# Supplementary material for: Genome-Wide Association Study of Daughter Pregnancy Rate in Crossbred Dairy Cows
Source: Int J Mol Sci. 2025 Nov 18;26(22):11149. doi: 10.3390/ijms262211149 (PMC12652844; doi:10.3390/ijms262211149)
Supplement: Supplementary file 1 [file ijms-26-11149-s001.zip › Table S1.xlsx]

## Sheet: Sheet1
Table S1. Significant additive effects for DPR.
SNP	Chr	position	Candidate gene	Trait	Test	Effect	log10(1/p)	Rank	al+	ae+	f_al+	al-	ae-	f_al-
rs108997231	13	3906114	SLX4IP	dpr	a	2.11	30.4908	1	1	0.966	0.543	2	-1.15	0.457
rs110789800	1	76375060	LOC614619;GMNC	dpr	a	-2	27.0009	2	2	0.655	0.673	1	-1.35	0.327
rs3423093496	26	29435606	MIR2285K-4(d)	dpr	a	-1.89	26.6882	3	2	0.847	0.553	1	-1.05	0.447
rs109778958	17	29595964	LARP1B	dpr	a	1.93	26.4921	4	1	0.698	0.638	2	-1.23	0.362
rs41638404	20	25229625	ARL15;NDUFS4	dpr	a	1.87	26.2984	5	1	0.75	0.6	2	-1.12	0.4
rs110560119	26	22679137	ARMH3	dpr	a	1.83	25.1878	6	1	0.735	0.599	2	-1.1	0.401
rs43292973	2	22416125	CIR1	dpr	a	1.87	25.1002	7	1	0.79	0.577	2	-1.08	0.423
rs111018678	14	3308936	TRAPPC9	dpr	a	-1.91	24.433	8	2	0.553	0.711	1	-1.36	0.289
rs109798047	10	5830788	LOC100138889;LOC781028	dpr	a	-1.84	24.4056	9	2	0.958	0.481	1	-0.887	0.519
rs110511554	10	36374183	PPP1R14D	dpr	a	1.86	24.3288	10	1	0.991	0.466	2	-0.865	0.534
rs110600324	15	75950150	PEX16	dpr	a	1.87	23.8041	11	1	1.07	0.427	2	-0.799	0.573
rs43438147	5	43898744	FRS2	dpr	a	-1.78	23.6459	12	2	0.681	0.617	1	-1.1	0.383
rs3423141818	2	103153421	ABCA12	dpr	a	-1.82	23.6421	13	2	0.845	0.535	1	-0.974	0.465
rs3423165011	3	118672880	LOC101907483;LOC112446044	dpr	a	1.81	23.6253	14	1	0.651	0.64	2	-1.16	0.36
rs43708865	9	45754622	LOC785087;LOC112448181	dpr	a	-1.97	23.5884	15	2	0.589	0.701	1	-1.38	0.299
rs29019531	1	97643741	LOC112448275;LOC107132196	dpr	a	-1.72	23.4535	16	2	0.809	0.529	1	-0.909	0.471
rs110080847	24	21456850	GALNT1;INO80C	dpr	a	-1.94	23.3969	17	2	0.674	0.653	1	-1.27	0.347
rs43464313	6	48853315	LOC100298058;LOC112447186	dpr	a	1.79	23.3696	18	1	0.71	0.603	2	-1.08	0.397
rs3423092932	14	1854457	ADGRB1	dpr	a	1.76	23.0947	19	1	0.597	0.66	2	-1.16	0.34
rs42438948	17	7548169	LRBA	dpr	a	-1.88	22.8665	20	2	0.633	0.663	1	-1.25	0.337
rs42470601	9	55671504	LOC782448;LOC112448185	dpr	a	-1.96	22.821	21	2	0.527	0.731	1	-1.43	0.269
BTB-01477571	5	43254214	CNOT2	dpr	a	-1.91	22.7167	22	2	0.543	0.716	1	-1.37	0.284
rs110410230	4	117153295	INSIG1;EN2	dpr	a	-1.84	22.7144	23	2	1	0.455	1	-0.836	0.545
rs41658676	9	45837082	LOC112448181;TRNAC-ACA_43	dpr	a	-1.75	22.6345	24	2	0.756	0.568	1	-0.992	0.432
rs42091943	26	22776366	LOC104975987;LDB1	dpr	a	-1.75	22.6038	25	2	0.745	0.573	1	-1	0.427
rs109973317	9	57187285	EPHA7(d)	dpr	a	1.82	22.5702	26	1	0.761	0.582	2	-1.06	0.418
rs109415257	13	6805222	SPTLC3;ISM1	dpr	a	1.84	22.4672	27	1	0.641	0.652	2	-1.2	0.348
rs43452189	6	10048213	LOC781502;NDST4	dpr	a	-1.71	22.4425	28	2	0.725	0.576	1	-0.987	0.424
rs110513274	26	23039524	PSD	dpr	a	1.72	22.3768	29	1	0.712	0.586	2	-1.01	0.414
rs42600480	5	43146251	CNOT2	dpr	a	1.77	22.3197	30	1	0.636	0.64	2	-1.13	0.36
rs3423141822	2	103188883	ABCA12	dpr	a	1.74	22.3089	31	1	0.883	0.494	2	-0.86	0.506
rs137537595	5	80725199	LOC112446617;CCDC91	dpr	a	-1.71	22.3054	32	2	0.748	0.563	1	-0.961	0.437
rs137764284	20	23112906	ENSBTAG00000051655	dpr	a	1.69	22.2182	33	1	0.694	0.59	2	-0.998	0.41
rs41641886	2	102464555	VWC2L	dpr	a	-1.73	22.1811	34	2	0.762	0.561	1	-0.972	0.439
rs109880498	17	9909189	NR3C2	dpr	a	1.8	22.1713	35	1	0.585	0.675	2	-1.22	0.325
rs41572288	18	54011781	ARHGAP35	dpr	a	1.72	22.0635	36	1	0.675	0.607	2	-1.04	0.393
rs134261334	23	51412643	GMDS	dpr	a	1.78	22.0531	37	1	0.739	0.584	2	-1.04	0.416
rs110862865	10	42819061	NEMF	dpr	a	1.81	21.9747	38	1	0.585	0.677	2	-1.23	0.323
rs135254246	1	97676679	LOC112448275;LOC107132196	dpr	a	1.66	21.9208	39	1	0.714	0.571	2	-0.951	0.429
rs43310484	17	28422687	LOC782706;LOC112441996	dpr	a	-1.76	21.9208	40	2	0.902	0.487	1	-0.858	0.513
rs42291116	28	37660639	NRG3	dpr	a	1.73	21.9101	41	1	0.656	0.62	2	-1.07	0.38
rs133587126	17	29492731	LOC781318;LOC781255	dpr	a	-1.82	21.9066	42	2	1.01	0.445	1	-0.81	0.555
rs42516642	5	75694606	RAC2;CYTH4	dpr	a	-1.74	21.821	43	2	0.908	0.479	1	-0.833	0.521
rs41601598	20	41718842	PDZD2	dpr	a	1.66	21.8182	44	1	0.759	0.542	2	-0.897	0.458
rs110561429	25	10832103	SNX29	dpr	a	-1.74	21.7696	45	2	0.672	0.613	1	-1.06	0.387
rs42665716	2	77884361	LOC112442359;LOC615204	dpr	a	-1.77	21.7375	46	2	0.593	0.664	1	-1.17	0.336
rs133420657	1	71982562	BDH1	dpr	a	-1.82	21.5884	47	2	0.718	0.606	1	-1.1	0.394
rs43555985	8	69156564	LOC104969383;DOK2	dpr	a	1.85	21.5114	48	1	0.595	0.679	2	-1.26	0.321
rs42677845	15	59009797	METTL15	dpr	a	1.73	21.5003	49	1	0.651	0.624	2	-1.08	0.376
rs55617160	14	3439565	TRAPPC9	dpr	a	1.82	21.4881	50	1	0.496	0.728	2	-1.33	0.272
rs137590982	22	17910318	SSUH2;LMCD1	dpr	a	1.83	21.4711	51	1	0.722	0.605	2	-1.11	0.395
rs29021975	17	12653716	MMAA	dpr	a	-1.83	21.4401	52	2	0.569	0.689	1	-1.26	0.311
rs41667459	2	47770906	MBD5	dpr	a	-1.66	21.4365	53	2	0.776	0.533	1	-0.888	0.467
rs29026371	11	59257245	LRRTM4	dpr	a	1.99	21.4179	54	1	0.468	0.765	2	-1.52	0.235
rs135515598	20	22480484	LOC112442993;LOC112442994	dpr	a	-1.71	21.3788	55	2	0.638	0.626	1	-1.07	0.374
rs110945954	5	30453865	SPATS2	dpr	a	-1.83	21.3354	56	2	0.54	0.705	1	-1.29	0.295
rs3423092895	2	104277147	MARCHF4	dpr	a	-1.71	21.3188	57	2	0.675	0.604	1	-1.03	0.396
rs3423381081	14	37997133	GDAP1;PI15	dpr	a	-1.76	21.3143	58	2	0.602	0.658	1	-1.16	0.342
rs41650263	5	75642139	SSTR3	dpr	a	1.69	21.3134	59	1	0.833	0.508	2	-0.861	0.492
rs109409958	17	19683166	SLC7A11;LOC112442101	dpr	a	-1.77	21.2434	60	2	0.893	0.494	1	-0.872	0.506
rs135942163	17	15575256	INPP4B	dpr	a	-1.74	21.1993	61	2	0.58	0.667	1	-1.16	0.333
rs3423466017	20	28851529	LOC785429;LOC100138747	dpr	a	1.69	21.1487	62	1	0.608	0.64	2	-1.08	0.36
rs109920810	17	51714928	LOC100847522;ZNF664	dpr	a	-2.02	21.066	63	2	0.457	0.774	1	-1.56	0.226
rs134419207	3	56497919	LOC781124;LMO4	dpr	a	-1.7	21.0491	64	2	0.878	0.483	1	-0.821	0.517
rs109151626	4	49888592	ENSBTAG00000050348	dpr	a	-1.66	21.0467	65	2	0.625	0.623	1	-1.03	0.377
rs108951661	13	75981040	LOC112449425;LOC112449385	dpr	a	1.77	21.0218	66	1	0.828	0.532	2	-0.941	0.468
BTB-01437762	2	42475094	GALNT13;RPRM	dpr	a	1.81	21.02	67	1	0.56	0.691	2	-1.25	0.309
rs109399207	6	10076494	LOC781502;NDST4	dpr	a	-1.78	20.9872	68	2	0.634	0.643	1	-1.14	0.357
rs109638207	3	117779789	LOC107132358;LOC112446042	dpr	a	1.69	20.9586	69	1	0.634	0.625	2	-1.05	0.375
rs110351374	14	4188954	COL22A1	dpr	a	-1.76	20.9281	70	2	0.551	0.687	1	-1.21	0.313
rs41572851	9	44255231	LOC784251;PREP	dpr	a	-1.91	20.9208	71	2	0.467	0.756	1	-1.44	0.244
rs132873802	5	75620906	C1QTNF6	dpr	a	-1.67	20.9101	72	2	0.782	0.533	1	-0.892	0.467
rs42690566	9	55931846	LOC112448185(d)	dpr	a	1.71	20.8894	73	1	0.736	0.57	2	-0.975	0.43
rs110013839	13	72134959	L3MBTL1	dpr	a	-1.83	20.8697	74	2	1.12	0.386	1	-0.704	0.614
rs110806049	14	42992294	HEY1;LOC100847158	dpr	a	1.78	20.8356	75	1	0.801	0.551	2	-0.982	0.449
rs29013312	17	8453908	IQCM	dpr	a	-1.86	20.7645	76	2	1.26	0.324	1	-0.603	0.676
rs43354730	3	82991343	DOCK7	dpr	a	-1.68	20.7399	77	2	0.801	0.522	1	-0.874	0.478
rs3423381554	14	38016291	GDAP1;PI15	dpr	a	-1.65	20.7122	78	2	0.678	0.589	1	-0.973	0.411
rs109333263	17	18247865	RAB33B	dpr	a	1.66	20.7055	79	1	0.831	0.5	2	-0.829	0.5
rs134769462	27	41433477	LOC112444610;THRB	dpr	a	-1.66	20.6968	80	2	0.645	0.612	1	-1.02	0.388
rs110681812	17	18980582	LOC100296119;LOC783390	dpr	a	-1.67	20.6882	81	2	0.842	0.495	1	-0.824	0.505
rs41587252	13	76013752	LOC112449385;NCOA3	dpr	a	-1.73	20.6615	82	2	0.6	0.653	1	-1.13	0.347
rs109509827	14	42938330	TRNAG-CCC_93;HEY1	dpr	a	-1.75	20.5834	83	2	0.81	0.536	1	-0.936	0.464
rs110871269	20	35655922	LOC104975274	dpr	a	-1.61	20.5607	84	2	0.767	0.524	1	-0.844	0.476
rs41658498	20	30382405	LOC614882;FGF10	dpr	a	-1.6	20.466	85	2	0.817	0.491	1	-0.787	0.509
rs42119865	27	26387552	ENSBTAG00000050286	dpr	a	-1.74	20.4572	86	2	0.541	0.69	1	-1.2	0.31
rs110283465	10	36306597	RMDN3	dpr	a	-1.74	20.4271	87	2	1.05	0.396	1	-0.688	0.604
rs42470585	9	55692491	LOC782448;LOC112448185	dpr	a	1.91	20.3439	88	1	0.469	0.755	2	-1.45	0.245
rs42004380	22	38832195	CADPS	dpr	a	-1.95	20.3429	89	2	0.443	0.773	1	-1.51	0.227
rs136804556	29	43486261	POLA2	dpr	a	-1.71	20.3161	90	2	0.709	0.585	1	-1	0.415
rs41590472	3	54943906	ENSBTAG00000017670;KYAT3	dpr	a	-1.63	20.3125	91	2	0.611	0.626	1	-1.02	0.374
rs109543310	20	28094714	LOC112443033;PARP8	dpr	a	-1.63	20.3036	92	2	0.691	0.577	1	-0.942	0.423
rs43290790	2	21073147	LOC112442315;LOC104971171	dpr	a	-1.77	20.3002	93	2	0.557	0.686	1	-1.22	0.314
rs110308479	10	5871457	LOC100138889;LOC781028	dpr	a	-1.72	20.2464	94	2	0.87	0.493	1	-0.845	0.507
rs133604447	5	50123647	RXYLT1;AVPR1A	dpr	a	1.68	20.2358	95	1	0.712	0.578	2	-0.973	0.422
rs42557990	2	42478241	GALNT13;RPRM	dpr	a	-1.82	20.2291	96	2	0.543	0.701	1	-1.27	0.299
rs42442688	13	46172859	ADARB2	dpr	a	-1.64	20.2269	97	2	0.767	0.533	1	-0.875	0.467
rs29012617	5	79197520	IPO8(d)	dpr	a	-1.62	20.2168	98	2	0.698	0.569	1	-0.923	0.431
rs109758004	10	7546126	SV2C	dpr	a	1.73	20.1831	99	1	0.681	0.606	2	-1.05	0.394
rs43465018	6	53356331	LOC112447188(d)	dpr	a	1.67	20.1543	100	1	0.764	0.543	2	-0.909	0.457
rs42153726	28	34574175	LOC112444769	dpr	a	1.75	20.1379	101	1	0.55	0.685	2	-1.2	0.315
rs136904173	5	78807134	CAPRIN2	dpr	a	1.61	20.1314	102	1	0.647	0.598	2	-0.962	0.402
rs42470591	9	55677831	LOC782448;LOC112448185	dpr	a	2.05	20.0506	103	1	0.39	0.81	2	-1.66	0.19
rs29014382	26	22467951	ENSBTAG00000051094	dpr	a	-1.68	20.0376	104	2	0.635	0.623	1	-1.05	0.377
rs3423094151	23	45892943	LOC112443732;OFCC1	dpr	a	1.71	20.0325	105	1	0.626	0.634	2	-1.09	0.366
rs41576532	13	57962862	VAPB	dpr	a	-1.7	20.0177	106	2	0.802	0.529	1	-0.9	0.471
rs42078630	10	27963367	LOC510112;OR4F15	dpr	a	1.65	20.0137	107	1	0.677	0.589	2	-0.97	0.411
rs41611312	24	42299241	PIEZO2	dpr	a	-1.69	20.0074	108	2	0.924	0.452	1	-0.763	0.548
rs29027634	23	52092220	EXOC2	dpr	a	-1.75	19.9872	109	2	0.591	0.662	1	-1.16	0.338
rs110983354	14	4257911	COL22A1	dpr	a	-1.69	19.9706	110	2	0.599	0.646	1	-1.09	0.354
rs110949100	27	40760189	RARB;LOC107131385	dpr	a	-1.6	19.9626	111	2	0.739	0.538	1	-0.86	0.462
rs3423573168	X	134851229	LOC101902122	dpr	a	1.84	19.9469	112	1	0.533	0.711	2	-1.31	0.289
rs41699009	13	55346786	CDH4	dpr	a	1.94	19.9431	113	1	0.436	0.776	2	-1.51	0.224
rs110094738	5	78853482	LOC104972518	dpr	a	1.62	19.9393	114	1	0.688	0.576	2	-0.933	0.424
rs41606586	18	46454259	IGFLR1	dpr	a	-1.72	19.9245	115	2	0.737	0.572	1	-0.984	0.428
rs109136788	3	42726497	LOC112446147;GPR88	dpr	a	-1.62	19.9245	116	2	0.664	0.59	1	-0.955	0.41
rs42623421	15	55261421	UVRAG	dpr	a	1.67	19.9208	117	1	0.607	0.636	2	-1.06	0.364
rs41630510	17	18570672	ELF2	dpr	a	1.6	19.9208	118	1	0.751	0.531	2	-0.851	0.469
rs3423135180	2	39438961	LOC112442196;LOC101907802	dpr	a	-1.62	19.9031	119	2	0.744	0.54	1	-0.872	0.46
rs135256808	15	79048912	LOC100141189;OR8H3	dpr	a	1.64	19.8665	120	1	0.619	0.624	2	-1.03	0.376
rs41654346	6	72581115	IGFBP7;TRNAK-UUU_12	dpr	a	1.63	19.8297	121	1	0.682	0.582	2	-0.948	0.418
rs110468756	1	75346472	FGF12;LOC112448255	dpr	a	1.72	19.821	122	1	1	0.418	2	-0.719	0.582
rs41654659	8	45375452	TJP2	dpr	a	1.71	19.8069	123	1	0.585	0.657	2	-1.12	0.343
rs42010573	22	45817071	ENSBTAG00000049764	dpr	a	1.63	19.8041	124	1	0.803	0.506	2	-0.822	0.494
rs3423572953	X	134724246	LOC101902122	dpr	a	1.68	19.7905	125	1	0.643	0.617	2	-1.03	0.383
rs137536062	24	43511862	RNMT	dpr	a	-1.69	19.7696	126	2	0.959	0.432	1	-0.729	0.568
rs43023167	17	9079059	LOC101905833;LOC112441991	dpr	a	-1.82	19.7471	127	2	0.494	0.728	1	-1.32	0.272
rs43290746	2	20987928	LNPK	dpr	a	1.73	19.7258	128	1	0.511	0.705	2	-1.22	0.295
rs109043913	17	8021028	TRNAE-UUC_77;IQCM	dpr	a	1.68	19.7011	129	1	0.679	0.597	2	-1.01	0.403
rs109641405	2	18573838	OSBPL6	dpr	a	1.61	19.6799	130	1	0.702	0.564	2	-0.909	0.436
rs41609364	3	98260774	LOC112446018;LOC112446157	dpr	a	-1.8	19.6126	131	2	0.471	0.738	1	-1.33	0.262
rs110654273	29	15864597	LOC112444946;TRNAC-GCA_263	dpr	a	-1.67	19.6038	132	2	0.885	0.47	1	-0.785	0.53
rs109941551	24	52978640	DCC	dpr	a	-1.62	19.6021	133	2	0.7	0.568	1	-0.92	0.432
rs43560689	8	70559619	ENTPD4	dpr	a	-1.77	19.6003	134	2	0.545	0.691	1	-1.22	0.309
rs41601800	5	69996344	RFX4	dpr	a	-1.97	19.6003	135	2	0.434	0.78	1	-1.54	0.22
rs109283381	2	682101	OCA2	dpr	a	-1.63	19.5935	136	2	0.774	0.525	1	-0.855	0.475
rs134665357	6	66214766	ATP10D	dpr	a	-1.67	19.5258	137	2	0.657	0.606	1	-1.01	0.394
rs3423622616	X	134732188	LOC101902122	dpr	a	-1.7	19.5157	138	2	0.653	0.616	1	-1.05	0.384
rs42123527	27	25381402	LOC112444659;LOC104976077	dpr	a	1.98	19.4547	139	1	0.427	0.784	2	-1.55	0.216
rs41623602	3	38681860	LOC787637;LOC782217	dpr	a	1.62	19.4045	140	1	0.666	0.589	2	-0.954	0.411
rs109632818	11	37675870	EML6	dpr	a	-1.6	19.3904	141	2	0.825	0.484	1	-0.776	0.516
rs109623329	5	79274000	IPO8(d)	dpr	a	-1.58	19.3497	142	2	0.701	0.557	1	-0.881	0.443
rs110432655	2	107120426	SLC23A3;CNPPD1	dpr	a	-1.63	19.3125	143	2	0.719	0.558	1	-0.908	0.442
rs42792101	27	45451172	LOC112444661;LOC510786	dpr	a	1.94	19.3089	144	1	0.408	0.789	2	-1.53	0.211
rs134608364	9	39799759	DDO	dpr	a	-1.75	19.3072	145	2	0.628	0.641	1	-1.12	0.359
rs110031495	13	63464439	RALY;EIF2S2	dpr	a	1.62	19.2882	146	1	0.691	0.573	2	-0.928	0.427
rs109842151	22	36361252	LOC112443468;LOC101906240	dpr	a	-1.65	19.279	147	2	0.832	0.497	1	-0.822	0.503
rs41981358	27	45260881	TRNAG-GCC_23;LOC112444661	dpr	a	-1.71	19.2636	148	2	0.727	0.575	1	-0.984	0.425
rs41682728	13	35774770	LYZL1;LOC112449396	dpr	a	-1.95	19.251	149	2	0.407	0.792	1	-1.55	0.208
rs41600403	2	21045306	LOC112442314	dpr	a	-1.71	19.248	150	2	0.505	0.705	1	-1.21	0.295
rs110728222	5	106069709	LOC112446627;PARP11	dpr	a	1.79	19.2472	151	1	0.544	0.696	2	-1.25	0.304
rs137309662	14	2216794	LOC101901918	dpr	a	-1.64	19.2388	152	2	0.559	0.658	1	-1.08	0.342
rs110986672	7	27368140	GRAMD2B	dpr	a	-1.82	19.2388	153	2	1.08	0.409	1	-0.745	0.591
rs42892805	17	10555670	TMEM184C;EDNRA	dpr	a	1.75	19.2321	154	1	0.542	0.691	2	-1.21	0.309
rs134942945	X	60116582	TRPC5	dpr	a	2.01	19.2248	155	1	0.399	0.802	2	-1.61	0.198
rs109091067	13	29949911	FAM171A1;LOC112449436	dpr	a	1.66	19.2125	156	1	0.638	0.615	2	-1.02	0.385
rs111004899	20	35745330	LOC104975274;LOC101906686	dpr	a	-1.55	19.2097	157	2	0.675	0.566	1	-0.879	0.434
rs42874915	28	37637597	NRG3	dpr	a	1.65	19.202	158	1	0.556	0.663	2	-1.1	0.337
rs43313816	2	52029837	LOC112442632;LOC112442346	dpr	a	-1.65	19.1931	159	2	0.765	0.536	1	-0.885	0.464
rs110823845	19	61080519	LOC112442737;MAP2K6	dpr	a	-1.6	19.1918	160	2	0.744	0.536	1	-0.857	0.464
rs137265322	20	36290830	LOC104975277	dpr	a	1.65	19.1778	161	1	0.605	0.632	2	-1.04	0.368
rs110712528	9	45853010	LOC112448181;TRNAC-ACA_43	dpr	a	1.67	19.158	162	1	0.616	0.631	2	-1.06	0.369
rs110871891	18	18905575	BRD7;NKD1	dpr	a	1.82	19.1537	163	1	0.462	0.747	2	-1.36	0.253
rs41634896	17	9824459	NR3C2	dpr	a	1.66	19.1487	164	1	0.877	0.472	2	-0.782	0.528
rs110277726	1	72032606	BDH1;LOC112447363	dpr	a	1.65	19.1409	165	1	0.727	0.56	2	-0.927	0.44
rs109074244	15	51947937	CLPB	dpr	a	-1.59	19.1355	166	2	0.789	0.504	1	-0.802	0.496
rs110655666	23	52145869	EXOC2	dpr	a	-1.79	19.1146	167	2	0.503	0.719	1	-1.28	0.281
rs110498444	26	23002946	GBF1	dpr	a	-1.58	19.1135	168	2	0.763	0.516	1	-0.815	0.484
rs109736842	9	59147702	LOC101902249;LOC782675	dpr	a	-1.69	19.0937	169	2	0.601	0.645	1	-1.09	0.355
rs41659799	9	57789707	blank	dpr	a	1.86	19.056	170	1	0.448	0.758	2	-1.41	0.242
rs135634336	20	27116615	blank	dpr	a	1.55	19.0555	171	1	0.661	0.573	2	-0.889	0.427
rs41630307	1	76862840	CLDN16	dpr	a	1.64	19.0506	172	1	0.573	0.651	2	-1.07	0.349
rs41944664	20	41658534	PDZD2	dpr	a	1.6	19.0467	173	1	0.652	0.593	2	-0.949	0.407
rs110045139	9	59159045	LOC101902249;LOC782675	dpr	a	-1.68	19.0443	174	2	0.597	0.645	1	-1.08	0.355
rs43499956	7	6276551	NWD1	dpr	a	1.62	19.0186	175	1	0.597	0.632	2	-1.02	0.368
rs42646723	14	22941327	XKR4	dpr	a	1.6	19.0159	176	1	0.809	0.495	2	-0.793	0.505
rs134087872	14	81872497	SNTB1	dpr	a	-1.58	18.9706	177	2	0.692	0.563	1	-0.892	0.437
rs41616410	8	42179335	PUM3;LOC100300256	dpr	a	1.57	18.9666	178	1	0.639	0.593	2	-0.93	0.407
rs29021928	3	120142264	KIF1A;AGXT	dpr	a	-1.62	18.9666	179	2	0.713	0.559	1	-0.904	0.441
rs137241883	13	35648190	LYZL1;LOC112449396	dpr	a	-1.68	18.9586	180	2	0.669	0.603	1	-1.01	0.397
rs136954177	1	119022762	HPS3	dpr	a	1.65	18.9547	181	1	0.734	0.556	2	-0.917	0.444
rs136891853	14	1610074	LY6K	dpr	a	1.62	18.9508	182	1	0.537	0.669	2	-1.08	0.331
rs110341871	24	42542611	LOC112444243;LOC112444175	dpr	a	-1.61	18.9355	183	2	0.852	0.47	1	-0.755	0.53
rs41829191	17	3652352	LOC112442009	dpr	a	-1.64	18.9281	184	2	0.876	0.467	1	-0.768	0.533
rs43599515	9	60268936	BACH2	dpr	a	2.35	18.9245	185	1	0.323	0.863	2	-2.03	0.137
rs110095500	10	16614090	ENSBTAG00000052439	dpr	a	-1.72	18.9172	186	2	0.512	0.702	1	-1.21	0.298
rs109046932	22	21594508	ITPR1	dpr	a	1.59	18.9101	187	1	0.907	0.43	2	-0.685	0.57
rs134711674	2	43739496	FMNL2	dpr	a	-1.68	18.9066	188	2	0.55	0.672	1	-1.13	0.328
rs43605342	9	60665843	ANKRD6	dpr	a	1.83	18.8894	189	1	0.485	0.735	2	-1.34	0.265
rs109934523	24	42350606	PIEZO2	dpr	a	-1.64	18.8729	190	2	0.888	0.459	1	-0.752	0.541
rs110215095	5	78881526	IPO8	dpr	a	-1.6	18.857	191	2	0.703	0.56	1	-0.893	0.44
ARS-BFGL-NGS-104590	2	107645906	LOC112442385;LOC112443121	dpr	a	1.62	18.8125	192	1	0.712	0.561	2	-0.909	0.439
rs109801171	2	61490283	MCM6	dpr	a	1.6	18.7986	193	1	0.851	0.468	2	-0.748	0.532
rs42210967	21	53683863	TRNAC-GCA_218;LOC112443191	dpr	a	-1.76	18.7825	194	2	0.468	0.734	1	-1.29	0.266
rs209925536	12	20458505	ENSBTAG00000007457	dpr	a	1.66	18.7645	195	1	0.544	0.672	2	-1.12	0.328
rs137235568	14	43721075	ENSBTAG00000052076	dpr	a	1.7	18.7496	196	1	1.03	0.395	2	-0.672	0.605
rs29022004	17	29808252	LOC112442024	dpr	a	-1.77	18.7423	197	2	0.501	0.716	1	-1.26	0.284
rs134747626	11	1037321	TRNAG-UCC_23;LOC112448733	dpr	a	1.57	18.7305	198	1	0.66	0.58	2	-0.913	0.42
rs135022864	2	9068816	CALCRL;ZSWIM2	dpr	a	-1.63	18.7282	199	2	0.56	0.657	1	-1.07	0.343
rs3423205985	6	36809946	LOC112447053	dpr	a	-1.83	18.7077	200	2	0.462	0.748	1	-1.37	0.252
rs110102846	8	56438327	LOC112447807(d)	dpr	a	-1.59	18.7077	201	2	0.741	0.533	1	-0.845	0.467
rs42056103	13	76004837	LOC112449385	dpr	a	-1.66	18.7033	202	2	0.905	0.454	1	-0.754	0.546
rs29027916	1	148660718	CHAF1B	dpr	a	1.61	18.684	203	1	0.662	0.59	2	-0.952	0.41
rs41624797	14	2929132	PTK2	dpr	a	1.68	18.6819	204	1	0.57	0.661	2	-1.11	0.339
rs135032107	2	107061749	NHEJ1	dpr	a	-1.58	18.6819	205	2	0.637	0.596	1	-0.94	0.404
rs136540342	3	41592009	OLFM3;LOC112445981	dpr	a	1.67	18.6716	206	1	0.748	0.551	2	-0.917	0.449
rs3423155873	3	54626138	ENSBTAG00000024272	dpr	a	1.55	18.6402	207	1	0.615	0.603	2	-0.936	0.397
rs41593345	9	44709827	PREP;POPDC3	dpr	a	1.6	18.6253	208	1	0.556	0.653	2	-1.05	0.347
rs109366061	5	78726797	SINHCAF;CAPRIN2	dpr	a	1.55	18.6003	209	1	0.631	0.593	2	-0.919	0.407
rs137682826	23	51434016	GMDS	dpr	a	-1.61	18.5986	210	2	0.717	0.556	1	-0.896	0.444
rs41640856	22	14188037	ULK4	dpr	a	1.59	18.5901	211	1	0.766	0.519	2	-0.825	0.481
rs110027085	2	100793281	ERBB4;LOC104968902	dpr	a	-1.54	18.5768	212	2	0.651	0.578	1	-0.89	0.422
rs43253484	1	136090182	TMEM108	dpr	a	2.26	18.567	213	1	0.324	0.856	2	-1.93	0.144
rs3423092660	13	10005587	MACROD2;LOC112449371	dpr	a	1.65	18.5607	214	1	0.572	0.653	2	-1.08	0.347
rs43293795	2	18981275	PDE11A	dpr	a	-1.59	18.5421	215	2	0.825	0.481	1	-0.764	0.519
rs43289867	2	18413373	PLEKHA3	dpr	a	-1.56	18.5376	216	2	0.732	0.529	1	-0.824	0.471
rs43285042	2	7550253	LOC100140504;DIRC1	dpr	a	-1.57	18.5243	217	2	0.622	0.605	1	-0.952	0.395
rs41724385	14	22950339	XKR4	dpr	a	1.51	18.4921	218	1	0.708	0.531	2	-0.8	0.469
rs41257066	20	35956386	LIFR	dpr	a	1.59	18.4724	219	1	0.626	0.606	2	-0.961	0.394
rs136259159	2	15968020	LOC788467;LOC112443598	dpr	a	1.55	18.466	220	1	0.682	0.56	2	-0.869	0.44
rs41619971	2	106862991	WNT10A;CDK5R2	dpr	a	-1.57	18.4634	221	2	0.619	0.605	1	-0.947	0.395
rs110449482	4	76900239	NPC1L1	dpr	a	1.53	18.4473	222	1	0.706	0.538	2	-0.822	0.462
ARS-BFGL-NGS-114274	17	4023824	TMEM131L	dpr	a	-1.7	18.4134	223	2	1.1	0.353	1	-0.6	0.647
rs132661915	20	32458582	GHR;FBXO4	dpr	a	-1.65	18.4089	224	2	0.533	0.676	1	-1.11	0.324
rs133873534	21	14036117	RGMA;CHD2	dpr	a	1.83	18.4078	225	1	0.489	0.733	2	-1.34	0.267
rs137145469	8	75328230	UBE2R2	dpr	a	1.6	18.3936	226	1	0.711	0.556	2	-0.89	0.444
rs110040334	20	25590025	FST;LOC782165	dpr	a	-1.6	18.382	227	2	0.926	0.423	1	-0.679	0.577
rs41581579	20	53405386	CDH18	dpr	a	1.58	18.3478	228	1	0.629	0.602	2	-0.95	0.398
rs109082542	1	71952136	LOC507784;BDH1	dpr	a	-1.61	18.3468	229	2	0.783	0.512	1	-0.822	0.488
rs135837569	10	2159228	LOC785663;NREP	dpr	a	1.6	18.3449	230	1	0.608	0.62	2	-0.99	0.38
rs133993357	5	14920803	ALX1	dpr	a	-1.71	18.3224	231	2	0.49	0.713	1	-1.22	0.287
rs29020026	19	59364966	LOC107131546;LOC112442578	dpr	a	1.54	18.2676	232	1	0.67	0.565	2	-0.868	0.435
rs109476905	14	1520054	GML	dpr	a	1.54	18.2411	233	1	0.593	0.615	2	-0.949	0.385
rs135127542	5	26178969	LOC112446847;CALCOCO1	dpr	a	-1.66	18.2314	234	2	0.591	0.643	1	-1.07	0.357
rs109949435	9	42292929	SCML4	dpr	a	1.94	18.2218	235	1	0.414	0.786	2	-1.53	0.214
rs110581770	9	44648448	PREP	dpr	a	1.81	18.2204	236	1	0.487	0.73	2	-1.32	0.27
rs43296636	2	18272965	TTN;LOC112442546	dpr	a	1.53	18.1898	237	1	0.614	0.599	2	-0.918	0.401
rs110766243	17	32120758	LOC781055;FAT4	dpr	a	1.62	18.1898	238	1	0.821	0.494	2	-0.801	0.506
rs43712201	3	97857026	SPATA6	dpr	a	1.62	18.1864	239	1	0.586	0.638	2	-1.03	0.362
rs42254246	3	68111573	ST6GALNAC3	dpr	a	-1.55	18.1811	240	2	0.624	0.598	1	-0.928	0.402
rs109351685	8	59626198	LOC516849	dpr	a	1.54	18.1669	241	1	0.735	0.523	2	-0.806	0.477
rs133788435	17	35431883	ENSBTAG00000048798	dpr	a	1.57	18.1624	242	1	0.66	0.581	2	-0.914	0.419
rs41647472	10	7478702	SV2C	dpr	a	1.62	18.1612	243	1	0.771	0.523	2	-0.847	0.477
rs41681601	13	5634404	LOC107133022	dpr	a	1.59	18.1524	244	1	0.613	0.614	2	-0.974	0.386
rs133186994	1	149246707	LOC112448075;RIPPLY3	dpr	a	-1.55	18.1325	245	2	0.78	0.498	1	-0.773	0.502
rs135326765	3	89386272	FYB2	dpr	a	1.63	18.1278	246	1	0.98	0.398	2	-0.648	0.602
rs137703208	11	26092005	ABCG8	dpr	a	-1.73	18.1244	247	2	0.96	0.444	1	-0.766	0.556
rs43151767	8	50238146	RORB(u)	dpr	a	1.61	18.1203	248	1	0.539	0.665	2	-1.07	0.335
rs109658988	13	12843979	LOC112449249;CELF2	dpr	a	-1.71	18.1118	249	2	0.48	0.72	1	-1.23	0.28
rs136054992	6	82474111	LOC112447018(d)	dpr	a	1.65	18.0915	250	1	0.539	0.673	2	-1.11	0.327
rs110866236	X	87617246	USP27X;CLCN5	dpr	a	1.62	18.0585	251	1	0.596	0.632	2	-1.02	0.368
rs41653703	4	76449707	RAMP3	dpr	a	-1.5	18.0575	252	2	0.673	0.552	1	-0.828	0.448
rs134310096	24	58113737	OACYL	dpr	a	-1.53	18.0516	253	2	0.667	0.565	1	-0.867	0.435
rs135367309	27	13638453	TENM3	dpr	a	1.67	18.0487	254	1	0.983	0.411	2	-0.687	0.589
rs137539397	1	148685259	CHAF1B;CLDN14	dpr	a	1.6	18.0458	255	1	0.657	0.589	2	-0.94	0.411
rs137375545	8	88440620	LOC112447894;GADD45G	dpr	a	-1.79	18.0269	256	2	0.476	0.735	1	-1.32	0.265
rs41589112	8	47468132	LOC107132692;CEMIP2	dpr	a	1.56	18.0269	257	1	0.59	0.621	2	-0.968	0.379
rs3423094252	3	118679724	LOC101907483;LOC112446044	dpr	a	-1.53	18.0214	258	2	0.75	0.51	1	-0.781	0.49
rs41633677	1	73789857	OPA1	dpr	a	-1.63	18.0173	259	2	0.874	0.462	1	-0.751	0.538
rs110464747	5	101221922	TRNAE-UUC_31;AICDA	dpr	a	2.09	18.0004	260	1	0.345	0.835	2	-1.75	0.165
rs110007350	8	40490432	GLIS3	dpr	a	-1.56	18	261	2	0.824	0.472	1	-0.736	0.528
rs43370849	3	117166522	LRRFIP1	dpr	a	1.56	17.9872	262	1	0.619	0.603	2	-0.94	0.397
rs42759854	1	133361043	PPP2R3A;LOC112448276	dpr	a	1.62	17.9318	263	1	0.546	0.662	2	-1.07	0.338
rs41838997	17	9768434	NR3C2	dpr	a	1.56	17.9281	264	1	0.661	0.576	2	-0.899	0.424
rs134371136	5	47933174	HMGA2	dpr	a	1.57	17.9031	265	1	0.804	0.49	2	-0.771	0.51
rs43626555	10	28095760	LOC788790;LOC788778	dpr	a	-1.5	17.8962	266	2	0.669	0.553	1	-0.828	0.447
rs110092061	9	57078156	EPHA7(d)	dpr	a	-1.6	17.8962	267	2	0.875	0.452	1	-0.721	0.548
rs136434336	1	139316075	BRWD1	dpr	a	1.83	17.8894	268	1	0.438	0.761	2	-1.39	0.239
rs109874961	25	34983202	CUX1	dpr	a	1.8	17.8794	269	1	0.432	0.76	2	-1.37	0.24
rs109588503	4	76953836	NUDCD3	dpr	a	-1.49	17.8794	270	2	0.669	0.552	1	-0.823	0.448
rs43354074	3	89434368	FYB2	dpr	a	-1.62	17.8729	271	2	0.872	0.462	1	-0.748	0.538
rs133082754	1	149297466	LOC112448285;PIGP	dpr	a	1.84	17.8633	272	1	0.456	0.752	2	-1.38	0.248
rs134666476	2	42406771	GALNT13;RPRM	dpr	a	-1.71	17.8633	273	2	0.494	0.711	1	-1.21	0.289
rs134863910	24	39146700	EPB41L3;TMEM200C	dpr	a	1.58	17.857	274	1	0.742	0.531	2	-0.838	0.469
rs211451565	11	38640411	LOC107132925	dpr	a	1.67	17.8386	275	1	0.47	0.719	2	-1.2	0.281
rs137756171	1	72027628	BDH1;LOC112447363	dpr	a	-1.64	17.8182	276	2	0.674	0.589	1	-0.964	0.411
rs110080862	8	75195071	AQP3	dpr	a	1.57	17.7825	277	1	0.682	0.566	2	-0.888	0.434
rs41661063	9	59405763	LOC782675	dpr	a	-1.58	17.7825	278	2	0.793	0.5	1	-0.791	0.5
rs110819266	11	45693043	LOC532089;UXS1	dpr	a	-1.52	17.7721	279	2	0.68	0.552	1	-0.839	0.448
rs136000439	5	19588084	ATP2B1	dpr	a	-1.58	17.7696	280	2	0.615	0.611	1	-0.964	0.389
rs137689845	15	57781671	BBOX1	dpr	a	-1.74	17.7595	281	2	0.442	0.746	1	-1.3	0.254
rs110027993	22	52267013	PTPN23	dpr	a	1.62	17.7545	282	1	0.897	0.447	2	-0.724	0.553
rs110865404	11	55141346	CTNNA2	dpr	a	1.52	17.7282	283	1	0.685	0.55	2	-0.838	0.45
rs137354243	2	48440180	LOC104971216;LOC100139975	dpr	a	-1.64	17.7077	284	2	0.525	0.68	1	-1.12	0.32
rs29013559	13	1499134	PLCB1	dpr	a	-1.54	17.7077	285	2	0.686	0.555	1	-0.857	0.445
rs136894877	6	46123259	TBC1D19	dpr	a	1.76	17.7055	286	1	0.477	0.73	2	-1.29	0.27
rs109474289	20	22523592	LOC112442993;LOC112442995	dpr	a	-1.57	17.6861	287	2	0.541	0.655	1	-1.03	0.345
rs41634021	26	22914025	GBF1	dpr	a	1.51	17.6716	288	1	0.721	0.523	2	-0.79	0.477
rs108999581	5	79491190	TMTC1(u)	dpr	a	1.73	17.6696	289	1	0.449	0.74	2	-1.28	0.26
rs42570401	5	72092067	LARGE1	dpr	a	1.54	17.6676	290	1	0.905	0.413	2	-0.637	0.587
rs109458348	13	68527135	TRNAR-UCU_6(u)	dpr	a	-1.62	17.6073	291	2	0.662	0.591	1	-0.956	0.409
rs136699604	22	60630268	KLF15;CFAP100	dpr	a	-1.57	17.5986	292	2	0.797	0.494	1	-0.778	0.506
rs137017179	1	149273829	U6	dpr	a	-1.81	17.5969	293	2	0.448	0.752	1	-1.36	0.248
rs136503554	1	149273738	U6	dpr	a	-1.82	17.5482	294	2	0.451	0.753	1	-1.37	0.247
rs109595730	8	47696782	LOC107132692;CEMIP2	dpr	a	-1.59	17.5376	295	2	0.516	0.676	1	-1.08	0.324
rs41602345	5	79170192	IPO8(d)	dpr	a	-1.53	17.5272	296	2	0.795	0.48	1	-0.733	0.52
rs136348229	11	38582476	LOC107132925	dpr	a	-1.68	17.5086	297	2	0.499	0.703	1	-1.18	0.297
rs43712197	3	97776883	SPATA6	dpr	a	-1.59	17.4962	298	2	0.566	0.643	1	-1.02	0.357
rs135526371	3	55309494	LOC101903836;LOC104971650	dpr	a	-1.52	17.4802	299	2	0.736	0.516	1	-0.785	0.484
rs110494450	5	25127248	USP44	dpr	a	-1.74	17.4622	300	2	0.506	0.709	1	-1.23	0.291
rs41836369	17	401537	KLHL2	dpr	a	-1.64	17.4584	301	2	1.07	0.347	1	-0.57	0.653
rs29018330	7	88790932	LOC782219;LOC112447486	dpr	a	-1.51	17.4486	302	2	0.665	0.559	1	-0.844	0.441
rs41608172	13	27232535	TRNAE-UUC_63(d)	dpr	a	-1.5	17.4401	303	2	0.667	0.555	1	-0.83	0.445
rs42229181	3	74264677	PTGER3	dpr	a	1.54	17.4389	304	1	0.643	0.583	2	-0.899	0.417
rs43455286	6	38714391	blank	dpr	a	-1.53	17.4365	305	2	0.862	0.435	1	-0.664	0.565
rs41640212	20	37605919	SLC1A3	dpr	a	1.58	17.4248	306	1	0.534	0.661	2	-1.04	0.339
rs136582378	9	44494257	LOC784251;PREP	dpr	a	1.78	17.4202	307	1	0.479	0.731	2	-1.3	0.269
rs109001591	1	73744599	LOC104970902;OPA1	dpr	a	1.56	17.4112	308	1	0.616	0.604	2	-0.939	0.396
rs109477915	26	20389920	CNNM1	dpr	a	1.54	17.4078	309	1	0.612	0.603	2	-0.929	0.397
rs3423363120	13	29667517	LOC101908238	dpr	a	-1.62	17.3851	310	2	0.941	0.419	1	-0.679	0.581
rs41941124	20	37416706	NIPBL;LOC782284	dpr	a	-1.54	17.3799	311	2	0.653	0.575	1	-0.883	0.425
rs109806650	8	47140043	TRPM3;LOC107132692	dpr	a	-1.63	17.3635	312	2	0.488	0.701	1	-1.14	0.299
rs136940597	14	42077029	LOC101904714;LOC112449623	dpr	a	1.62	17.3556	313	1	0.894	0.447	2	-0.724	0.553
rs43702356	6	36642083	PKD2	dpr	a	-1.69	17.3439	314	2	0.541	0.679	1	-1.14	0.321
rs109109708	13	28164891	BEND7	dpr	a	-1.54	17.3279	315	2	0.658	0.574	1	-0.887	0.426
rs132808290	1	73816649	OPA1	dpr	a	-1.61	17.3179	316	2	0.86	0.465	1	-0.748	0.535
rs110441300	10	96021759	MIR2293(u)	dpr	a	-1.59	17.3125	317	2	0.564	0.645	1	-1.03	0.355
rs3423284583	9	60293734	BACH2	dpr	a	2.03	17.301	318	1	0.36	0.823	2	-1.67	0.177
rs41702271	13	60959082	ENSBTAG00000048009	dpr	a	1.52	17.3002	319	1	0.701	0.539	2	-0.821	0.461
rs3423141211	2	103221490	LOC112443639;LOC112442261	dpr	a	-1.55	17.289	320	2	0.605	0.61	1	-0.947	0.39
rs109025690	9	42320789	SCML4	dpr	a	-1.57	17.2882	321	2	0.747	0.525	1	-0.825	0.475
rs110116785	20	41999241	C20H5orf22;DROSHA	dpr	a	-1.49	17.2874	322	2	0.717	0.518	1	-0.77	0.482
rs110980619	1	119037150	HPS3	dpr	a	-1.56	17.2848	323	2	0.685	0.562	1	-0.878	0.438
rs109996132	12	22695009	LOC112449126;COG6	dpr	a	1.57	17.2782	324	1	0.762	0.514	2	-0.806	0.486
rs110761123	13	69180530	LOC112449427;LOC101907117	dpr	a	1.58	17.2741	325	1	0.76	0.519	2	-0.819	0.481
rs41566326	4	43056618	MAGI2	dpr	a	1.49	17.2692	326	1	0.63	0.578	2	-0.864	0.422
rs110061700	18	47814171	SIPA1L3	dpr	a	1.61	17.2487	327	1	0.617	0.617	2	-0.993	0.383
rs42297469	27	45201435	TRNAG-GCC_23;LOC112444661	dpr	a	1.91	17.248	328	1	0.376	0.803	2	-1.54	0.197
rs109152109	13	60883639	DEFB115	dpr	a	1.58	17.2358	329	1	0.914	0.423	2	-0.669	0.577
rs42749316	16	30505468	AHCTF1	dpr	a	-1.54	17.2314	330	2	0.592	0.616	1	-0.948	0.384
rs3423144875	2	103025368	ABCA12	dpr	a	-1.63	17.2269	331	2	0.618	0.621	1	-1.01	0.379
rs111023045	6	10328709	NDST4(u)	dpr	a	-1.5	17.2248	332	2	0.723	0.519	1	-0.78	0.481
rs3423327013	12	23185693	NHLRC3	dpr	a	-1.49	17.2204	333	2	0.699	0.53	1	-0.79	0.47
rs29017666	19	16316143	ASIC2	dpr	a	1.59	17.2013	334	1	0.498	0.687	2	-1.09	0.313
ARS-BFGL-NGS-52530	9	42350823	SCML4	dpr	a	-1.91	17.1959	335	2	0.396	0.792	1	-1.51	0.208
rs109481349	20	27434646	ISL1(u)	dpr	a	-1.56	17.1952	336	2	0.551	0.648	1	-1.01	0.352
rs135853296	20	32077537	GHR	dpr	a	-1.57	17.1851	337	2	0.529	0.663	1	-1.04	0.337
rs110752934	1	118826228	TM4SF1;TM4SF18	dpr	a	1.59	17.1805	338	1	0.515	0.675	2	-1.07	0.325
rs135434398	2	19191623	PDE11A	dpr	a	1.53	17.1739	339	1	0.79	0.483	2	-0.739	0.517
rs29015887	27	1672953	MYOM2;CSMD1	dpr	a	-1.84	17.1707	340	2	0.391	0.788	1	-1.45	0.212
rs29027559	14	26068764	CA8;LOC513181	dpr	a	1.66	17.1649	341	1	0.476	0.714	2	-1.19	0.286
rs137469974	22	24749881	LOC112443518;CNTN6	dpr	a	1.67	17.163	342	1	0.501	0.701	2	-1.17	0.299
rs41679483	13	8767133	MACROD2	dpr	a	1.59	17.1618	343	1	0.534	0.665	2	-1.06	0.335
rs109375770	14	25002052	TOX	dpr	a	1.69	17.1574	344	1	0.499	0.705	2	-1.19	0.295
rs41615979	20	51912959	TRNAC-GCA_211(d)	dpr	a	1.54	17.1537	345	1	0.578	0.624	2	-0.961	0.376
rs108938565	2	48116437	ENSBTAG00000054442	dpr	a	-1.68	17.1421	346	2	0.458	0.728	1	-1.22	0.272
rs41255335	3	23565194	PHGDH	dpr	a	-1.64	17.1349	347	2	0.448	0.727	1	-1.19	0.273
rs109257731	3	107789881	TRNAG-CCC_26;POU3F1	dpr	a	-1.46	17.1273	348	2	0.67	0.541	1	-0.789	0.459
rs135713535	3	86610467	FGGY	dpr	a	1.69	17.1273	349	1	0.454	0.731	2	-1.23	0.269
rs43503636	7	19756999	STAP2	dpr	a	-1.54	17.1244	350	2	0.776	0.497	1	-0.767	0.503
rs41639367	1	135016334	AMOTL2;RYK	dpr	a	-1.49	17.1169	351	2	0.635	0.573	1	-0.854	0.427
rs41622923	9	46842020	LOC112448167;LOC528043	dpr	a	1.57	17.1107	352	1	0.896	0.431	2	-0.679	0.569
rs110021344	1	71943334	LOC507784;BDH1	dpr	a	-1.58	17.1051	353	2	0.742	0.53	1	-0.838	0.47
rs110016159	3	43555226	PALMD	dpr	a	1.61	17.0937	354	1	0.546	0.66	2	-1.06	0.34
rs43675012	11	24590162	EML4	dpr	a	1.52	17.0931	355	1	0.673	0.558	2	-0.849	0.442
rs110805364	14	3554540	TRAPPC9	dpr	a	-1.54	17.091	356	2	0.697	0.546	1	-0.839	0.454
rs109732000	2	49703365	LOC786829;LOC526380	dpr	a	-1.66	17.0799	357	2	0.494	0.703	1	-1.17	0.297
BovineHD1700003149	17	18196079	SETD7	dpr	a	-1.61	17.0531	358	2	0.689	0.573	1	-0.924	0.427
ARS-BFGL-BAC-1302	14	25923373	CA8(u)	dpr	a	1.66	17.0506	359	1	0.474	0.714	2	-1.18	0.286
rs3423092903	26	46064026	C26H10orf90	dpr	a	1.58	17.0391	360	1	0.555	0.648	2	-1.02	0.352
rs3423092695	13	13837771	LOC112449250(d)	dpr	a	1.52	17.0348	361	1	0.851	0.441	2	-0.67	0.559
rs41658198	9	14754324	COL12A1	dpr	a	-1.6	17.0159	362	2	0.501	0.686	1	-1.09	0.314
rs109829662	1	71163004	NRROS	dpr	a	-1.56	17.0101	363	2	0.59	0.621	1	-0.967	0.379
rs135275589	6	36648160	PKD2	dpr	a	-1.68	17	364	2	0.503	0.701	1	-1.18	0.299
rs109787541	4	55897529	IFRD1	dpr	a	1.51	16.9914	365	1	0.727	0.518	2	-0.781	0.482
rs108981034	2	44115766	CACNB4	dpr	a	1.79	16.9914	366	1	0.406	0.773	2	-1.38	0.227
rs41628002	14	26644064	LOC112449511;LOC787631	dpr	a	-1.49	16.9872	367	2	0.816	0.451	1	-0.67	0.549
rs135788993	2	100840841	ERBB4;LOC104968902	dpr	a	-1.58	16.9872	368	2	0.764	0.516	1	-0.815	0.484
rs109981234	17	17365356	LOC107133280	dpr	a	-1.58	16.9706	369	2	0.79	0.501	1	-0.793	0.499
rs42653268	10	100289441	ZC3H14	dpr	a	-1.58	16.9508	370	2	0.488	0.69	1	-1.09	0.31
rs3423204132	5	118630779	LOC112446790;LOC112446789	dpr	a	1.62	16.9469	371	1	0.696	0.571	2	-0.928	0.429
rs43474365	7	25772399	SLC12A2	dpr	a	1.58	16.9431	372	1	0.847	0.463	2	-0.73	0.537
rs108979849	20	25988532	ITGA2	dpr	a	-1.54	16.9393	373	2	0.699	0.546	1	-0.839	0.454
rs29022180	16	3619509	PM20D1	dpr	a	-1.73	16.9355	374	2	0.44	0.745	1	-1.29	0.255
rs132865930	29	10396765	ENSBTAG00000053418	dpr	a	-1.48	16.9318	375	2	0.767	0.482	1	-0.713	0.518
rs110118727	2	39763853	GPD2	dpr	a	1.52	16.9318	376	1	0.617	0.594	2	-0.904	0.406
rs43095753	2	29121314	XIRP2(d)	dpr	a	1.6	16.9245	377	1	0.555	0.653	2	-1.04	0.347
rs133892309	13	3740049	SLX4IP	dpr	a	-1.65	16.9136	378	2	0.539	0.673	1	-1.11	0.327
rs135854689	13	37483248	PTCHD3;PCSK2	dpr	a	1.71	16.9066	379	1	0.505	0.704	2	-1.2	0.296
rs41613420	3	24718565	LOC112446065;LOC100141072	dpr	a	-1.85	16.9066	380	2	0.392	0.789	1	-1.46	0.211
rs43712231	3	42031928	S1PR1	dpr	a	1.57	16.8996	381	1	0.536	0.658	2	-1.03	0.342
rs42964519	1	143401426	CRYAA;LOC112448267	dpr	a	2.04	16.8962	382	1	0.34	0.833	2	-1.7	0.167
rs41255750	8	59585336	UNC13B	dpr	a	1.48	16.8928	383	1	0.791	0.464	2	-0.684	0.536
rs136552912	14	73672841	CALB1	dpr	a	-1.56	16.8861	384	2	0.578	0.629	1	-0.981	0.371
rs109455752	4	55119203	LOC100141100;LOC101907959	dpr	a	1.48	16.8729	385	1	0.524	0.646	2	-0.958	0.354
rs3423254043	7	105169077	blank	dpr	a	-1.54	16.8601	386	2	0.862	0.44	1	-0.678	0.56
rs109113636	13	16865792	LOC112449438;PRKCQ	dpr	a	-1.57	16.8539	387	2	0.633	0.596	1	-0.932	0.404
rs136262744	8	95186863	SLC44A1	dpr	a	-1.5	16.8327	388	2	0.654	0.563	1	-0.843	0.437
rs41592153	11	19080278	FEZ2;VIT	dpr	a	-1.53	16.8297	389	2	0.583	0.62	1	-0.951	0.38
rs136426547	9	46068628	LOC112448181;TRNAC-ACA_43	dpr	a	-1.68	16.8239	390	2	0.452	0.731	1	-1.23	0.269
rs17870361	9	60378083	CASP8AP2	dpr	a	1.65	16.7932	391	1	0.56	0.66	2	-1.09	0.34
BTB-01885061	4	38854540	CACNA2D1;HGF	dpr	a	-2.43	16.7905	392	2	2.14	0.118	1	-0.287	0.882
rs109588756	X	56705838	VSIG1	dpr	a	-1.52	16.7773	393	2	0.543	0.644	1	-0.98	0.356
rs210634530	22	31650821	MITF	dpr	a	-1.54	16.7721	394	2	0.857	0.443	1	-0.681	0.557
rs133352392	X	13474604	LOC104970471;SMARCA1	dpr	a	2.03	16.757	395	1	0.381	0.812	2	-1.65	0.188
rs110093283	27	1543906	MYOM2(d)	dpr	a	1.8	16.757	396	1	0.391	0.783	2	-1.41	0.217
rs41255269	6	71974040	HOPX	dpr	a	1.58	16.757	397	1	0.529	0.665	2	-1.05	0.335
rs134549084	10	29172750	RYR3	dpr	a	1.51	16.752	398	1	0.534	0.646	2	-0.976	0.354
rs134738910	5	69361041	C5H12orf75;NUAK1	dpr	a	-1.55	16.752	399	2	0.598	0.614	1	-0.952	0.386
rs133080714	2	100787304	ERBB4;LOC104968902	dpr	a	-1.55	16.7496	400	2	0.743	0.522	1	-0.811	0.478
rs133853508	5	17038646	LOC781871;LOC782748	dpr	a	-1.56	16.7471	401	2	0.53	0.661	1	-1.03	0.339
rs137752299	11	38608584	LOC107132925	dpr	a	1.6	16.7423	402	1	0.474	0.703	2	-1.12	0.297
rs42056111	13	75999213	LOC112449385	dpr	a	-1.62	16.7328	403	2	0.925	0.43	1	-0.699	0.57
rs43475934	6	92430962	CNOT6L	dpr	a	1.48	16.7235	404	1	0.664	0.552	2	-0.819	0.448
rs110193741	7	26398251	LOC107132618	dpr	a	-1.54	16.71	405	2	0.764	0.504	1	-0.775	0.496
rs137010764	17	40212825	FNIP2	dpr	a	-1.47	16.7077	406	2	0.673	0.543	1	-0.799	0.457
rs134894816	26	12085447	MIR2895;LOC100141242	dpr	a	1.47	16.7077	407	1	0.632	0.57	2	-0.838	0.43
rs43032701	15	53810720	KCNE3	dpr	a	1.58	16.6904	408	1	0.494	0.688	2	-1.09	0.312
rs137191760	24	9426409	DSEL(u)	dpr	a	-1.61	16.6882	409	2	0.88	0.454	1	-0.731	0.546
rs42723319	9	57273834	EPHA7(d)	dpr	a	-1.54	16.6861	410	2	0.727	0.527	1	-0.81	0.473
rs43319460	2	107158816	ZFAND2B	dpr	a	-1.56	16.6696	411	2	0.574	0.633	1	-0.988	0.367
rs109675493	6	63347756	GNPDA2	dpr	a	1.55	16.6517	412	1	0.884	0.431	2	-0.668	0.569
rs43409245	4	75585274	TRNAK-CUU_2;TRNAR-ACG_1	dpr	a	1.46	16.6421	413	1	0.619	0.575	2	-0.839	0.425
rs41255440	8	10929511	SCARA5	dpr	a	-1.52	16.6383	414	2	0.588	0.614	1	-0.933	0.386
rs41663614	3	86656247	FGGY	dpr	a	1.68	16.6364	415	1	0.444	0.736	2	-1.24	0.264
rs109078280	23	43312076	PHACTR1	dpr	a	1.77	16.6234	416	1	0.422	0.762	2	-1.35	0.238
rs42628558	1	133264040	PPP2R3A	dpr	a	1.57	16.6234	417	1	0.527	0.665	2	-1.05	0.335
rs109827701	27	4685947	LOC788501;LOC517971	dpr	a	1.52	16.6162	418	1	0.617	0.594	2	-0.902	0.406
rs137585908	3	85872967	ENSBTAG00000051542	dpr	a	1.59	16.6021	419	1	0.527	0.668	2	-1.06	0.332
rs42594067	20	51788541	TRNAC-GCA_211(d)	dpr	a	-1.48	16.5884	420	2	0.653	0.559	1	-0.827	0.441
rs133715308	14	3568280	TRAPPC9	dpr	a	-1.56	16.58	421	2	0.574	0.632	1	-0.986	0.368
rs41702310	13	61716776	POFUT1	dpr	a	-1.51	16.5607	422	2	0.884	0.415	1	-0.627	0.585
rs132934607	4	64072134	LSM5;LOC786199	dpr	a	1.47	16.5544	423	1	0.718	0.512	2	-0.752	0.488
rs42370453	7	26032697	CCDC192	dpr	a	-1.58	16.5498	424	2	0.857	0.459	1	-0.726	0.541
rs42581297	27	43186442	LOC112444604;LOC100300804	dpr	a	-1.66	16.5467	425	2	0.426	0.743	1	-1.24	0.257
rs136137961	X	55447311	RIPPLY1	dpr	a	1.86	16.5361	426	1	0.363	0.804	2	-1.49	0.196
rs3423141854	2	103599202	FN1;LOC100848551	dpr	a	-1.69	16.5317	427	2	0.438	0.741	1	-1.25	0.259
rs110084199	10	31484403	TRNAS-AGA_1;TRNAC-GCA_125	dpr	a	-1.54	16.5287	428	2	0.504	0.672	1	-1.03	0.328
rs109489981	13	35797541	LYZL1;LOC112449396	dpr	a	-1.72	16.5157	429	2	0.439	0.744	1	-1.28	0.256
rs110466732	12	20192311	LOC112449044	dpr	a	1.7	16.5058	430	1	0.442	0.74	2	-1.26	0.26
rs3423274650	9	55853894	LOC112448185(d)	dpr	a	1.5	16.4962	431	1	0.731	0.512	2	-0.768	0.488
rs42320088	2	55198864	LOC101904447(d)	dpr	a	1.89	16.4737	432	1	0.359	0.81	2	-1.53	0.19
rs109142112	8	70466364	LOXL2	dpr	a	1.65	16.4698	433	1	0.48	0.71	2	-1.17	0.29
rs109220829	17	31612144	LOC781055(u)	dpr	a	1.59	16.466	434	1	0.757	0.524	2	-0.833	0.476
rs135223785	9	77058841	LOC112448179;LOC107132781	dpr	a	-1.55	16.4547	435	2	0.838	0.46	1	-0.714	0.54
rs136133892	28	36900482	NRG3	dpr	a	-1.63	16.4498	436	2	0.482	0.704	1	-1.15	0.296
rs109535019	20	46964318	CDH9(d)	dpr	a	1.52	16.4425	437	1	0.666	0.562	2	-0.855	0.438
rs109046283	19	62831942	PRKCA	dpr	a	-1.52	16.4425	438	2	0.542	0.643	1	-0.974	0.357
rs42288320	20	42718092	ENSBTAG00000048458	dpr	a	1.5	16.4389	439	1	0.664	0.557	2	-0.835	0.443
rs132747305	3	115733885	ASB18	dpr	a	1.57	16.4365	440	1	0.582	0.628	2	-0.984	0.372
rs3423204778	6	30732773	ATOH1;GRID2	dpr	a	1.55	16.4342	441	1	0.791	0.491	2	-0.762	0.509
rs110827301	19	63317544	HELZ;LOC112442744	dpr	a	1.53	16.4306	442	1	0.58	0.621	2	-0.949	0.379
rs135527642	26	31051093	LOC101905817;MIR2394	dpr	a	-1.54	16.4295	443	2	0.753	0.512	1	-0.79	0.488
rs137774454	9	39892919	METTL24	dpr	a	2.06	16.4225	444	1	0.311	0.849	2	-1.75	0.151
rs3423505260	24	9443751	DSEL(u)	dpr	a	1.59	16.4191	445	1	0.868	0.453	2	-0.72	0.547
rs135741573	2	46423032	LOC104968526	dpr	a	1.66	16.4123	446	1	0.45	0.729	2	-1.21	0.271
rs43350848	3	92054056	CYB5RL	dpr	a	-1.52	16.4112	447	2	0.552	0.638	1	-0.972	0.362
rs133585084	27	4220162	CSMD1;LOC782601	dpr	a	-1.57	16.4101	448	2	0.605	0.614	1	-0.964	0.386
rs136208875	10	2116247	LOC112448611;LOC785663	dpr	a	-1.52	16.4067	449	2	0.68	0.553	1	-0.841	0.447
rs133521612	25	24952457	IL21R	dpr	a	1.66	16.4034	450	1	0.518	0.688	2	-1.14	0.312
rs133697045	16	27568525	WDR26	dpr	a	-1.44	16.4001	451	2	0.578	0.599	1	-0.863	0.401
rs135050343	8	105307551	LOC104969460;PAPPA	dpr	a	1.62	16.3979	452	1	0.479	0.705	2	-1.14	0.295
rs136977771	9	47639299	LOC112448128;GRIK2	dpr	a	-1.72	16.3904	453	2	0.432	0.749	1	-1.29	0.251
rs3423520852	27	44457097	ZNF385D;LOC112444599	dpr	a	2.17	16.3872	454	1	0.299	0.862	2	-1.87	0.138
rs42679152	2	17936379	CCDC141	dpr	a	-1.47	16.382	455	2	0.523	0.645	1	-0.948	0.355
rs132985836	22	36743053	LOC101906240	dpr	a	-1.63	16.382	456	2	0.503	0.692	1	-1.13	0.308
rs43306038	2	33146819	LOC107131350(d)	dpr	a	1.66	16.3809	457	1	0.451	0.729	2	-1.21	0.271
rs41693541	13	44391569	LOC104973799;TRNAC-GCA_166	dpr	a	1.52	16.3696	458	1	0.622	0.592	2	-0.902	0.408
rs135319628	3	44065854	PLPPR4;LOC112446076	dpr	a	1.42	16.3635	459	1	0.669	0.529	2	-0.751	0.471
rs43437596	5	74767531	MYH9	dpr	a	-1.53	16.3565	460	2	0.596	0.612	1	-0.938	0.388
rs110985311	9	47683512	LOC112448128;GRIK2	dpr	a	1.7	16.342	461	1	0.429	0.748	2	-1.27	0.252
rs110922311	26	22386818	FBXW4	dpr	a	-1.51	16.3382	462	2	0.628	0.585	1	-0.885	0.415
rs135534083	9	85021043	SAMD5;LOC112448074	dpr	a	1.49	16.3344	463	1	0.72	0.516	2	-0.766	0.484
rs43540172	7	108946708	MAN2A1	dpr	a	1.76	16.3298	464	1	0.432	0.754	2	-1.33	0.246
rs43704023	20	46782879	CDH9(d)	dpr	a	1.51	16.3279	465	1	0.535	0.645	2	-0.97	0.355
rs109162967	11	66141532	ETAA1;C1D	dpr	a	-1.48	16.3206	466	2	0.567	0.617	1	-0.912	0.383
rs42864155	5	74717288	APOL3_1;MYH9	dpr	a	1.51	16.3197	467	1	0.589	0.61	2	-0.921	0.39
rs110231271	17	29993817	INTU	dpr	a	-1.58	16.3116	468	2	0.601	0.619	1	-0.975	0.381
rs137536281	11	66217249	ETAA1;C1D	dpr	a	-1.52	16.301	469	2	0.55	0.637	1	-0.966	0.363
rs42294136	26	14578697	LOC104975952;MYOF	dpr	a	1.57	16.2782	470	1	0.557	0.644	2	-1.01	0.356
rs42344261	1	81846168	MAP3K13	dpr	a	-1.5	16.2774	471	2	0.735	0.511	1	-0.767	0.489
rs108974295	1	116843459	MED12L	dpr	a	-1.58	16.2434	472	2	1.05	0.336	1	-0.53	0.664
rs29010425	3	92169655	TCEANC2	dpr	a	1.65	16.2381	473	1	0.431	0.738	2	-1.21	0.262
rs42448690	25	21610933	PRKCB	dpr	a	1.5	16.2373	474	1	0.569	0.622	2	-0.935	0.378
rs42452697	6	38187843	LOC782905(d)	dpr	a	-1.48	16.2351	475	2	0.843	0.431	1	-0.64	0.569
rs41619226	3	34932689	ENSBTAG00000053831	dpr	a	-1.44	16.2328	476	2	0.659	0.544	1	-0.786	0.456
rs109395109	5	81922556	PTHLH;KLHL42	dpr	a	-1.59	16.2299	477	2	0.52	0.673	1	-1.07	0.327
rs135348883	27	1715242	MYOM2;CSMD1	dpr	a	1.8	16.2284	478	1	0.388	0.784	2	-1.41	0.216
rs109479606	20	23536176	SLC38A9	dpr	a	-1.48	16.2226	479	2	0.605	0.59	1	-0.872	0.41
rs109761207	5	70617660	BTBD11	dpr	a	-1.54	16.2175	480	2	0.51	0.67	1	-1.03	0.33
rs110469164	14	48811915	TRPS1	dpr	a	1.44	16.2111	481	1	0.617	0.57	2	-0.82	0.43
rs109944465	26	43787087	CHST15	dpr	a	1.52	16.2048	482	1	0.621	0.59	2	-0.895	0.41
rs109038923	20	28086967	LOC112443033;PARP8	dpr	a	1.49	16.1965	483	1	0.747	0.498	2	-0.74	0.502
rs109208641	24	43275058	CEP192	dpr	a	-1.51	16.1931	484	2	0.873	0.422	1	-0.637	0.578
rs110275805	20	35540903	OSMR	dpr	a	-1.56	16.1798	485	2	0.481	0.691	1	-1.08	0.309
rs29021847	7	108558087	LOC112447632;MAN2A1	dpr	a	1.57	16.1733	486	1	0.51	0.675	2	-1.06	0.325
rs134217352	10	33386548	TMCO5A(u)	dpr	a	1.53	16.1656	487	1	0.809	0.472	2	-0.724	0.528
rs110014667	X	55441930	TBC1D8B;RIPPLY1	dpr	a	-1.69	16.1574	488	2	0.415	0.755	1	-1.27	0.245
rs3423424985	17	3630053	LOC107133269	dpr	a	1.54	16.1487	489	1	0.874	0.431	2	-0.663	0.569
rs110525310	10	67706382	DLGAP5;FBXO34	dpr	a	-1.5	16.1427	490	2	0.586	0.608	1	-0.911	0.392
rs110871230	3	92092069	CDCP2	dpr	a	-1.64	16.1337	491	2	0.43	0.738	1	-1.21	0.262
rs137154419	3	33267987	SLC6A17	dpr	a	1.55	16.1284	492	1	0.503	0.676	2	-1.05	0.324
rs110440188	5	30336934	SPATS2	dpr	a	1.46	16.1158	493	1	0.706	0.518	2	-0.758	0.482
rs208454731	19	63062492	CACNG5;CACNG4	dpr	a	1.61	16.1146	494	1	0.478	0.703	2	-1.13	0.297
rs110898337	7	27440972	GRAMD2B	dpr	a	1.6	16.1113	495	1	0.944	0.409	2	-0.654	0.591
rs135685749	13	55737164	CDH4;LOC112449377	dpr	a	-1.51	16.1101	496	2	0.598	0.605	1	-0.916	0.395
rs41589596	10	55693450	UNC13C	dpr	a	-1.46	16.1085	497	2	0.574	0.607	1	-0.887	0.393
rs109014309	20	28135712	LOC112443033;PARP8	dpr	a	-1.45	16.1029	498	2	0.694	0.52	1	-0.752	0.48
rs133429914	18	43836519	PEPD	dpr	a	-1.5	16.1024	499	2	0.575	0.616	1	-0.923	0.384
rs109776340	11	36018727	LOC782033(u)	dpr	a	1.83	16.0953	500	1	0.385	0.789	2	-1.44	0.211
rs109276095	1	120851900	TRNAC-ACA_3;LOC107133455	dpr	a	-1.5	16.0947	501	2	0.878	0.415	1	-0.623	0.585
rs136476856	29	10367654	ENSBTAG00000053418	dpr	a	-1.46	16.0931	502	2	0.767	0.475	1	-0.695	0.525
rs109979405	10	5735909	DRD1;LOC100138889	dpr	a	1.5	16.0894	503	1	0.768	0.489	2	-0.735	0.511
rs42512924	4	64979970	CCDC129;NEUROD6	dpr	a	1.44	16.0894	504	1	0.532	0.631	2	-0.91	0.369
rs43359453	3	97927657	SPATA6	dpr	a	-1.43	16.0867	505	2	0.719	0.498	1	-0.714	0.502
rs110587984	1	81066605	DGKG	dpr	a	-1.71	16.0851	506	2	0.41	0.759	1	-1.3	0.241
rs41574509	15	44321644	LMO1	dpr	a	1.46	16.0814	507	1	0.605	0.586	2	-0.855	0.414
rs134654946	12	23254343	PROSER1;STOML3	dpr	a	1.52	16.0804	508	1	0.537	0.647	2	-0.986	0.353
BovineHD0700031149	7	104167175	LOC112447589;LOC112447635	dpr	a	1.52	16.0794	509	1	0.566	0.627	2	-0.951	0.373
rs133354952	2	48099250	ENSBTAG00000054442	dpr	a	-1.66	16.0794	510	2	0.455	0.726	1	-1.21	0.274
rs133267459	1	131295032	TRNAC-GCA_8;LOC107132214	dpr	a	-2.21	16.062	511	2	0.279	0.874	1	-1.93	0.126
rs109567582	6	38375856	LOC782905(d)	dpr	a	1.59	16.0405	512	1	0.458	0.712	2	-1.13	0.288
rs3423113801	1	83596746	KLHL6	dpr	a	-1.63	16.0325	513	2	1.09	0.332	1	-0.54	0.668
rs110139561	17	28913872	SCLT1	dpr	a	1.55	16.0315	514	1	0.68	0.561	2	-0.869	0.439
rs41690133	15	56060775	LRRC32;GUCY2E	dpr	a	1.66	16.0218	515	1	0.405	0.756	2	-1.26	0.244
rs134571905	8	11947725	LOC104969267	dpr	a	1.66	16.0209	516	1	0.452	0.728	2	-1.21	0.272
rs133622984	9	50860360	FBXL4	dpr	a	-1.45	16.0155	517	2	0.639	0.56	1	-0.813	0.44
ARS-BFGL-NGS-109938	20	51730592	TRNAC-GCA_211(d)	dpr	a	1.47	16.0088	518	1	0.673	0.542	2	-0.797	0.458
rs133908583	21	60465138	GLRX5;TCL1B	dpr	a	1.58	16.0083	519	1	0.538	0.66	2	-1.05	0.34
rs109965286	11	19388754	STRN	dpr	a	-1.48	16.0026	520	2	0.595	0.599	1	-0.887	0.401
rs134719253	2	8545479	GULP1;LOC112442539	dpr	a	1.49	16.0009	521	1	0.83	0.442	2	-0.656	0.558
rs110312921	27	41658702	THRB	dpr	a	-1.48	16	522	2	0.567	0.617	1	-0.913	0.383
rs110981117	X	59864833	DCX	dpr	a	1.47	15.9957	523	1	0.562	0.618	2	-0.909	0.382
rs132827762	11	71521561	BABAM2	dpr	a	1.76	15.9957	524	1	0.413	0.765	2	-1.35	0.235
rs137835093	10	101168279	FOXN3	dpr	a	1.45	15.9914	525	1	0.618	0.573	2	-0.83	0.427
rs3423113102	1	83604167	KLHL6;LOC100848684	dpr	a	1.62	15.9914	526	1	1.09	0.332	2	-0.539	0.668
rs109344912	13	16785605	LOC112449438;PRKCQ	dpr	a	-1.5	15.983	527	2	0.622	0.584	1	-0.874	0.416
rs42084683	26	13064240	HECTD2	dpr	a	1.43	15.9788	528	1	0.647	0.547	2	-0.781	0.453
rs43095916	17	3509688	DCHS2;LOC107133269	dpr	a	-1.45	15.9788	529	2	0.676	0.535	1	-0.778	0.465
rs109108744	22	39425158	PTPRG	dpr	a	-1.56	15.9706	530	2	0.645	0.586	1	-0.912	0.414
rs43288647	7	1915174	LOC112447580;LOC100848503	dpr	a	-1.48	15.9666	531	2	0.613	0.585	1	-0.863	0.415
rs43150473	13	3923197	SLX4IP	dpr	a	1.54	15.9626	532	1	0.916	0.406	2	-0.625	0.594
rs43191790	4	90056053	LOC782604;TRNAR-ACG_2	dpr	a	-1.47	15.9626	533	2	0.843	0.428	1	-0.63	0.572
rs137144523	9	55599582	LOC782448;LOC112448185	dpr	a	1.62	15.9586	534	1	0.504	0.688	2	-1.11	0.312
rs135305590	3	45102801	SNX7;MIR137	dpr	a	1.53	15.9508	535	1	0.703	0.539	2	-0.823	0.461
rs110021889	24	9437760	DSEL(u)	dpr	a	-1.51	15.9508	536	2	0.834	0.449	1	-0.679	0.551
rs43756455	6	13484206	FAM241A;LOC112447193	dpr	a	1.57	15.9508	537	1	0.488	0.689	2	-1.08	0.311
rs42235861	6	108429984	RAB28(u)	dpr	a	1.55	15.9393	538	1	0.96	0.379	2	-0.586	0.621
UA-IFASA-7116	1	67101935	HSPBAP1	dpr	a	-1.5	15.9393	539	2	0.827	0.448	1	-0.671	0.552
rs110276398	7	19556429	SEMA6B	dpr	a	-1.49	15.9393	540	2	0.69	0.536	1	-0.797	0.464
rs3423342650	13	10669897	LOC782456	dpr	a	-1.5	15.9318	541	2	0.523	0.651	1	-0.975	0.349
rs110009344	10	66691455	TRNAC-GCA_129;LOC112448562	dpr	a	1.49	15.9245	542	1	0.499	0.665	2	-0.99	0.335
rs29018454	22	29120539	LOC101903207;RYBP	dpr	a	1.46	15.9208	543	1	0.681	0.532	2	-0.776	0.468
rs109986561	15	58936495	METTL15	dpr	a	1.57	15.9208	544	1	0.519	0.669	2	-1.05	0.331
rs41993852	22	1986320	SLC4A7;EOMES	dpr	a	1.4	15.9136	545	1	0.687	0.511	2	-0.718	0.489
rs110415234	3	32508752	CD53	dpr	a	1.5	15.9136	546	1	0.579	0.614	2	-0.923	0.386
rs133813820	9	36224355	HS3ST5	dpr	a	1.83	15.9101	547	1	0.364	0.801	2	-1.46	0.199
rs109347531	16	4308528	RASSF5	dpr	a	1.72	15.9101	548	1	0.415	0.758	2	-1.3	0.242
rs3423579102	X	9122844	TENM1	dpr	a	1.61	15.8928	549	1	0.775	0.519	2	-0.836	0.481
rs111024662	10	79151553	PALS1	dpr	a	1.47	15.8861	550	1	0.618	0.58	2	-0.855	0.42
rs109166358	20	26421853	ITGA1(d)	dpr	a	1.43	15.8827	551	1	0.64	0.553	2	-0.792	0.447
rs109907113	12	86635054	GRTP1;LOC112449110	dpr	a	1.41	15.8729	552	1	0.643	0.545	2	-0.769	0.455
rs29025765	X	16054398	FRMD7;RAP2C	dpr	a	-1.56	15.8697	553	2	0.553	0.645	1	-1	0.355
rs110734841	13	62363612	BPIFB3	dpr	a	1.57	15.8665	554	1	0.486	0.69	2	-1.08	0.31
rs3423093686	1	83613729	KLHL6;LOC100848684	dpr	a	1.59	15.8601	555	1	1.07	0.331	2	-0.528	0.669
rs43438390	5	74753566	MYH9	dpr	a	-1.51	15.8508	556	2	0.587	0.612	1	-0.925	0.388
rs135233451	23	51295512	GMDS	dpr	a	-1.5	15.8477	557	2	0.606	0.595	1	-0.89	0.405
rs110017379	14	3336128	TRAPPC9	dpr	a	-1.44	15.8386	558	2	0.566	0.608	1	-0.877	0.392
rs109819010	6	46310797	STIM2	dpr	a	1.52	15.8327	559	1	0.925	0.391	2	-0.593	0.609
chrX_28319531	X	28322193	ENSBTAG00000019009	dpr	a	1.65	15.8297	560	1	0.405	0.754	2	-1.24	0.246
rs41644705	10	26851897	OR11H4;LOC780976	dpr	a	-1.45	15.8268	561	2	0.694	0.523	1	-0.76	0.477
rs110264037	1	131344598	TRNAC-GCA_8;LOC107132214	dpr	a	-2.41	15.8239	562	2	0.245	0.898	1	-2.17	0.102
rs42852184	9	31632490	LOC112448029;MAN1A1	dpr	a	1.46	15.8239	563	1	0.56	0.618	2	-0.905	0.382
rs42110572	27	12242528	TRNAC-GCA_248;TRNAW-CCA_58	dpr	a	1.58	15.8182	564	1	0.568	0.64	2	-1.01	0.36
rs29016144	9	68692004	LOC104969590;SMLR1	dpr	a	-2	15.8097	565	2	0.309	0.846	1	-1.69	0.154
rs109955310	28	34145783	RPS24;LOC112444751	dpr	a	-1.63	15.8097	566	2	0.434	0.733	1	-1.19	0.267
rs41576623	13	67417947	RALGAPB	dpr	a	-1.48	15.8097	567	2	0.811	0.451	1	-0.667	0.549
BTA-46612-no-rs	2	20605783	MTX2	dpr	a	-1.51	15.8041	568	2	0.85	0.438	1	-0.661	0.562
rs41646658	24	42959600	SPIRE1	dpr	a	-1.51	15.7986	569	2	0.95	0.371	1	-0.56	0.629
rs109699035	5	106304343	CRACR2A	dpr	a	1.64	15.7959	570	1	0.485	0.705	2	-1.16	0.295
rs110873141	3	99973148	PIK3R3	dpr	a	-1.47	15.7932	571	2	0.71	0.518	1	-0.763	0.482
rs134821152	5	106327879	PRMT8	dpr	a	1.65	15.7932	572	1	0.483	0.707	2	-1.16	0.293
rs133916448	29	5110425	NAALAD2	dpr	a	1.59	15.7852	573	1	0.517	0.676	2	-1.08	0.324
rs133955486	1	3061615	EVA1C	dpr	a	1.5	15.762	574	1	0.671	0.552	2	-0.828	0.448
rs133706373	18	56085584	PRMT1	dpr	a	1.45	15.7447	575	1	0.61	0.58	2	-0.842	0.42
rs134820783	6	55545842	ARAP2	dpr	a	-1.47	15.7423	576	2	0.711	0.518	1	-0.764	0.482
rs109775668	3	15693645	PMVK;LOC112446085	dpr	a	-1.46	15.7328	577	2	0.702	0.52	1	-0.759	0.48
rs3423093727	14	37311693	LOC101904383	dpr	a	-1.49	15.7328	578	2	0.722	0.517	1	-0.772	0.483
rs43370416	3	117139030	LRRFIP1	dpr	a	1.52	15.7282	579	1	0.506	0.668	2	-1.02	0.332
rs41655370	22	26600368	CHL1;LOC112443552	dpr	a	-1.49	15.7167	580	2	0.782	0.474	1	-0.705	0.526
rs137512222	14	27072688	ASPH	dpr	a	-1.54	15.7144	581	2	0.862	0.439	1	-0.675	0.561
rs109430640	1	137785890	CPNE4	dpr	a	1.74	15.7033	582	1	0.383	0.78	2	-1.36	0.22
rs132788949	14	2867641	PTK2	dpr	a	-1.53	15.7033	583	2	0.566	0.629	1	-0.96	0.371
rs41656490	8	60639293	RNF38	dpr	a	1.47	15.7011	584	1	0.655	0.554	2	-0.814	0.446
rs29027126	24	43057719	CEP76	dpr	a	1.5	15.7011	585	1	0.946	0.371	2	-0.558	0.629
rs133811292	6	55528887	ARAP2	dpr	a	-1.49	15.6882	586	2	0.718	0.519	1	-0.775	0.481
rs132897459	17	22111740	LOC112442137(u)	dpr	a	1.56	15.6737	587	1	0.501	0.68	2	-1.06	0.32
rs41589490	9	47588878	LOC112448128	dpr	a	-1.45	15.6615	588	2	0.563	0.61	1	-0.882	0.39
rs132764531	10	29575944	FMN1	dpr	a	-1.46	15.6576	589	2	0.602	0.588	1	-0.86	0.412
rs42483466	2	16368325	LOC112442542	dpr	a	1.5	15.6459	590	1	0.481	0.68	2	-1.02	0.32
rs109094579	12	20469698	ENSBTAG00000007457	dpr	a	-1.49	15.6421	591	2	0.531	0.643	1	-0.955	0.357
rs133951057	20	25444017	NDUFS4	dpr	a	-1.49	15.6364	592	2	0.8	0.465	1	-0.695	0.535
rs43575560	8	93319013	SMC2(u)	dpr	a	-1.8	15.6308	593	2	0.365	0.798	1	-1.44	0.202
rs43501873	2	35747792	LOC100137866;RBMS1	dpr	a	-1.57	15.6162	594	2	0.454	0.711	1	-1.11	0.289
rs43006646	11	16294132	FAM98A(d)	dpr	a	1.53	15.6108	595	1	0.699	0.543	2	-0.832	0.457
rs110198441	3	99800871	LRRC41	dpr	a	1.47	15.6091	596	1	0.529	0.639	2	-0.938	0.361
rs132650370	20	41633708	PDZD2	dpr	a	-1.59	15.6055	597	2	1.04	0.349	1	-0.554	0.651
rs109569399	1	43101882	ST3GAL6	dpr	a	-1.53	15.5969	598	2	0.686	0.551	1	-0.841	0.449
rs41947330	20	35702462	LOC104975274;LOC101906686	dpr	a	-1.42	15.5901	599	2	0.577	0.593	1	-0.839	0.407
rs134449762	1	15508545	NCAM2	dpr	a	1.47	15.5867	600	1	0.598	0.593	2	-0.873	0.407
rs110339908	16	3733371	RAB7B	dpr	a	1.63	15.5784	601	1	0.427	0.738	2	-1.2	0.262
rs41662385	10	28070035	LOC785145;LOC788797	dpr	a	-1.42	15.5784	602	2	0.601	0.578	1	-0.824	0.422
rs110733477	7	6483779	CHERP	dpr	a	1.48	15.5735	603	1	0.533	0.64	2	-0.947	0.36
rs41618899	12	23728488	UFM1;LOC112449047	dpr	a	1.45	15.5702	604	1	0.612	0.577	2	-0.836	0.423
rs110355589	5	74821293	LOC112446822	dpr	a	-1.5	15.5607	605	2	0.556	0.628	1	-0.94	0.372
rs109559884	20	26319951	ITGA1(d)	dpr	a	-1.44	15.5591	606	2	0.773	0.464	1	-0.669	0.536
rs109791021	17	2249918	NPY2R;LOC112442109	dpr	a	-1.39	15.5528	607	2	0.627	0.548	1	-0.759	0.452
rs110885924	5	80767308	LOC112446617;CCDC91	dpr	a	-1.42	15.5513	608	2	0.775	0.456	1	-0.649	0.544
rs110695243	4	55737238	LOC786584;LOC112446330	dpr	a	1.39	15.5498	609	1	0.549	0.607	2	-0.846	0.393
rs110099051	3	116951206	LOC104970680;MLPH	dpr	a	1.48	15.5346	610	1	0.666	0.551	2	-0.818	0.449
rs3423162451	3	118764445	LOC101907483;LOC112446044	dpr	a	-1.49	15.5346	611	2	0.797	0.464	1	-0.689	0.536
rs109160818	3	21131274	TRNAV-AAC_7;TRNAN-GUU_12	dpr	a	1.42	15.5331	612	1	0.634	0.553	2	-0.784	0.447
rs43702521	7	95568931	ELL2;LOC107132664	dpr	a	1.51	15.5331	613	1	0.505	0.666	2	-1.01	0.334
rs109293819	20	27210108	blank	dpr	a	-1.44	15.5302	614	2	0.575	0.601	1	-0.865	0.399
rs29018884	20	27087053	blank	dpr	a	1.39	15.5243	615	1	0.557	0.6	2	-0.834	0.4
rs41648982	5	71629712	SYN3;LOC511240	dpr	a	1.42	15.5214	616	1	0.72	0.492	2	-0.699	0.508
rs110266411	25	34649787	PRKRIP1	dpr	a	1.65	15.5129	617	1	0.431	0.738	2	-1.22	0.262
rs109658603	20	26870070	blank	dpr	a	-1.4	15.5031	618	2	0.561	0.599	1	-0.839	0.401
rs43578821	8	99551509	PALM2	dpr	a	-1.49	15.4989	619	2	0.539	0.639	1	-0.952	0.361
rs42748483	27	1292211	LOC100847320	dpr	a	-1.54	15.4989	620	2	0.464	0.699	1	-1.08	0.301
rs110497388	8	47595235	LOC107132692;CEMIP2	dpr	a	-1.41	15.4949	621	2	0.815	0.422	1	-0.595	0.578
rs134444227	1	133290808	PPP2R3A	dpr	a	1.47	15.4921	622	1	0.614	0.582	2	-0.856	0.418
rs137655536	5	64309721	SLC17A8	dpr	a	1.67	15.4855	623	1	0.411	0.753	2	-1.25	0.247
rs110191322	17	8839668	TRNAC-GCA_188;LOC101905833	dpr	a	1.45	15.4855	624	1	0.779	0.463	2	-0.671	0.537
rs29011415	19	57643905	LOC101907074;LOC112442754	dpr	a	1.46	15.4802	625	1	0.733	0.498	2	-0.729	0.502
rs110714547	9	38833796	TRAF3IP2	dpr	a	1.58	15.4763	626	1	0.429	0.728	2	-1.15	0.272
rs109673037	26	24188254	SH3PXD2A	dpr	a	-1.44	15.475	627	2	0.606	0.578	1	-0.831	0.422
rs137555875	22	2125745	EOMES(d)	dpr	a	-1.44	15.4711	628	2	0.639	0.557	1	-0.802	0.443
rs135371255	1	117102754	MED12L;CLRN1	dpr	a	1.49	15.4597	629	1	0.917	0.385	2	-0.574	0.615
rs132645471	8	37887506	KDM4C	dpr	a	1.47	15.4559	630	1	0.851	0.423	2	-0.623	0.577
rs3423307226	10	33017988	LOC104973118(d)	dpr	a	-1.49	15.4535	631	2	0.803	0.461	1	-0.687	0.539
rs135312762	20	28614378	EMB	dpr	a	-1.47	15.4522	632	2	0.503	0.657	1	-0.963	0.343
rs29021607	21	63550319	LOC112443360(d)	dpr	a	1.4	15.4473	633	1	0.671	0.52	2	-0.725	0.48
rs110889391	17	58425068	LOC112442139;LOC112442044	dpr	a	-1.47	15.4437	634	2	0.617	0.581	1	-0.857	0.419
rs133273332	4	45987336	LHFPL3	dpr	a	1.44	15.4437	635	1	0.724	0.498	2	-0.719	0.502
rs132676004	20	23046160	ANKRD55	dpr	a	-1.48	15.4437	636	2	0.475	0.678	1	-1	0.322
rs110113612	18	46424023	LOC112442195;ZBTB32	dpr	a	-1.49	15.4401	637	2	0.614	0.589	1	-0.879	0.411
rs109552187	1	90358341	TBL1XR1(d)	dpr	a	-1.42	15.4389	638	2	0.637	0.552	1	-0.784	0.448
rs133686457	6	55558649	ARAP2	dpr	a	-1.48	15.4353	639	2	0.712	0.519	1	-0.768	0.481
rs136910417	6	55571438	ARAP2	dpr	a	1.48	15.433	640	1	0.712	0.519	2	-0.768	0.481
rs134681027	6	55524170	ARAP2	dpr	a	1.48	15.4283	641	1	0.712	0.519	2	-0.768	0.481
rs41618019	8	5114851	GALNTL6	dpr	a	-1.41	15.4168	642	2	0.692	0.51	1	-0.721	0.49
rs137809390	6	55524759	ARAP2	dpr	a	1.48	15.4145	643	1	0.712	0.519	2	-0.767	0.481
rs41921973	19	51348747	BAHCC1	dpr	a	1.44	15.4145	644	1	0.614	0.573	2	-0.825	0.427
rs134110753	2	134864550	ACTL8;ARHGEF10L	dpr	a	1.46	15.4045	645	1	0.719	0.508	2	-0.741	0.492
rs137558917	24	48100028	LOC112444233;LOC112444196	dpr	a	1.5	15.3969	646	1	0.681	0.546	2	-0.818	0.454
rs109079458	5	106338167	PRMT8	dpr	a	-1.58	15.3969	647	2	0.464	0.706	1	-1.11	0.294
rs110938725	1	74955005	FGF12	dpr	a	1.58	15.3904	648	1	1.06	0.328	2	-0.516	0.672
rs3423348993	13	28078597	SEPHS1;LOC101907540	dpr	a	-1.5	15.384	649	2	0.53	0.646	1	-0.968	0.354
rs136822477	7	106070038	LOC112447500(u)	dpr	a	-1.66	15.3799	650	2	0.44	0.735	1	-1.22	0.265
rs110613376	5	96229534	GRIN2B	dpr	a	1.45	15.3747	651	1	0.741	0.488	2	-0.705	0.512
rs109530721	5	25554959	NCKAP1L	dpr	a	1.48	15.3716	652	1	0.623	0.579	2	-0.858	0.421
rs109405213	25	34536825	UPK3BL1;LOC521224	dpr	a	1.61	15.3696	653	1	0.467	0.709	2	-1.14	0.291
rs42830652	2	77904178	LOC112442359;LOC615204	dpr	a	-1.5	15.3655	654	2	0.748	0.502	1	-0.753	0.498
rs109062054	17	17224074	MGAT4D	dpr	a	-1.47	15.3655	655	2	0.734	0.499	1	-0.733	0.501
rs41642283	2	24795480	DYNC1I2	dpr	a	-1.46	15.3546	656	2	0.578	0.604	1	-0.883	0.396
rs110013988	9	44986993	LIN28B	dpr	a	1.59	15.3536	657	1	0.435	0.726	2	-1.15	0.274
rs3423093374	29	39651176	LOC617765;LOC521902	dpr	a	1.48	15.3507	658	1	0.631	0.573	2	-0.846	0.427
rs3423126419	1	149230856	HLCS;LOC112448075	dpr	a	1.64	15.3429	659	1	0.46	0.72	2	-1.18	0.28
rs109363690	24	9701248	DSEL;CDH19	dpr	a	-1.59	15.3429	660	2	0.472	0.704	1	-1.12	0.296
rs110518699	17	12483820	ZNF827	dpr	a	-1.38	15.3335	661	2	0.648	0.532	1	-0.737	0.468
rs109738314	1	9313530	LOC112448320;LOC104970790	dpr	a	-1.44	15.3316	662	2	0.665	0.537	1	-0.773	0.463
rs42052893	24	61612123	KDSR	dpr	a	-2.84	15.3307	663	2	2.62	0.0768	1	-0.218	0.923
rs109265631	2	43575039	FMNL2	dpr	a	1.55	15.3251	664	1	0.46	0.703	2	-1.09	0.297
rs42510321	23	51535015	GMDS	dpr	a	1.56	15.3179	665	1	0.464	0.702	2	-1.09	0.298
rs110258263	24	48094418	LOC112444233;LOC112444196	dpr	a	1.48	15.295	666	1	0.645	0.565	2	-0.839	0.435
rs136113971	9	68655445	LOC104969590;SMLR1	dpr	a	-1.56	15.2874	667	2	0.499	0.681	1	-1.06	0.319
rs109888912	5	27549755	KRT89	dpr	a	1.51	15.2865	668	1	0.729	0.518	2	-0.784	0.482
rs42913442	9	5509657	blank	dpr	a	1.43	15.2865	669	1	0.643	0.549	2	-0.783	0.451
rs109769118	2	44175971	CACNB4	dpr	a	-1.58	15.2774	670	2	0.455	0.712	1	-1.13	0.288
rs42010549	22	45828715	ENSBTAG00000049764	dpr	a	-1.42	15.2774	671	2	0.756	0.468	1	-0.666	0.532
rs42853311	2	50818065	LOC100295230(d)	dpr	a	-1.83	15.2549	672	2	0.348	0.81	1	-1.48	0.19
rs136944862	1	90455142	TBL1XR1(d)	dpr	a	1.45	15.2534	673	1	0.565	0.61	2	-0.885	0.39
rs42773968	11	17129176	LOC782032(u)	dpr	a	1.44	15.2526	674	1	0.754	0.476	2	-0.684	0.524
rs41608869	2	16740862	LOC112442542;CWC22	dpr	a	1.48	15.2518	675	1	0.447	0.697	2	-1.03	0.303
rs41590455	3	48122941	LOC112445875;RWDD3	dpr	a	1.64	15.2518	676	1	0.384	0.766	2	-1.26	0.234
rs110245538	3	94396787	RAB3B	dpr	a	1.44	15.251	677	1	0.623	0.567	2	-0.815	0.433
rs133715243	6	15961978	LOC100297080;COL25A1	dpr	a	1.51	15.251	678	1	0.688	0.546	2	-0.826	0.454
rs110922025	X	9944355	LOC112445165;LOC782963	dpr	a	2.26	15.2503	679	1	0.287	0.873	2	-1.98	0.127
rs42678751	15	59094198	METTL15;TRNAC-GCA_183	dpr	a	-1.49	15.2343	680	2	0.597	0.6	1	-0.897	0.4
rs3423166686	3	118783457	LOC112446044;NDUFA10	dpr	a	-1.53	15.2291	681	2	0.936	0.389	1	-0.595	0.611
rs109333766	17	52605786	ABCB9;VPS37B	dpr	a	-1.73	15.214	682	2	0.396	0.771	1	-1.33	0.229
rs29017657	27	43823508	ZNF385D	dpr	a	-1.41	15.214	683	2	0.644	0.543	1	-0.764	0.457
rs110142902	13	62469591	BPIFB4;LOC112449327	dpr	a	1.45	15.2034	684	1	0.807	0.442	2	-0.64	0.558
rs137384357	20	33217366	PLCXD3	dpr	a	1.44	15.1945	685	1	0.832	0.422	2	-0.607	0.578
rs135432960	6	82582052	LOC112447018(d)	dpr	a	1.68	15.1931	686	1	0.407	0.758	2	-1.28	0.242
rs109560138	8	49475556	ANXA1;LOC100138486	dpr	a	1.61	15.1759	687	1	0.422	0.738	2	-1.19	0.262
rs3423597868	X	9011378	TENM1	dpr	a	2.05	15.1752	688	1	0.291	0.858	2	-1.76	0.142
rs132798046	20	25003487	ARL15	dpr	a	-1.47	15.1681	689	2	0.501	0.66	1	-0.972	0.34
rs132998634	9	43294093	QRSL1	dpr	a	1.45	15.1675	690	1	0.675	0.536	2	-0.779	0.464
rs109859513	13	63941775	PIGU	dpr	a	1.58	15.1605	691	1	0.463	0.707	2	-1.12	0.293
rs110731100	17	8535242	IQCM	dpr	a	-1.61	15.1605	692	2	0.476	0.704	1	-1.13	0.296
rs133166820	14	43158811	MRPS28	dpr	a	-1.58	15.1593	693	2	0.446	0.717	1	-1.13	0.283
rs43385272	4	49244863	NRCAM	dpr	a	-1.52	15.1506	694	2	0.436	0.712	1	-1.08	0.288
rs42311947	23	52310237	LOC112443863;LOC100336531	dpr	a	1.51	15.1494	695	1	0.503	0.667	2	-1.01	0.333
rs110411121	6	52545115	TRNAC-GCA_81(u)	dpr	a	-1.5	15.1475	696	2	0.829	0.447	1	-0.671	0.553
rs109877446	24	19224150	LOC104975738(u)	dpr	a	1.78	15.1445	697	1	0.358	0.798	2	-1.42	0.202
rs41968957	9	36951496	LOC104969531	dpr	a	1.72	15.1403	698	1	0.392	0.773	2	-1.33	0.227
rs41622927	9	50542195	FAXC;FBXL4	dpr	a	-1.49	15.1385	699	2	0.909	0.392	1	-0.586	0.608
rs41641572	22	25157196	CNTN6	dpr	a	-1.49	15.1379	700	2	0.565	0.62	1	-0.924	0.38
rs132971729	5	105779368	CCND2	dpr	a	-1.41	15.1361	701	2	0.716	0.493	1	-0.697	0.507
rs41611711	10	66672845	TRNAC-GCA_129;LOC112448562	dpr	a	-1.44	15.1186	702	2	0.487	0.662	1	-0.951	0.338
rs41700724	13	66744162	CTNNBL1	dpr	a	1.52	15.1124	703	1	0.952	0.372	2	-0.564	0.628
rs137197312	14	77835807	RALYL	dpr	a	1.43	15.1046	704	1	0.604	0.579	2	-0.83	0.421
rs210824575	10	25543607	OR4E2;LOC101904911	dpr	a	1.54	15.1018	705	1	0.455	0.706	2	-1.09	0.294
rs110822681	26	37042629	PNLIPRP2;C26H10orf82	dpr	a	1.45	15.1013	706	1	0.634	0.562	2	-0.812	0.438
rs137266530	20	26791411	blank	dpr	a	-1.42	15.1002	707	2	0.595	0.581	1	-0.825	0.419
rs43709254	13	65737670	SLA2	dpr	a	1.39	15.0985	708	1	0.522	0.623	2	-0.864	0.377
rs43591221	22	54135332	CDCP1	dpr	a	1.47	15.0985	709	1	0.662	0.551	2	-0.811	0.449
rs41650852	25	33969227	HIP1	dpr	a	1.5	15.0964	710	1	0.495	0.67	2	-1.01	0.33
rs109396066	8	823464	PALLD	dpr	a	1.66	15.0942	711	1	1.23	0.257	2	-0.426	0.743
rs109628824	20	27104916	blank	dpr	a	1.38	15.0915	712	1	0.554	0.6	2	-0.83	0.4
rs110369921	1	78735491	LPP	dpr	a	1.44	15.0846	713	1	0.499	0.653	2	-0.938	0.347
rs133526379	5	72231977	LARGE1	dpr	a	-1.67	15.0783	714	2	0.4	0.76	1	-1.27	0.24
rs110872474	6	106245112	TRNAA-UGC_6;HS3ST1	dpr	a	-1.49	15.067	715	2	0.815	0.455	1	-0.679	0.545
rs134132450	1	73530556	LOC104970902	dpr	a	1.52	15.067	716	1	0.684	0.55	2	-0.837	0.45
rs43274686	1	125521358	SLC9A9	dpr	a	-1.63	15.0665	717	2	0.427	0.737	1	-1.2	0.263
rs29017491	10	35110279	LOC112448559;THBS1	dpr	a	-1.44	15.062	718	2	0.873	0.396	1	-0.572	0.604
rs42267687	2	19157717	PDE11A	dpr	a	-1.42	15.0605	719	2	0.661	0.536	1	-0.764	0.464
rs41836616	17	12209651	LSM6;LOC112442132	dpr	a	-1.55	15.058	720	2	1.04	0.333	1	-0.517	0.667
rs43577039	8	99761291	C8H9orf152;TXN	dpr	a	1.53	15.0575	721	1	0.469	0.693	2	-1.06	0.307
rs110551793	2	104478159	SMARCAL1;RPL37A	dpr	a	1.51	15.0526	722	1	0.468	0.691	2	-1.04	0.309
rs41902064	18	64118087	PEG3	dpr	a	1.4	15.0491	723	1	0.6	0.572	2	-0.801	0.428
rs135114772	29	4406319	LOC112444871(u)	dpr	a	-1.73	15.0443	724	2	0.399	0.77	1	-1.33	0.23
rs42631413	22	8661303	LOC112443446(d)	dpr	a	-1.51	15.0273	725	2	0.544	0.639	1	-0.964	0.361
Hapmap58974-rs29019488	8	57034112	LOC100295070(u)	dpr	a	1.43	15.0173	726	1	0.606	0.576	2	-0.822	0.424
rs109777253	10	33739014	TMCO5A;SPRED1	dpr	a	-1.56	15.0168	727	2	0.499	0.68	1	-1.06	0.32
rs109208465	5	5756462	NAP1L1;TRNAC-GCA_65	dpr	a	-1.71	15.0137	728	2	0.36	0.789	1	-1.35	0.211
rs110914390	10	6515160	GCNT4	dpr	a	1.47	15.0123	729	1	0.494	0.664	2	-0.977	0.336
rs135253437	6	53346422	LOC112447188(d)	dpr	a	-1.71	15.0097	730	2	0.369	0.784	1	-1.34	0.216
rs110425954	10	100963162	FOXN3	dpr	a	1.54	15.0083	731	1	0.421	0.727	2	-1.12	0.273
rs110666830	2	107308279	DNPEP	dpr	a	1.52	15.0079	732	1	0.461	0.698	2	-1.06	0.302
rs110325977	14	67886844	SDC2;PTDSS1	dpr	a	-1.43	14.9914	733	2	0.66	0.538	1	-0.768	0.462
rs134177240	12	18716110	LOC101903925;FNDC3A	dpr	a	1.6	14.9872	734	1	0.418	0.738	2	-1.18	0.262
rs41608251	14	31771588	CPA6	dpr	a	-1.46	14.9872	735	2	0.909	0.376	1	-0.548	0.624
rs41634493	1	80481874	EIF4A2;KNG1	dpr	a	-1.4	14.9872	736	2	0.635	0.545	1	-0.761	0.455
rs137108904	13	54647870	NTSR1	dpr	a	1.71	14.9747	737	1	0.408	0.762	2	-1.3	0.238
rs3423287874	9	52792123	KLHL32	dpr	a	-1.47	14.9706	738	2	0.69	0.532	1	-0.785	0.468
rs109345231	13	46164573	ADARB2	dpr	a	1.51	14.9666	739	1	0.521	0.655	2	-0.991	0.345
rs29015792	15	47484360	OR56B4;LOC515027	dpr	a	-1.46	14.9666	740	2	0.51	0.652	1	-0.955	0.348
rs134817862	5	48080988	HMGA2;LOC101905641	dpr	a	-1.47	14.9547	741	2	0.85	0.42	1	-0.617	0.58
rs133245204	2	107243304	PTPRN	dpr	a	1.44	14.9547	742	1	0.616	0.573	2	-0.825	0.427
rs109460324	20	21223790	LOC112443062;TRNAC-ACA_84	dpr	a	-1.42	14.9547	743	2	0.512	0.64	1	-0.912	0.36
rs133135787	15	10352218	LOC100138161(u)	dpr	a	-1.41	14.9469	744	2	0.616	0.564	1	-0.798	0.436
rs109515791	2	28158461	STK39	dpr	a	-1.78	14.9431	745	2	0.349	0.804	1	-1.43	0.196
rs3423468034	19	56274000	NUP85;SUMO2	dpr	a	-1.5	14.9431	746	2	0.554	0.63	1	-0.942	0.37
rs110284833	20	26292282	ITGA1(d)	dpr	a	1.42	14.9393	747	1	0.773	0.455	2	-0.644	0.545
rs133253538	1	71741471	DLG1	dpr	a	-1.46	14.9393	748	2	0.624	0.572	1	-0.836	0.428
rs110796232	22	8657657	LOC112443446(d)	dpr	a	1.41	14.9355	749	1	0.688	0.511	2	-0.72	0.489
rs135067596	27	24293330	LONRF1;PRAG1	dpr	a	1.44	14.9355	750	1	0.689	0.521	2	-0.751	0.479
rs3423093694	17	14062814	GYPA	dpr	a	-1.66	14.9355	751	2	1.19	0.279	1	-0.461	0.721
rs43326529	2	115512459	MFF	dpr	a	-1.45	14.9318	752	2	0.496	0.657	1	-0.949	0.343
rs3423144761	2	103171631	ABCA12	dpr	a	-1.49	14.9318	753	2	0.576	0.613	1	-0.912	0.387
rs137370704	13	51379835	AP5S1	dpr	a	-1.44	14.9245	754	2	0.581	0.596	1	-0.855	0.404
rs110473592	27	1507928	MYOM2	dpr	a	-1.59	14.9208	755	2	0.42	0.735	1	-1.17	0.265
rs134701196	22	35598623	MAGI1	dpr	a	-1.54	14.9208	756	2	0.545	0.645	1	-0.991	0.355
rs43464811	6	47843766	LOC107132565(u)	dpr	a	-1.42	14.9208	757	2	0.705	0.503	1	-0.714	0.497
rs41575692	8	111210274	EIPR1;LOC112447852	dpr	a	1.45	14.9136	758	1	0.521	0.64	2	-0.925	0.36
rs109694435	13	75956522	LOC112449425;LOC112449385	dpr	a	-1.49	14.9136	759	2	0.718	0.519	1	-0.775	0.481
rs110239426	3	48613050	SLC44A3	dpr	a	1.55	14.9101	760	1	0.415	0.732	2	-1.13	0.268
rs42453465	10	73158628	SLC38A6	dpr	a	-1.39	14.9066	761	2	0.612	0.562	1	-0.783	0.438
rs29024407	9	62230116	TRNAE-UUC_45;AKIRIN2	dpr	a	-2.02	14.9066	762	2	0.279	0.862	1	-1.74	0.138
rs41729384	14	40388325	PEX2;LOC101904449	dpr	a	1.36	14.9066	763	1	0.598	0.559	2	-0.758	0.441
rs41626434	X	57288021	COL4A5	dpr	a	-1.53	14.9031	764	2	0.451	0.705	1	-1.08	0.295
rs41658560	6	47539722	blank	dpr	a	1.45	14.8996	765	1	0.915	0.368	2	-0.533	0.632
rs42426644	10	42770884	NEMF	dpr	a	-1.52	14.8962	766	2	0.476	0.686	1	-1.04	0.314
rs111011184	20	30204542	MRPS30;LOC112443035	dpr	a	-1.4	14.8962	767	2	0.65	0.537	1	-0.755	0.463
rs110032465	2	88165542	LOC112443725;FTCDNL1	dpr	a	1.41	14.8861	768	1	0.693	0.509	2	-0.719	0.491
rs133571306	9	99061524	ENSBTAG00000048502	dpr	a	1.44	14.8861	769	1	0.513	0.643	2	-0.924	0.357
rs110693564	17	6992337	LRBA	dpr	a	1.47	14.8861	770	1	0.792	0.459	2	-0.673	0.541
rs41623454	10	35989426	DISP2;KNSTRN	dpr	a	1.53	14.8861	771	1	0.451	0.704	2	-1.08	0.296
rs136611759	23	51424974	GMDS	dpr	a	-1.75	14.8794	772	2	0.379	0.783	1	-1.37	0.217
rs136017680	8	69502789	BMP1	dpr	a	-1.52	14.8761	773	2	0.442	0.709	1	-1.08	0.291
rs110427742	14	39790327	LOC509345;LOC104974057	dpr	a	1.6	14.8729	774	1	0.533	0.668	2	-1.07	0.332
rs43235365	1	66731706	CASR	dpr	a	-1.39	14.8697	775	2	0.71	0.49	1	-0.683	0.51
rs43559121	8	72142464	ADAM7;NEFM	dpr	a	1.43	14.8665	776	1	0.546	0.618	2	-0.882	0.382
rs110590300	15	50327842	LOC112441490;LOC785036	dpr	a	1.4	14.8665	777	1	0.765	0.454	2	-0.637	0.546
rs137123223	1	133202405	PPP2R3A	dpr	a	1.43	14.857	778	1	0.541	0.622	2	-0.89	0.378
rs109008799	15	54785882	MAP6	dpr	a	-2.07	14.857	779	2	0.274	0.868	1	-1.8	0.132
rs108969300	4	50020297	STARD3NL	dpr	a	1.48	14.8539	780	1	0.427	0.712	2	-1.05	0.288
rs137387754	23	17671376	TMEM63B	dpr	a	-1.51	14.8508	781	2	0.462	0.694	1	-1.05	0.306
rs110973027	5	28925495	LOC781439;LOC112441543	dpr	a	-1.45	14.8447	782	2	0.55	0.621	1	-0.901	0.379
rs110530738	20	50983274	TRNAC-GCA_210;CDH12	dpr	a	-1.51	14.8416	783	2	0.984	0.35	1	-0.529	0.65
rs136384290	10	78322756	LOC112448513	dpr	a	-1.52	14.8356	784	2	0.508	0.666	1	-1.01	0.334
rs41944933	20	35840728	LOC101906739	dpr	a	1.38	14.8356	785	1	0.529	0.618	2	-0.855	0.382
rs132653818	17	49767611	LOC539005;LOC112442002	dpr	a	1.45	14.8268	786	1	0.796	0.452	2	-0.657	0.548
rs42102338	26	41389219	WDR11;FGFR2	dpr	a	1.48	14.8239	787	1	0.491	0.668	2	-0.99	0.332
rs41949929	20	46012686	LOC112442955(u)	dpr	a	1.41	14.8125	788	1	0.641	0.546	2	-0.771	0.454
rs135842555	1	140707368	DSCAM	dpr	a	1.5	14.8069	789	1	0.608	0.594	2	-0.888	0.406
rs136227399	8	45278372	FXN;TJP2	dpr	a	1.48	14.8041	790	1	0.489	0.669	2	-0.99	0.331
rs29012422	17	1023299	LOC101903170;LOC112442105	dpr	a	-1.47	14.8013	791	2	0.602	0.591	1	-0.867	0.409
rs134537992	14	2421119	LOC112449592;LOC112449569	dpr	a	1.35	14.7986	792	1	0.609	0.55	2	-0.743	0.45
rs43645340	10	86924108	TTLL5	dpr	a	1.58	14.7959	793	1	0.435	0.725	2	-1.15	0.275
rs133958418	1	148720686	CHAF1B;CLDN14	dpr	a	-1.45	14.7932	794	2	0.702	0.515	1	-0.746	0.485
BTB-00296617	7	19776333	TMIGD2	dpr	a	-1.43	14.7905	795	2	0.684	0.523	1	-0.75	0.477
rs137528949	1	140711452	DSCAM	dpr	a	-1.49	14.7852	796	2	0.607	0.594	1	-0.887	0.406
rs43229073	1	43090697	ST3GAL6	dpr	a	1.51	14.7773	797	1	0.447	0.703	2	-1.06	0.297
rs41962226	21	14015195	RGMA	dpr	a	-1.41	14.7773	798	2	0.631	0.551	1	-0.775	0.449
rs41575397	13	18509812	PARD3	dpr	a	1.45	14.7747	799	1	0.523	0.64	2	-0.929	0.36
rs134923761	5	96014893	GRIN2B	dpr	a	1.42	14.7721	800	1	0.525	0.631	2	-0.898	0.369
rs110056007	10	36432652	RHOV;VPS18	dpr	a	-1.57	14.767	801	2	0.411	0.738	1	-1.16	0.262
rs3423291611	9	61427148	RNGTT;TRNAD-GUC_10	dpr	a	-2.02	14.7645	802	2	0.277	0.863	1	-1.74	0.137
rs43712917	13	64660726	UQCC1	dpr	a	-1.36	14.7595	803	2	0.621	0.542	1	-0.734	0.458
rs109469543	15	50372347	OR51A49	dpr	a	-1.4	14.752	804	2	0.765	0.454	1	-0.637	0.546
rs110382982	13	13068625	CELF2	dpr	a	1.43	14.7496	805	1	0.563	0.606	2	-0.867	0.394
rs109970265	12	18672508	LOC101903925;FNDC3A	dpr	a	-1.59	14.7471	806	2	0.412	0.742	1	-1.18	0.258
rs730553854	10	11570463	GPR137C	dpr	a	-1.43	14.7447	807	2	0.675	0.527	1	-0.753	0.473
rs110350679	20	39383171	RAI14	dpr	a	1.54	14.7375	808	1	1	0.349	2	-0.536	0.651
rs111007440	22	60066304	LOC101905309;PLXNA1	dpr	a	-1.45	14.7375	809	2	0.576	0.603	1	-0.874	0.397
rs43315140	2	106749890	CYP27A1	dpr	a	-1.41	14.7375	810	2	0.659	0.534	1	-0.753	0.466
rs109257146	13	56539514	LOC107133063;CDH26	dpr	a	1.49	14.7328	811	1	0.533	0.643	2	-0.959	0.357
rs43711952	13	64893214	NFS1	dpr	a	1.49	14.7144	812	1	0.961	0.356	2	-0.531	0.644
rs109559784	2	40427466	LOC112443720(u)	dpr	a	-1.47	14.7033	813	2	0.492	0.664	1	-0.975	0.336
rs3423093057	5	119651185	PLXNB2	dpr	a	-1.72	14.7011	814	2	0.363	0.789	1	-1.36	0.211
rs41728493	14	39381019	LOC112449647;LOC509345	dpr	a	-1.46	14.7011	815	2	0.639	0.561	1	-0.817	0.439
rs41946023	20	35757652	LOC104975274;LOC101906686	dpr	a	1.39	14.6968	816	1	0.516	0.629	2	-0.873	0.371
rs109691962	10	34585720	LOC104973119;LOC104973122	dpr	a	1.52	14.6968	817	1	0.45	0.704	2	-1.07	0.296
rs109750969	10	90001877	NRXN3	dpr	a	1.43	14.6946	818	1	0.742	0.48	2	-0.686	0.52
rs41655364	22	26542166	CHL1;LOC112443552	dpr	a	1.7	14.6946	819	1	0.374	0.78	2	-1.33	0.22
rs3423339903	13	55330034	CDH4	dpr	a	1.7	14.6925	820	1	0.374	0.78	2	-1.33	0.22
rs3423093806	11	17465587	LOC112448906(d)	dpr	a	1.4	14.6925	821	1	0.581	0.586	2	-0.822	0.414
rs137319456	18	45728721	ZNF792;GRAMD1A	dpr	a	-1.74	14.6904	822	2	0.378	0.782	1	-1.36	0.218
rs133965279	8	12759334	LOC100139644;LOC112447773	dpr	a	1.61	14.6882	823	1	0.441	0.726	2	-1.17	0.274
rs109198892	26	17193478	ENTPD1	dpr	a	1.41	14.6882	824	1	0.788	0.441	2	-0.623	0.559
rs134020515	4	59976143	ELMO1	dpr	a	1.4	14.6861	825	1	0.622	0.554	2	-0.774	0.446
rs42510431	2	53945109	KYNU(d)	dpr	a	-1.79	14.6799	826	2	0.337	0.811	1	-1.45	0.189
rs137422337	3	43028635	RTCA	dpr	a	1.37	14.6778	827	1	0.645	0.527	2	-0.72	0.473
rs134474378	11	66295350	ETAA1;C1D	dpr	a	1.54	14.6757	828	1	0.512	0.667	2	-1.03	0.333
rs41601469	13	30052504	LOC112449274	dpr	a	-1.51	14.6757	829	2	0.967	0.358	1	-0.539	0.642
rs109473915	20	39088930	PRLR	dpr	a	1.34	14.6757	830	1	0.648	0.516	2	-0.691	0.484
rs135027724	13	26654194	MYO3A	dpr	a	2.17	14.6757	831	1	0.269	0.876	2	-1.9	0.124
rs41660789	15	60121085	LOC112441583(d)	dpr	a	-1.41	14.6716	832	2	0.725	0.485	1	-0.683	0.515
rs110406939	9	73512299	AHI1	dpr	a	-1.4	14.6716	833	2	0.65	0.537	1	-0.752	0.463
rs135119784	X	92923103	MAGEH1;FOXR2	dpr	a	-1.76	14.6716	834	2	0.345	0.803	1	-1.41	0.197
rs109096640	9	38361398	TUBE1	dpr	a	-1.52	14.6696	835	2	0.517	0.659	1	-1	0.341
rs41660056	27	2806367	CSMD1	dpr	a	-1.47	14.6655	836	2	0.734	0.501	1	-0.737	0.499
rs41640538	1	81200460	ETV5;LOC616971	dpr	a	1.76	14.6635	837	1	1.38	0.216	2	-0.381	0.784
rs135483778	23	6336454	MLIP	dpr	a	-1.47	14.6576	838	2	0.679	0.537	1	-0.787	0.463
rs135465937	4	63958185	AVL9	dpr	a	1.41	14.6517	839	1	0.777	0.45	2	-0.635	0.55
rs3423150224	3	21077159	TRNAV-AAC_5	dpr	a	-1.38	14.6478	840	2	0.617	0.554	1	-0.766	0.446
rs3423585487	X	9073490	TENM1	dpr	a	1.44	14.6421	841	1	0.6	0.584	2	-0.842	0.416
rs43455000	6	40458173	KCNIP4	dpr	a	1.48	14.6402	842	1	0.728	0.509	2	-0.753	0.491
rs41615866	2	52945060	GTDC1;ARHGAP15	dpr	a	1.36	14.6383	843	1	0.6	0.558	2	-0.756	0.442
rs43771864	8	55493961	TLE4(u)	dpr	a	1.59	14.6383	844	1	0.412	0.74	2	-1.17	0.26
rs43424137	5	6748587	LOC107132453;LOC112446634	dpr	a	-1.37	14.6345	845	2	0.673	0.509	1	-0.697	0.491
rs109178724	2	104970554	LOC101905680(d)	dpr	a	1.52	14.6289	846	1	0.426	0.719	2	-1.09	0.281
rs109944075	10	33287220	TMCO5A(u)	dpr	a	1.47	14.6271	847	1	0.861	0.416	2	-0.613	0.584
rs132872652	2	40434230	LOC112443720(u)	dpr	a	1.47	14.6198	848	1	0.492	0.665	2	-0.976	0.335
rs109578780	3	50033061	FNBP1L	dpr	a	1.4	14.6162	849	1	0.603	0.571	2	-0.802	0.429
rs109939731	20	28720509	EMB	dpr	a	-1.42	14.6126	850	2	0.707	0.504	1	-0.717	0.496
rs110506936	6	58148793	ENSBTAG00000055220	dpr	a	-1.44	14.6108	851	2	0.8	0.443	1	-0.636	0.557
rs111024163	2	17158095	ZNF385B	dpr	a	1.47	14.5935	852	1	0.461	0.686	2	-1.01	0.314
rs109265358	9	75560695	LOC112448140;LOC104969604	dpr	a	-1.4	14.5918	853	2	0.646	0.537	1	-0.751	0.463
rs110148835	26	41451309	FGFR2	dpr	a	1.47	14.5901	854	1	0.487	0.668	2	-0.982	0.332
rs43735622	29	29536191	LOC112444896	dpr	a	-1.47	14.5817	855	2	0.673	0.542	1	-0.799	0.458
rs132939409	5	30419020	SPATS2	dpr	a	1.65	14.58	856	1	0.426	0.741	2	-1.22	0.259
rs42429394	1	137885484	CPNE4	dpr	a	-1.43	14.58	857	2	0.527	0.63	1	-0.899	0.37
rs41648745	3	15763689	KCNN3	dpr	a	-1.54	14.5784	858	2	0.5	0.676	1	-1.04	0.324
rs41601153	29	995517	VSTM5	dpr	a	-1.44	14.5702	859	2	0.521	0.638	1	-0.917	0.362
rs110891748	5	72264476	LARGE1	dpr	a	-1.63	14.5702	860	2	0.395	0.758	1	-1.24	0.242
rs109261571	1	134980871	AMOTL2;RYK	dpr	a	1.39	14.5686	861	1	0.565	0.594	2	-0.828	0.406
rs42549805	15	4334953	PDGFD	dpr	a	1.6	14.5638	862	1	0.41	0.744	2	-1.19	0.256
rs41578805	1	83246081	LOC782787;PARL	dpr	a	1.48	14.5638	863	1	0.963	0.348	2	-0.514	0.652
rs134726969	14	23060870	TMEM68	dpr	a	-1.61	14.5638	864	2	1.16	0.28	1	-0.451	0.72
rs110203137	5	26189262	LOC112446847;CALCOCO1	dpr	a	-1.73	14.5638	865	2	0.369	0.786	1	-1.36	0.214
rs109260566	5	106066646	LOC112446627;PARP11	dpr	a	1.71	14.5638	866	1	0.376	0.781	2	-1.34	0.219
rs133816925	10	9354675	AP3B1;SCAMP1	dpr	a	1.51	14.5607	867	1	0.641	0.575	2	-0.868	0.425
rs110191191	6	38260327	LOC782905(d)	dpr	a	-1.53	14.5607	868	2	0.455	0.703	1	-1.08	0.297
rs42398715	14	10651234	FAM49B	dpr	a	1.41	14.5607	869	1	0.475	0.662	2	-0.932	0.338
rs41587201	23	17718607	CAPN11;MYMX	dpr	a	-1.44	14.5591	870	2	0.513	0.644	1	-0.929	0.356
rs109050725	9	64646636	TBX18(u)	dpr	a	1.42	14.5591	871	1	0.812	0.429	2	-0.61	0.571
rs110904231	8	110915706	DCDC2C	dpr	a	-1.41	14.5513	872	2	0.52	0.632	1	-0.892	0.368
rs42566480	6	10432822	NDST4(u)	dpr	a	1.39	14.5452	873	1	0.753	0.459	2	-0.639	0.541
rs136075841	20	28123462	LOC112443033;PARP8	dpr	a	-1.49	14.5421	874	2	0.438	0.707	1	-1.06	0.293
rs41631621	13	66746613	CTNNBL1	dpr	a	1.45	14.5376	875	1	0.882	0.393	2	-0.572	0.607
rs111003252	5	47143402	GRIP1	dpr	a	-1.52	14.5376	876	2	0.463	0.696	1	-1.06	0.304
rs3423092795	14	37233366	TMEM70	dpr	a	-1.43	14.5346	877	2	0.688	0.519	1	-0.743	0.481
rs43264464	1	118962324	CP	dpr	a	-1.48	14.5317	878	2	0.979	0.338	1	-0.499	0.662
rs41565672	22	36812449	ADAMTS9	dpr	a	-1.44	14.5287	879	2	0.809	0.436	1	-0.626	0.564
rs136979732	20	23472830	SLC38A9	dpr	a	1.45	14.5243	880	1	0.443	0.694	2	-1.01	0.306
rs109095740	1	131617330	LOC107132214;TRNAG-CCC_6	dpr	a	1.7	14.5243	881	1	0.362	0.788	2	-1.34	0.212
rs41638409	20	24723777	HSPB3;ARL15	dpr	a	1.44	14.5214	882	1	0.905	0.374	2	-0.54	0.626
rs42562523	17	10841906	EDNRA;LOC101906544	dpr	a	-1.43	14.5214	883	2	0.666	0.534	1	-0.762	0.466
rs109005290	5	49850507	SRGAP1	dpr	a	-1.4	14.5171	884	2	0.756	0.461	1	-0.647	0.539
rs109271387	2	88403547	ENSBTAG00000031595	dpr	a	-1.42	14.5171	885	2	0.787	0.447	1	-0.637	0.553
rs109358597	13	65656406	MYL9;TGIF2	dpr	a	-1.38	14.51	886	2	0.532	0.616	1	-0.852	0.384
rs110280315	5	100134077	ENSBTAG00000049487	dpr	a	-1.49	14.5058	887	2	0.428	0.713	1	-1.07	0.287
rs42320075	2	55235366	LOC101904447(d)	dpr	a	1.91	14.4962	888	1	0.305	0.84	2	-1.6	0.16
rs110010257	6	38063490	LOC782905(u)	dpr	a	-1.6	14.4949	889	2	0.378	0.764	1	-1.22	0.236
rs41636306	18	22433834	FTO	dpr	a	1.47	14.4921	890	1	0.477	0.677	2	-0.997	0.323
rs108950078	22	3356165	LOC104975474;LOC112443521	dpr	a	-1.42	14.4868	891	2	0.888	0.373	1	-0.528	0.627
rs43569676	8	86042480	ROR2;ENSBTAG00000054391	dpr	a	1.39	14.4828	892	1	0.716	0.484	2	-0.672	0.516
rs109063703	6	38245185	LOC782905(d)	dpr	a	1.5	14.4724	893	1	0.447	0.702	2	-1.06	0.298
rs137504908	2	40429752	LOC112443720(u)	dpr	a	-1.46	14.4698	894	2	0.489	0.665	1	-0.972	0.335
rs110099308	2	122454418	LOC101902958;PUM1	dpr	a	1.35	14.4685	895	1	0.587	0.565	2	-0.761	0.435
rs109866359	20	58292483	LOC112443072;ANKH	dpr	a	-1.38	14.466	896	2	0.5	0.638	1	-0.882	0.362
rs43467745	7	25912778	SLC12A2;LOC107132618	dpr	a	1.46	14.4647	897	1	0.826	0.433	2	-0.631	0.567
rs41693231	13	55509560	CDH4	dpr	a	-1.43	14.4647	898	2	0.617	0.569	1	-0.816	0.431
rs110434431	17	876071	LOC618123;LOC101903170	dpr	a	1.46	14.4622	899	1	0.704	0.518	2	-0.756	0.482
rs110271650	2	102727170	VWC2L;BARD1	dpr	a	1.48	14.4622	900	1	0.475	0.679	2	-1.01	0.321
rs110090980	20	26779229	ITGA1(d)	dpr	a	-1.46	14.4622	901	2	0.475	0.675	1	-0.987	0.325
rs43221236	1	27706076	TRNAC-GCA_2;TRNAC-ACA	dpr	a	-1.39	14.4584	902	2	0.564	0.593	1	-0.823	0.407
rs42699424	8	42204721	PUM3;LOC100300256	dpr	a	-1.57	14.4547	903	2	0.408	0.739	1	-1.16	0.261
rs109041443	1	72470845	XXYLT1	dpr	a	-1.62	14.451	904	2	0.382	0.764	1	-1.24	0.236
rs109374829	1	43211702	LOC112447292;LOC104970823	dpr	a	1.42	14.4498	905	1	0.737	0.481	2	-0.682	0.519
rs135191273	5	47241615	GRIP1	dpr	a	-1.49	14.4473	906	2	0.881	0.407	1	-0.605	0.593
rs3423305799	10	34464419	LOC104973119;LOC104973122	dpr	a	1.43	14.4365	907	1	0.625	0.562	2	-0.802	0.438
rs134099574	7	92606984	LOC104968982;LOC100848699	dpr	a	1.59	14.4342	908	1	0.415	0.738	2	-1.17	0.262
rs42937117	9	55294025	LOC112448133;LOC782448	dpr	a	-1.4	14.4318	909	2	0.611	0.562	1	-0.785	0.438
rs132882116	29	20095607	LUZP2	dpr	a	1.39	14.4306	910	1	0.613	0.559	2	-0.776	0.441
rs137366112	17	28467593	LOC782706;LOC112441996	dpr	a	-1.44	14.4214	911	2	0.763	0.471	1	-0.678	0.529
rs43339424	3	48191758	LOC112445875;RWDD3	dpr	a	-1.43	14.4157	912	2	0.861	0.398	1	-0.57	0.602
rs109291761	13	28051297	SEPHS1;LOC101907540	dpr	a	1.43	14.4157	913	1	0.506	0.646	2	-0.923	0.354
rs134260694	16	58145905	ASTN1	dpr	a	-1.34	14.4157	914	2	0.71	0.471	1	-0.631	0.529
rs135957085	4	54239052	FOXP2	dpr	a	-1.37	14.4089	915	2	0.561	0.59	1	-0.809	0.41
rs137206108	2	92228196	ICOS;LOC112442372	dpr	a	1.45	14.4089	916	1	0.794	0.452	2	-0.654	0.548
rs42421428	17	13941930	TRNAC-GCA_189;TRNAG-UCC_41	dpr	a	-1.61	14.4067	917	2	1.15	0.289	1	-0.465	0.711
rs41646434	26	16926415	SORBS1	dpr	a	-1.47	14.4067	918	2	0.472	0.679	1	-0.996	0.321
rs42688382	4	85034221	KCND2	dpr	a	1.4	14.3958	919	1	0.764	0.455	2	-0.637	0.545
rs109558236	28	45452332	LOC101902647;LOC100140590	dpr	a	1.41	14.3947	920	1	0.657	0.534	2	-0.752	0.466
rs137128720	2	43792530	FMNL2	dpr	a	-1.4	14.3936	921	2	0.592	0.577	1	-0.806	0.423
rs135597227	3	92608694	GLIS1	dpr	a	-1.76	14.3925	922	2	0.339	0.808	1	-1.42	0.192
rs134531462	9	51342127	LOC112448129;LOC781989	dpr	a	1.74	14.3925	923	1	0.348	0.8	2	-1.39	0.2
rs41596899	10	101250880	FOXN3	dpr	a	1.38	14.3915	924	1	0.681	0.505	2	-0.695	0.495
ARS-BFGL-NGS-102296	26	51434583	LOC104975972;LOC112444499	dpr	a	-1.56	14.3872	925	2	0.405	0.741	1	-1.16	0.259
rs136390366	13	5360261	BTBD3(u)	dpr	a	-1.38	14.3862	926	2	0.745	0.459	1	-0.633	0.541
rs136188251	10	66682632	TRNAC-GCA_129;LOC112448562	dpr	a	1.4	14.3851	927	1	0.484	0.654	2	-0.916	0.346
rs136173849	5	28912615	LOC781439	dpr	a	1.46	14.3757	928	1	0.549	0.623	2	-0.908	0.377
rs42595507	15	59180033	METTL15;TRNAC-GCA_183	dpr	a	-1.46	14.3737	929	2	0.574	0.607	1	-0.889	0.393
rs137631678	17	29011334	JADE1	dpr	a	1.5	14.3706	930	1	0.621	0.587	2	-0.883	0.413
rs109619581	6	38262277	LOC782905(d)	dpr	a	-1.51	14.3706	931	2	0.448	0.704	1	-1.06	0.296
rs111015599	5	21278842	DCN(d)	dpr	a	1.41	14.3675	932	1	0.555	0.608	2	-0.86	0.392
rs29009570	6	38259537	LOC782905(d)	dpr	a	-1.42	14.3625	933	2	0.838	0.409	1	-0.58	0.591
rs109686458	20	23086006	ANKRD55	dpr	a	1.37	14.3605	934	1	0.519	0.622	2	-0.854	0.378
rs133329807	8	98712598	FRRS1L	dpr	a	1.56	14.3585	935	1	0.463	0.703	2	-1.1	0.297
rs43630077	10	50020863	LOC107132853;LOC107132861	dpr	a	1.52	14.3565	936	1	0.447	0.705	2	-1.07	0.295
rs109420884	17	16684234	RNF150	dpr	a	1.36	14.3556	937	1	0.519	0.62	2	-0.846	0.38
rs108952008	8	73881444	DPYSL2;ADRA1A	dpr	a	-1.46	14.3516	938	2	0.574	0.606	1	-0.882	0.394
rs109706648	3	45147997	MIR137(u)	dpr	a	-1.45	14.3497	939	2	0.862	0.405	1	-0.588	0.595
rs41605215	10	79224684	PALS1	dpr	a	1.44	14.3401	940	1	0.464	0.676	2	-0.971	0.324
rs137039677	12	16141245	CPB2	dpr	a	-1.69	14.3363	941	2	0.412	0.756	1	-1.28	0.244
rs43243495	1	60476588	GAP43;LSAMP	dpr	a	-1.57	14.3354	942	2	0.395	0.749	1	-1.18	0.251
rs110784906	3	92104265	CDCP2;TCEANC2	dpr	a	-1.45	14.3344	943	2	0.757	0.476	1	-0.689	0.524
rs109128029	22	30777483	FOXP1;LOC104976682	dpr	a	1.47	14.327	944	1	0.476	0.677	2	-0.998	0.323
rs135098185	8	87382214	DIRAS2;LOC112447833	dpr	a	-1.37	14.3242	945	2	0.72	0.476	1	-0.654	0.524
rs134367768	X	57786905	GUCY2F	dpr	a	1.61	14.3233	946	1	0.402	0.75	2	-1.21	0.25
rs109166283	22	6303849	OSBPL10	dpr	a	1.38	14.3206	947	1	0.581	0.579	2	-0.798	0.421
rs133140319	5	28921896	LOC781439;LOC112441543	dpr	a	1.45	14.3197	948	1	0.547	0.623	2	-0.906	0.377
rs110934170	5	78859007	IPO8	dpr	a	-1.5	14.3188	949	2	0.433	0.71	1	-1.06	0.29
rs3423633631	8	112776575	SH3YL1	dpr	a	-1.38	14.3188	950	2	0.549	0.602	1	-0.829	0.398
rs137534325	X	59950509	ENSBTAG00000015251	dpr	a	-1.4	14.3116	951	2	0.53	0.62	1	-0.866	0.38
rs133197982	14	3469718	TRAPPC9	dpr	a	1.39	14.308	952	1	0.549	0.604	2	-0.836	0.396
rs109931661	11	1469542	ACOXL	dpr	a	-1.43	14.3036	953	2	0.495	0.654	1	-0.936	0.346
rs43109411	17	10764004	EDNRA;LOC101906544	dpr	a	1.57	14.301	954	1	1.06	0.323	2	-0.506	0.677
rs42430549	1	137961910	CPNE4	dpr	a	1.41	14.2993	955	1	0.536	0.619	2	-0.872	0.381
rs110125425	20	23180995	LOC112442997;IL6ST	dpr	a	1.45	14.2993	956	1	0.507	0.65	2	-0.939	0.35
rs111015379	25	23453692	HS3ST4	dpr	a	1.69	14.2984	957	1	0.387	0.77	2	-1.3	0.23
rs134750440	20	38969116	PRLR	dpr	a	1.44	14.2933	958	1	0.489	0.659	2	-0.946	0.341
rs109231653	18	59338521	LOC100139996;LOC100335553	dpr	a	-1.4	14.2832	959	2	0.649	0.535	1	-0.746	0.465
rs137447660	22	34738698	LOC112443537;LOC112443514	dpr	a	-1.39	14.2815	960	2	0.563	0.595	1	-0.827	0.405
rs3423452988	19	61756520	WIPI1	dpr	a	-1.38	14.2765	961	2	0.804	0.416	1	-0.573	0.584
rs42879600	6	38261228	LOC782905(d)	dpr	a	-1.42	14.2757	962	2	0.843	0.408	1	-0.582	0.592
rs110147881	12	20815304	SERPINE3	dpr	a	-1.37	14.2757	963	2	0.628	0.541	1	-0.739	0.459
rs43669049	11	16354068	FAM98A(d)	dpr	a	-1.73	14.2725	964	2	0.358	0.793	1	-1.37	0.207
rs110098005	3	42993276	LOC104971615;RTCA	dpr	a	-1.37	14.2725	965	2	0.651	0.527	1	-0.724	0.473
rs137059544	7	93234983	FAM172A	dpr	a	-1.44	14.2668	966	2	0.539	0.626	1	-0.902	0.374
rs135748606	9	64638592	TBX18(u)	dpr	a	1.43	14.2596	967	1	0.813	0.431	2	-0.615	0.569
rs41569310	X	54327012	IL1RAPL2	dpr	a	2.02	14.2588	968	1	0.265	0.869	2	-1.76	0.131
rs110960571	2	128099391	LOC107131898	dpr	a	1.38	14.2573	969	1	0.586	0.574	2	-0.789	0.426
rs136067634	1	80931943	DGKG	dpr	a	1.42	14.2557	970	1	0.688	0.514	2	-0.728	0.486
rs41631596	13	64371275	TRPC4AP	dpr	a	-1.51	14.2518	971	2	0.461	0.695	1	-1.05	0.305
rs134188010	9	64634716	TBX18(u)	dpr	a	-1.43	14.2487	972	2	0.813	0.431	1	-0.615	0.569
rs110021720	13	14902526	LOC112449440;LOC112449251	dpr	a	-1.5	14.2457	973	2	0.553	0.631	1	-0.947	0.369
rs109668577	1	137436247	ACPP;TRNAC-ACA_4	dpr	a	-1.38	14.2358	974	2	0.511	0.63	1	-0.873	0.37
rs41578200	1	120147219	LOC104968807;LOC112448310	dpr	a	1.39	14.2343	975	1	0.82	0.41	2	-0.569	0.59
rs110544521	26	19232079	CRTAC1;R3HCC1L	dpr	a	1.36	14.2328	976	1	0.612	0.55	2	-0.747	0.45
rs110659764	18	4332688	LOC112442251;LOC112442231	dpr	a	-1.47	14.2328	977	2	0.668	0.546	1	-0.802	0.454
rs42755937	11	654715	LOC112448731;LOC100299995	dpr	a	1.36	14.2328	978	1	0.747	0.452	2	-0.616	0.548
rs110830242	3	109459766	OSCP1	dpr	a	-1.4	14.2306	979	2	0.811	0.423	1	-0.594	0.577
BovineHD3000046271	X	27333213	blank	dpr	a	-1.41	14.2277	980	2	0.729	0.482	1	-0.678	0.518
rs110150114	5	118566519	LOC107132535;LOC112446790	dpr	a	-1.38	14.2255	981	2	0.732	0.47	1	-0.65	0.53
rs110027825	2	26015184	MYO3B	dpr	a	1.37	14.2226	982	1	0.536	0.608	2	-0.833	0.392
rs136725076	1	126046834	PAQR9;LOC112447750	dpr	a	-1.38	14.2218	983	2	0.611	0.556	1	-0.765	0.444
rs41764658	15	51514220	ENSBTAG00000026796	dpr	a	1.52	14.2204	984	1	0.422	0.722	2	-1.09	0.278
rs42803633	4	93945303	KLHDC10	dpr	a	-1.35	14.2182	985	2	0.576	0.572	1	-0.77	0.428
rs41574304	9	51280801	LOC112448129;LOC781989	dpr	a	1.8	14.2154	986	1	0.329	0.818	2	-1.48	0.182
rs43275604	1	125490068	SLC9A9	dpr	a	-1.66	14.2048	987	2	0.402	0.758	1	-1.26	0.242
rs43038591	15	49469161	LOC783597	dpr	a	-1.85	14.2027	988	2	0.305	0.835	1	-1.54	0.165
rs43394126	4	54264127	FOXP2	dpr	a	-1.35	14.1979	989	2	0.542	0.599	1	-0.811	0.401
rs135538574	29	17328899	TENM4	dpr	a	1.47	14.1979	990	1	0.547	0.627	2	-0.919	0.373
rs43566165	8	81745364	FANCC	dpr	a	-1.4	14.1931	991	2	0.59	0.579	1	-0.81	0.421
rs110681352	20	30342550	LOC112443035;LOC614882	dpr	a	1.55	14.1911	992	1	1.09	0.299	2	-0.463	0.701
rs3423468950	20	27665304	ISL1(u)	dpr	a	-1.37	14.1904	993	2	0.485	0.645	1	-0.882	0.355
rs41656917	7	17746672	SH2D3A	dpr	a	1.46	14.1838	994	1	0.448	0.693	2	-1.01	0.307
rs135712570	8	13568082	LOC786692;LOC100140789	dpr	a	-1.47	14.1805	995	2	0.836	0.431	1	-0.633	0.569
rs110546983	1	14579710	blank	dpr	a	-1.33	14.1752	996	2	0.695	0.479	1	-0.639	0.521
rs42936983	15	16678746	GUCY1A2	dpr	a	1.39	14.1726	997	1	0.805	0.421	2	-0.585	0.579
rs42206857	5	86613954	SOX5	dpr	a	-1.79	14.1726	998	2	0.32	0.822	1	-1.47	0.178
rs136737035	15	52068818	CLPB;PDE2A	dpr	a	-1.46	14.1662	999	2	0.445	0.696	1	-1.02	0.304
rs110100469	13	32258616	MRC1	dpr	a	1.4	14.1605	1000	1	0.72	0.487	2	-0.685	0.513
rs43563278	22	56430986	TMEM40;RAF1	dpr	a	-1.45	14.1599	1001	2	0.863	0.405	1	-0.587	0.595
rs42459899	24	29185631	LOC782418;LOC112444229	dpr	a	-1.45	14.1593	1002	2	0.53	0.634	1	-0.919	0.366
rs110361645	3	96661927	AGBL4	dpr	a	1.49	14.158	1003	1	0.408	0.727	2	-1.09	0.273
rs109761957	3	117583993	PER2	dpr	a	2.03	14.1574	1004	1	0.269	0.867	2	-1.76	0.133
rs42471385	9	60928363	GABRR1	dpr	a	-1.41	14.1568	1005	2	0.531	0.624	1	-0.881	0.376
rs42550171	9	57004319	EPHA7(d)	dpr	a	1.43	14.1512	1006	1	0.736	0.487	2	-0.699	0.513
rs133509941	X	16021419	FRMD7	dpr	a	-1.54	14.1506	1007	2	0.48	0.689	1	-1.06	0.311
ARS-BFGL-NGS-39279	X	33584348	CD99L2;HMGB3	dpr	a	-1.56	14.1433	1008	2	0.376	0.76	1	-1.19	0.24
rs110367552	7	53501639	ENSBTAG00000054037	dpr	a	1.58	14.1397	1009	1	0.396	0.749	2	-1.18	0.251
Hapmap32832-BTA-148856	X	25108164	LOC531026;LOC781876	dpr	a	1.52	14.1355	1010	1	0.984	0.352	2	-0.535	0.648
rs43557957	8	51916072	PCSK5	dpr	a	-1.41	14.1296	1011	2	0.732	0.482	1	-0.68	0.518
rs43362649	3	97818135	SPATA6	dpr	a	-1.37	14.1273	1012	2	0.75	0.451	1	-0.615	0.549
rs41564963	2	9856202	ZC3H15	dpr	a	1.37	14.1261	1013	1	0.658	0.521	2	-0.715	0.479
rs3423093031	15	49375187	LOC526311;LOC519902	dpr	a	1.85	14.1255	1014	1	0.305	0.835	2	-1.55	0.165
rs41838923	17	30396438	INTU(d)	dpr	a	-1.4	14.1238	1015	2	0.566	0.596	1	-0.836	0.404
rs41646398	28	37195142	NRG3	dpr	a	1.46	14.1169	1016	1	0.455	0.689	2	-1.01	0.311
rs109478335	17	28503696	LOC782706;LOC112441996	dpr	a	1.42	14.1152	1017	1	0.609	0.571	2	-0.812	0.429
rs109680456	12	42526721	LOC107132995(d)	dpr	a	-1.33	14.1146	1018	2	0.695	0.479	1	-0.639	0.521
rs3423201383	5	105441756	GALNT8;NDUFA9	dpr	a	-1.33	14.1141	1019	2	0.57	0.572	1	-0.763	0.428
rs29026684	23	17696083	CAPN11	dpr	a	1.55	14.1129	1020	1	0.387	0.749	2	-1.16	0.251
rs43734920	14	59785669	ZFPM2;LOC112449532	dpr	a	1.31	14.1118	1021	1	0.662	0.497	2	-0.653	0.503
rs134495309	20	42618406	CDH6(d)	dpr	a	-1.48	14.1096	1022	2	0.537	0.637	1	-0.943	0.363
rs42935077	14	39287784	HNF4G;LOC112449647	dpr	a	1.47	14.1068	1023	1	0.643	0.564	2	-0.832	0.436
rs41656760	9	32454710	CEP85L	dpr	a	1.85	14.1046	1024	1	0.301	0.837	2	-1.54	0.163
rs137697015	19	62672171	PRKCA	dpr	a	-1.42	14.1007	1025	2	0.832	0.416	1	-0.592	0.584
rs29026456	1	140005163	PCP4	dpr	a	1.57	14.0969	1026	1	0.413	0.736	2	-1.15	0.264
rs108946467	13	54418937	LOC101905484;BHLHE23	dpr	a	-2.02	14.0915	1027	2	0.287	0.858	1	-1.73	0.142
rs42383543	8	71492939	LOC539009;ADAMDEC1	dpr	a	-1.45	14.0899	1028	2	0.475	0.671	1	-0.971	0.329
rs3423565391	29	7566218	RAB38	dpr	a	1.53	14.0867	1029	1	0.435	0.716	2	-1.1	0.284
rs42353559	1	88779135	LOC112446999;LOC100140644	dpr	a	1.49	14.0825	1030	1	0.466	0.687	2	-1.02	0.313
rs29021136	15	55181828	UVRAG	dpr	a	1.38	14.0804	1031	1	0.644	0.534	2	-0.736	0.466
rs136428389	5	100785039	ENSBTAG00000038461	dpr	a	-1.61	14.0778	1032	2	0.391	0.757	1	-1.22	0.243
rs110064055	13	8235898	MACROD2	dpr	a	-1.7	14.0635	1033	2	0.363	0.786	1	-1.33	0.214
rs109532628	8	64603298	LOC101908166	dpr	a	1.4	14.0595	1034	1	0.456	0.675	2	-0.947	0.325
rs132963076	2	16897588	CWC22;ZNF385B	dpr	a	-1.44	14.058	1035	2	0.48	0.667	1	-0.961	0.333
rs41611382	2	858455	HERC2	dpr	a	1.36	14.056	1036	1	0.667	0.511	2	-0.697	0.489
rs134616178	13	60514892	CSNK2A1	dpr	a	1.43	14.0516	1037	1	0.543	0.62	2	-0.883	0.38
rs43339412	3	48234094	LOC112445875;RWDD3	dpr	a	-1.41	14.0511	1038	2	0.85	0.395	1	-0.556	0.605
rs29018685	29	750365	HEPHL1	dpr	a	-1.38	14.0477	1039	2	0.495	0.642	1	-0.888	0.358
rs134346370	26	22982847	GBF1	dpr	a	-1.45	14.0472	1040	2	0.842	0.419	1	-0.607	0.581
rs135236809	20	23802929	MTREX	dpr	a	-1.46	14.0467	1041	2	0.457	0.687	1	-1	0.313
rs110660782	20	42688174	ENSBTAG00000048458	dpr	a	-1.39	14.0458	1042	2	0.538	0.613	1	-0.85	0.387
rs43592972	9	37242480	LOC104969531	dpr	a	-1.67	14.0429	1043	2	0.349	0.791	1	-1.32	0.209
rs41584998	10	37439170	PLA2G4E	dpr	a	-1.44	14.04	1044	2	0.475	0.67	1	-0.967	0.33
rs109464464	20	24690194	HSPB3;ARL15	dpr	a	-1.41	14.0357	1045	2	0.584	0.585	1	-0.824	0.415
rs42991965	21	14597934	ST8SIA2;SLCO3A1	dpr	a	1.42	14.0301	1046	1	0.594	0.581	2	-0.826	0.419
rs134651212	20	26269858	ITGA1;PELO	dpr	a	1.38	14.0241	1047	1	0.485	0.648	2	-0.895	0.352
rs41589665	26	23720054	CNNM2	dpr	a	1.32	14.0232	1048	1	0.694	0.476	2	-0.631	0.524
rs41574842	28	44395602	ALOX5;OR13A1	dpr	a	1.57	14.0227	1049	1	0.402	0.744	2	-1.17	0.256
rs41944098	20	45828952	LOC112443070;LOC112442955	dpr	a	1.32	14.0195	1050	1	0.615	0.533	2	-0.702	0.467
rs135115011	6	27950289	LOC530285;LOC100296313	dpr	a	1.44	14.0173	1051	1	0.853	0.407	2	-0.586	0.593
rs110095398	17	47192942	LOC112442138;TMEM132D	dpr	a	1.44	14.0159	1052	1	0.75	0.48	2	-0.693	0.52
rs135868385	20	25712557	LOC782165;MOCS2	dpr	a	-1.35	14.0035	1053	2	0.537	0.602	1	-0.811	0.398
rs110124745	2	133623325	UBR4;LOC112443683	dpr	a	-1.68	14.0031	1054	2	1.3	0.228	1	-0.385	0.772
rs110315613	10	13775125	LOC107132820;LOC112448540	dpr	a	1.33	13.9957	1055	1	0.605	0.546	2	-0.727	0.454
rs132821116	X	5810528	LOC112445093(d)	dpr	a	-1.33	13.9872	1056	2	0.651	0.512	1	-0.682	0.488
rs135347169	3	94345975	RAB3B	dpr	a	1.37	13.9788	1057	1	0.646	0.528	2	-0.723	0.472
rs110895990	10	15859837	NOX5	dpr	a	1.48	13.9747	1058	1	0.58	0.609	2	-0.904	0.391
rs135318765	11	88940240	LOC101906030;LOC112448884	dpr	a	-1.4	13.9747	1059	2	0.559	0.6	1	-0.838	0.4
rs110573314	4	100496364	LOC786173;CHRM2	dpr	a	-1.44	13.9747	1060	2	0.888	0.382	1	-0.548	0.618
rs41642519	22	35172791	SLC25A26	dpr	a	-1.4	13.9747	1061	2	0.633	0.546	1	-0.763	0.454
rs29025422	1	71442587	PIGZ;MELTF	dpr	a	-1.38	13.9706	1062	2	0.679	0.507	1	-0.697	0.493
rs109202903	11	78720283	SDC1;LAPTM4A	dpr	a	-1.39	13.9666	1063	2	0.824	0.407	1	-0.565	0.593
rs109169294	8	66833492	LOC101903598;LOC100298923	dpr	a	-1.43	13.9666	1064	2	0.588	0.587	1	-0.838	0.413
rs137379447	1	53684659	TRAT1;MORC1	dpr	a	1.44	13.9626	1065	1	0.586	0.593	2	-0.853	0.407
rs136721390	1	131272773	TRNAC-GCA_8;LOC107132214	dpr	a	1.71	13.9626	1066	1	0.333	0.805	2	-1.38	0.195
rs43514144	7	37324655	SEMA6A	dpr	a	-1.55	13.9626	1067	2	0.409	0.736	1	-1.14	0.264
rs109474078	20	28180867	LOC112443033;PARP8	dpr	a	-1.33	13.9586	1068	2	0.567	0.573	1	-0.761	0.427
rs29016830	5	111839080	MRTFA	dpr	a	-1.46	13.9547	1069	2	0.483	0.669	1	-0.976	0.331
rs109072712	27	30968641	UNC5D	dpr	a	-1.36	13.9508	1070	2	0.644	0.527	1	-0.718	0.473
rs136485627	20	28491912	PARP8	dpr	a	1.41	13.9508	1071	1	0.58	0.59	2	-0.834	0.41
rs109132759	2	48755071	LOC112442213;LOC112442629	dpr	a	1.51	13.9508	1072	1	0.421	0.72	2	-1.09	0.28
rs109404486	24	44351421	SETBP1	dpr	a	-1.43	13.9508	1073	2	0.927	0.35	1	-0.499	0.65
rs42585269	22	26073896	CHL1	dpr	a	-1.56	13.9469	1074	2	0.471	0.698	1	-1.09	0.302
rs43437610	5	74770997	MYH9	dpr	a	-1.41	13.9431	1075	2	0.502	0.644	1	-0.91	0.356
rs41594808	27	2817929	CSMD1	dpr	a	1.42	13.9393	1076	1	0.641	0.549	2	-0.78	0.451
rs42718862	6	17363861	SGMS2	dpr	a	1.53	13.9355	1077	1	0.461	0.698	2	-1.06	0.302
rs136760085	6	38254407	LOC782905(d)	dpr	a	1.48	13.9355	1078	1	0.441	0.703	2	-1.04	0.297
rs3423106248	1	53683724	TRAT1;MORC1	dpr	a	-1.44	13.9318	1079	2	0.586	0.593	1	-0.852	0.407
rs109801546	20	25753294	LOC782165;MOCS2	dpr	a	-1.34	13.9281	1080	2	0.533	0.601	1	-0.804	0.399
rs136337534	6	82449618	LOC112447018(d)	dpr	a	1.38	13.9281	1081	1	0.735	0.466	2	-0.643	0.534
rs110055853	9	44653503	PREP	dpr	a	1.52	13.9245	1082	1	0.401	0.736	2	-1.12	0.264
rs110813703	2	41176232	KCNJ3(u)	dpr	a	1.69	13.9208	1083	1	0.339	0.799	2	-1.35	0.201
rs42015563	22	50543827	BSN	dpr	a	1.46	13.9172	1084	1	0.497	0.66	2	-0.966	0.34
rs41639153	22	10467984	MLH1	dpr	a	1.46	13.9172	1085	1	0.441	0.699	2	-1.02	0.301
rs43595950	9	54592540	LOC112448132	dpr	a	1.51	13.9136	1086	1	0.447	0.704	2	-1.06	0.296
rs42827092	9	55358467	LOC782448(u)	dpr	a	-1.44	13.9101	1087	2	0.559	0.612	1	-0.883	0.388
rs109794504	7	53495780	ENSBTAG00000054037	dpr	a	1.58	13.9066	1088	1	0.396	0.749	2	-1.18	0.251
rs42673763	8	60332759	RECK	dpr	a	-1.55	13.9066	1089	2	0.462	0.703	1	-1.09	0.297
rs134432090	20	21571627	TRNAC-ACA_84;ACTBL2	dpr	a	1.41	13.9031	1090	1	0.556	0.605	2	-0.852	0.395
rs110601510	6	70246689	KIT	dpr	a	-1.45	13.8996	1091	2	0.496	0.658	1	-0.953	0.342
rs29003941	2	61279106	CXCR4;DARS	dpr	a	1.38	13.8996	1092	1	0.691	0.498	2	-0.685	0.502
rs110196254	8	59747078	RUSC2	dpr	a	1.35	13.8996	1093	1	0.705	0.479	2	-0.648	0.521
rs135518292	5	91048519	LOC112446825;LOC112446621	dpr	a	1.35	13.8928	1094	1	0.54	0.6	2	-0.81	0.4
rs109817853	11	3588915	CNGA3	dpr	a	1.32	13.8861	1095	1	0.684	0.481	2	-0.634	0.519
rs43386236	4	49323056	NRCAM	dpr	a	1.44	13.8861	1096	1	0.422	0.706	2	-1.02	0.294
rs29026400	22	25211058	CNTN6	dpr	a	-1.52	13.8827	1097	2	0.441	0.709	1	-1.08	0.291
rs132658586	2	20885963	LOC519274;LOC112442551	dpr	a	1.57	13.8827	1098	1	0.413	0.737	2	-1.16	0.263
rs3423612921	X	103495935	BCOR;LOC112445132	dpr	a	1.5	13.8761	1099	1	0.562	0.625	2	-0.937	0.375
rs43102366	6	63836353	LOC112447181;LOC112447015	dpr	a	1.55	13.8761	1100	1	0.398	0.743	2	-1.15	0.257
rs41665600	1	117065849	MED12L;CLRN1	dpr	a	1.65	13.8729	1101	1	0.341	0.794	2	-1.31	0.206
rs135238364	14	74146075	LOC783798;MMP16	dpr	a	1.39	13.8697	1102	1	0.789	0.434	2	-0.604	0.566
rs137800223	9	44860921	POPDC3	dpr	a	1.42	13.8697	1103	1	0.546	0.615	2	-0.872	0.385
rs110274027	7	6568731	EPS15L1	dpr	a	1.36	13.8633	1104	1	0.536	0.606	2	-0.826	0.394
UA-IFASA-5710	9	15743940	IMPG1;LOC782026	dpr	a	1.32	13.8601	1105	1	0.735	0.442	2	-0.582	0.558
rs110518286	3	90334606	LOC100138140(d)	dpr	a	1.36	13.8601	1106	1	0.737	0.46	2	-0.627	0.54
rs41655972	8	14079597	LOC100140789(d)	dpr	a	-1.89	13.8601	1107	2	0.292	0.846	1	-1.6	0.154
rs3423336367	12	22786174	COG6;LHFPL6	dpr	a	1.38	13.857	1108	1	0.766	0.443	2	-0.611	0.557
rs109471747	5	30384122	SPATS2	dpr	a	1.43	13.857	1109	1	0.51	0.644	2	-0.924	0.356
rs42564252	17	10814317	EDNRA;LOC101906544	dpr	a	1.4	13.857	1110	1	0.641	0.541	2	-0.757	0.459
rs110727291	22	55249116	HRH1	dpr	a	-1.69	13.8539	1111	2	0.374	0.778	1	-1.31	0.222
rs109952659	12	32273686	GSX1;POLR1D	dpr	a	1.39	13.8539	1112	1	0.51	0.634	2	-0.883	0.366
rs110123742	3	26427023	LOC100847209	dpr	a	-1.67	13.8508	1113	2	0.333	0.8	1	-1.33	0.2
rs43706839	16	33977376	CEP170	dpr	a	1.33	13.8508	1114	1	0.528	0.602	2	-0.798	0.398
rs42353606	1	88750485	LOC112446999;LOC100140644	dpr	a	1.44	13.8508	1115	1	0.491	0.66	2	-0.953	0.34
rs110284302	6	46921742	LOC112447013(d)	dpr	a	1.47	13.8416	1116	1	0.454	0.691	2	-1.02	0.309
rs110634889	X	99906215	MAOB	dpr	a	-1.53	13.8416	1117	2	0.409	0.733	1	-1.12	0.267
rs134558261	20	35947127	LIFR	dpr	a	1.44	13.8416	1118	1	0.459	0.68	2	-0.977	0.32
rs135014568	12	14766631	TSC22D1	dpr	a	1.5	13.8416	1119	1	0.476	0.683	2	-1.03	0.317
rs109470056	11	79084167	LOC104973438;LOC112448820	dpr	a	-1.4	13.8386	1120	2	0.833	0.406	1	-0.57	0.594
rs41572087	3	97141095	AGBL4	dpr	a	1.47	13.8356	1121	1	0.416	0.716	2	-1.05	0.284
rs110074412	22	29541201	LOC112443494;LOC112443517	dpr	a	-1.46	13.8356	1122	2	0.457	0.687	1	-1	0.313
ARS-BFGL-NGS-97259	16	1829795	LOC104974354;LOC112441803	dpr	a	1.71	13.8297	1123	1	0.331	0.807	2	-1.38	0.193
rs109949855	25	34613388	LOC104970450	dpr	a	-1.38	13.8297	1124	2	0.69	0.5	1	-0.69	0.5
rs109824003	5	81706834	CCDC91;PTHLH	dpr	a	-1.39	13.8297	1125	2	0.542	0.61	1	-0.848	0.39
rs133141276	17	16927078	RNF150;TBC1D9	dpr	a	1.47	13.8268	1126	1	0.852	0.419	2	-0.614	0.581
rs133972274	15	46310456	LOC506989;LOC783920	dpr	a	-1.42	13.8239	1127	2	0.887	0.374	1	-0.531	0.626
rs137464433	19	54171463	LOC112442707;LOC112442835	dpr	a	-1.43	13.821	1128	2	0.842	0.412	1	-0.591	0.588
rs135607341	17	19399814	LOC783390;SLC7A11	dpr	a	1.44	13.821	1129	1	0.492	0.659	2	-0.95	0.341
rs41568330	6	15178943	LOC112447187;LOC107132556	dpr	a	1.4	13.8153	1130	1	0.699	0.502	2	-0.705	0.498
rs41578817	1	85790627	TRNAG-GCC;LOC112448259	dpr	a	1.5	13.8153	1131	1	0.448	0.701	2	-1.05	0.299
rs42421286	4	54391051	FOXP2	dpr	a	1.38	13.8097	1132	1	0.458	0.669	2	-0.926	0.331
rs43241623	1	67133845	SLC49A4	dpr	a	1.32	13.8069	1133	1	0.629	0.525	2	-0.694	0.475
rs132756770	20	35186045	FYB1	dpr	a	-1.46	13.8069	1134	2	0.44	0.7	1	-1.02	0.3
rs43287965	2	1317872	CCDC115	dpr	a	-1.43	13.7905	1135	2	0.488	0.659	1	-0.943	0.341
rs110011415	20	21748513	TRNAC-ACA_84;ACTBL2	dpr	a	1.33	13.7905	1136	1	0.648	0.515	2	-0.687	0.485
rs41616638	26	28843689	LOC101905219;LOC100847703	dpr	a	-1.57	13.7878	1137	2	0.407	0.741	1	-1.16	0.259
rs43170558	7	105695202	LOC112447500(u)	dpr	a	1.39	13.7878	1138	1	0.559	0.598	2	-0.831	0.402
rs3423645680	X	134929025	PNPLA4	dpr	a	1.43	13.7878	1139	1	0.609	0.573	2	-0.818	0.427
rs136048535	8	64590609	LOC101908166	dpr	a	-1.33	13.7852	1140	2	0.507	0.618	1	-0.822	0.382
rs109489228	10	78362097	LOC112448513	dpr	a	-1.44	13.7852	1141	2	0.509	0.647	1	-0.934	0.353
rs41641203	20	47027027	CDH9(d)	dpr	a	-1.3	13.7852	1142	2	0.638	0.507	1	-0.657	0.493
rs109941204	2	93253701	PARD3B	dpr	a	1.4	13.7825	1143	1	0.553	0.605	2	-0.848	0.395
rs43350948	3	90060527	TRNAW-CCA_8;LOC100138140	dpr	a	1.36	13.7825	1144	1	0.544	0.6	2	-0.816	0.4
rs41689705	13	39677468	CFAP61	dpr	a	-1.55	13.7799	1145	2	0.41	0.735	1	-1.14	0.265
BovineHD0400017887	4	64798574	PPP1R17;CCDC129	dpr	a	-1.34	13.7696	1146	2	0.498	0.628	1	-0.841	0.372
rs110585492	5	27543717	KRT89	dpr	a	1.42	13.767	1147	1	0.502	0.648	2	-0.923	0.352
rs29016369	25	11866965	SHISA9	dpr	a	1.4	13.7645	1148	1	0.6	0.573	2	-0.804	0.427
rs135293808	5	91184540	LOC112446621;CAPZA3	dpr	a	-1.42	13.762	1149	2	0.897	0.37	1	-0.528	0.63
rs137561862	1	144050986	AGPAT3;TRAPPC10	dpr	a	1.39	13.7595	1150	1	0.66	0.526	2	-0.734	0.474
rs110684713	4	57378431	IMMP2L	dpr	a	1.45	13.7595	1151	1	0.397	0.726	2	-1.05	0.274
rs42312500	7	27595494	LOC104969133	dpr	a	1.34	13.7545	1152	1	0.651	0.514	2	-0.69	0.486
rs110436328	13	60916858	LOC100296742;DEFB116	dpr	a	1.49	13.7545	1153	1	0.997	0.329	2	-0.49	0.671
ARS-BFGL-NGS-37275	13	53694051	MYT1	dpr	a	1.74	13.7545	1154	1	0.327	0.812	2	-1.41	0.188
rs134347168	27	13593193	TENM3	dpr	a	-1.45	13.7447	1155	2	0.574	0.605	1	-0.88	0.395
rs41582837	20	13931338	TRAPPC13	dpr	a	-1.41	13.7447	1156	2	0.818	0.422	1	-0.597	0.578
rs110265774	9	60896389	GABRR1	dpr	a	-1.35	13.7447	1157	2	0.612	0.546	1	-0.737	0.454
rs43209518	27	18196551	LOC112444625;LOC781928	dpr	a	-1.57	13.7375	1158	2	0.421	0.732	1	-1.15	0.268
rs41605079	7	21107855	LOC112447373;GADD45B	dpr	a	1.54	13.7328	1159	1	0.402	0.739	2	-1.14	0.261
rs43600631	9	50084516	MCHR2;PRDM13	dpr	a	-1.48	13.71	1160	2	0.461	0.689	1	-1.02	0.311
rs41768947	15	51987107	CLPB	dpr	a	1.38	13.71	1161	1	0.658	0.525	2	-0.726	0.475
rs3423372430	15	55135044	MOGAT2_2;LOC100140446	dpr	a	1.39	13.7077	1162	1	0.634	0.544	2	-0.756	0.456
rs137111258	5	69323184	C5H12orf75;NUAK1	dpr	a	1.5	13.7055	1163	1	0.465	0.69	2	-1.04	0.31
rs136598166	24	33227381	TMEM241	dpr	a	-1.48	13.699	1164	2	0.477	0.678	1	-1	0.322
rs110674699	2	123975182	PTPRU(u)	dpr	a	1.37	13.6968	1165	1	0.718	0.475	2	-0.649	0.525
rs43383834	4	40881695	LOC112446327;GNAI1	dpr	a	1.33	13.6968	1166	1	0.528	0.604	2	-0.805	0.396
rs111002279	5	19789546	LOC112446651;TRNAC-ACA_25	dpr	a	1.3	13.6946	1167	1	0.629	0.516	2	-0.67	0.484
rs3423196559	5	103702764	MLF2;LOC786978	dpr	a	1.34	13.6946	1168	1	0.555	0.588	2	-0.79	0.412
rs109797726	17	16854855	RNF150	dpr	a	-1.46	13.6925	1169	2	0.614	0.579	1	-0.846	0.421
rs43710056	8	70996588	STC1;LOC539009	dpr	a	1.38	13.6904	1170	1	0.649	0.53	2	-0.732	0.47
rs110227264	1	82541328	MIR2284Y-3;EPHB3	dpr	a	1.44	13.6904	1171	1	0.906	0.371	2	-0.534	0.629
rs137718544	21	66284836	MEG9;LOC112443172	dpr	a	1.55	13.6861	1172	1	0.405	0.739	2	-1.15	0.261
rs43292978	2	22393217	SCRN3	dpr	a	-1.46	13.684	1173	2	0.882	0.396	1	-0.578	0.604
rs42194705	29	47803694	SHANK2	dpr	a	-1.37	13.6778	1174	2	0.618	0.551	1	-0.757	0.449
rs110933361	2	31869983	GRB14(d)	dpr	a	1.54	13.6737	1175	1	0.404	0.737	2	-1.13	0.263
rs43292533	2	23481669	MAP3K20	dpr	a	1.48	13.6737	1176	1	0.976	0.338	2	-0.499	0.662
rs3423415352	18	3780082	CNTNAP4;LOC112442251	dpr	a	-1.63	13.6716	1177	2	0.403	0.753	1	-1.23	0.247
rs41664514	3	35200315	LOC534742;VAV3	dpr	a	-1.65	13.6696	1178	2	0.361	0.782	1	-1.29	0.218
rs43245227	1	61219155	LSAMP;TRNAC-GCA_4	dpr	a	-1.28	13.6676	1179	2	0.589	0.539	1	-0.688	0.461
rs135574501	17	26065329	LOC112442102(d)	dpr	a	-1.53	13.6655	1180	2	1.09	0.29	1	-0.443	0.71
rs134284518	1	148815474	CLDN14;SIM2	dpr	a	1.47	13.6635	1181	1	0.957	0.351	2	-0.517	0.649
rs133504640	X	16152312	RAP2C;TRNAC-GCA_267	dpr	a	1.5	13.6615	1182	1	0.49	0.673	2	-1.01	0.327
rs110116773	12	12624761	AKAP11;LOC112449121	dpr	a	-1.4	13.6615	1183	2	0.838	0.402	1	-0.563	0.598
rs3423432967	17	3429817	DCHS2;LOC107133269	dpr	a	1.28	13.6576	1184	1	0.613	0.522	2	-0.669	0.478
rs110672472	X	17551779	GPC3	dpr	a	1.94	13.6556	1185	1	0.296	0.847	2	-1.64	0.153
rs134391690	5	26506617	ATF7	dpr	a	-1.79	13.6556	1186	2	0.34	0.811	1	-1.45	0.189
rs134394661	9	57119125	EPHA7(d)	dpr	a	-1.38	13.6556	1187	2	0.571	0.585	1	-0.805	0.415
rs43045326	9	50567297	FAXC;FBXL4	dpr	a	1.39	13.6556	1188	1	0.64	0.541	2	-0.754	0.459
rs41649465	29	16891280	TENM4	dpr	a	-1.61	13.6517	1189	2	0.365	0.773	1	-1.25	0.227
rs41648758	3	14037138	SH2D2A	dpr	a	-1.84	13.6517	1190	2	0.314	0.829	1	-1.52	0.171
rs41639599	21	22011778	CRTC3	dpr	a	1.33	13.6459	1191	1	0.598	0.549	2	-0.728	0.451
rs135321165	9	29034445	HSF2;LOC112448027	dpr	a	-1.38	13.6459	1192	2	0.634	0.542	1	-0.75	0.458
rs109054371	22	57976481	LOC104975607;LSM3	dpr	a	1.68	13.644	1193	1	0.338	0.799	2	-1.35	0.201
rs42799219	13	76072374	NCOA3	dpr	a	1.37	13.644	1194	1	0.632	0.539	2	-0.738	0.461
rs41569838	22	23812493	CNTN4	dpr	a	-1.8	13.6421	1195	2	1.46	0.191	1	-0.344	0.809
rs136075787	X	87559390	PAGE4;USP27X	dpr	a	-1.43	13.6421	1196	2	0.461	0.679	1	-0.974	0.321
rs135482571	13	62102150	LOC104973860;COMMD7	dpr	a	-1.37	13.6383	1197	2	0.746	0.457	1	-0.628	0.543
rs110624416	3	53224617	ZNF326	dpr	a	-1.35	13.6364	1198	2	0.658	0.511	1	-0.688	0.489
rs109835863	15	39260390	BTBD10	dpr	a	-1.43	13.6345	1199	2	0.453	0.682	1	-0.973	0.318
rs42362246	2	601335	OCA2	dpr	a	1.35	13.6326	1200	1	0.627	0.537	2	-0.728	0.463
rs108977638	1	127582361	ZBTB38	dpr	a	-1.37	13.6308	1201	2	0.814	0.408	1	-0.561	0.592
rs110389912	5	115660432	ENSBTAG00000048396	dpr	a	-1.52	13.6308	1202	2	0.441	0.711	1	-1.08	0.289
rs137546453	26	48519593	LOC107131895;MGMT	dpr	a	1.66	13.6289	1203	1	0.334	0.799	2	-1.33	0.201
rs43439412	5	44036402	FRS2;YEATS4	dpr	a	-1.4	13.6253	1204	2	0.442	0.684	1	-0.958	0.316
rs134312954	14	2957715	PTK2	dpr	a	-1.36	13.618	1205	2	0.61	0.551	1	-0.747	0.449
BovineHD0400011295	4	40558148	CD36;GNAT3	dpr	a	-1.6	13.6055	1206	2	0.364	0.773	1	-1.24	0.227
rs136165710	10	100120217	SPATA7	dpr	a	-1.35	13.6021	1207	2	0.586	0.565	1	-0.76	0.435
rs41637173	2	50268524	LOC781064;LOC510454	dpr	a	-1.46	13.6003	1208	2	0.507	0.653	1	-0.953	0.347
rs3423420202	18	27805629	blank	dpr	a	1.45	13.6003	1209	1	0.535	0.63	2	-0.91	0.37
rs110136007	9	11254481	RIMS1	dpr	a	1.73	13.6003	1210	1	0.328	0.811	2	-1.41	0.189
rs109340731	3	32485756	LOC112446079;CD53	dpr	a	1.47	13.6003	1211	1	0.44	0.701	2	-1.03	0.299
rs41630772	12	15394868	GTF2F2	dpr	a	1.45	13.5986	1212	1	0.475	0.672	2	-0.973	0.328
rs43354801	3	92082216	CDCP2	dpr	a	1.35	13.5952	1213	1	0.66	0.512	2	-0.693	0.488
rs135620881	9	43233585	LOC107132765;QRSL1	dpr	a	1.4	13.5952	1214	1	0.657	0.531	2	-0.744	0.469
rs135721540	22	20879292	LOC112443533;EDEM1	dpr	a	-1.39	13.5935	1215	2	0.503	0.637	1	-0.883	0.363
rs135516416	X	17611536	GPC3	dpr	a	1.87	13.5935	1216	1	0.28	0.851	2	-1.59	0.149
rs41566363	23	23277585	TFAP2D(u)	dpr	a	-1.34	13.5918	1217	2	0.539	0.598	1	-0.801	0.402
rs43249289	28	21757902	LOC785503	dpr	a	-1.42	13.5901	1218	2	0.493	0.652	1	-0.924	0.348
rs42386938	10	3387422	KCNN2	dpr	a	1.49	13.5884	1219	1	1	0.327	2	-0.487	0.673
rs43168600	13	45057168	LOC112449376;PITRM1	dpr	a	1.38	13.5834	1220	1	0.595	0.568	2	-0.782	0.432
rs133739664	6	82748886	LOC101908113(u)	dpr	a	1.37	13.5834	1221	1	0.699	0.489	2	-0.67	0.511
rs110501942	14	4459231	FAM135B	dpr	a	-1.42	13.5768	1222	2	0.424	0.702	1	-0.997	0.298
rs109934628	9	44526985	LOC784251;PREP	dpr	a	1.49	13.5751	1223	1	0.473	0.682	2	-1.02	0.318
rs41586019	22	8611704	TRNAE-CUC_25;LOC112443446	dpr	a	1.48	13.5751	1224	1	0.524	0.646	2	-0.955	0.354
rs110635930	23	23836949	TRNAY-AUA_9;PKHD1	dpr	a	-1.38	13.5719	1225	2	0.63	0.542	1	-0.747	0.458
rs3423470312	19	61738213	LOC112442741;WIPI1	dpr	a	-1.4	13.567	1226	2	0.799	0.43	1	-0.602	0.57
rs41596311	17	13963421	TRNAG-UCC_41;GYPA	dpr	a	-1.53	13.567	1227	2	1.05	0.309	1	-0.472	0.691
rs110549225	4	60083966	ELMO1	dpr	a	-1.37	13.567	1228	2	0.488	0.644	1	-0.884	0.356
rs109048191	27	622508	DLGAP2	dpr	a	1.34	13.567	1229	1	0.624	0.534	2	-0.714	0.466
rs43478586	6	96472018	RASGEF1B	dpr	a	-1.4	13.5638	1230	2	0.468	0.666	1	-0.932	0.334
rs3423289205	9	61166689	RNGTT	dpr	a	1.57	13.5591	1231	1	0.371	0.764	2	-1.2	0.236
rs43230366	7	47041494	NEUROG1;TRNAA-AGC_1	dpr	a	1.45	13.5544	1232	1	0.435	0.701	2	-1.02	0.299
rs42251791	3	70470174	TNNI3K	dpr	a	1.98	13.5544	1233	1	0.259	0.87	2	-1.72	0.13
rs137501694	20	34673523	LOC782462;LOC112443045	dpr	a	-1.36	13.5544	1234	2	0.557	0.59	1	-0.803	0.41
rs109484288	6	116350271	ZFYVE28	dpr	a	1.63	13.5482	1235	1	0.367	0.774	2	-1.26	0.226
rs43360482	3	98181292	LOC112445889;LOC112446018	dpr	a	1.36	13.5482	1236	1	0.467	0.655	2	-0.888	0.345
rs132767906	X	16007390	FRMD7	dpr	a	1.5	13.5452	1237	1	0.473	0.686	2	-1.03	0.314
rs42125436	10	98399039	LOC511898;LOC616051	dpr	a	-1.34	13.5436	1238	2	0.636	0.524	1	-0.7	0.476
rs3423476162	22	1612353	NEK10	dpr	a	1.54	13.5436	1239	1	0.446	0.711	2	-1.1	0.289
rs136582458	5	26182359	LOC112446847;CALCOCO1	dpr	a	1.68	13.5331	1240	1	0.358	0.787	2	-1.32	0.213
rs41633172	1	51785197	LOC100296365;LOC100848469	dpr	a	1.43	13.5331	1241	1	0.462	0.677	2	-0.97	0.323
rs29019587	14	49401100	LOC112449579(d)	dpr	a	-1.57	13.5287	1242	2	0.377	0.76	1	-1.2	0.24
rs109891832	5	75251968	PVALB;NCF4	dpr	a	-1.51	13.5272	1243	2	0.424	0.72	1	-1.09	0.28
rs42327997	2	55339988	LOC101904447(d)	dpr	a	1.63	13.5229	1244	1	0.365	0.776	2	-1.26	0.224
rs109272278	14	4209465	COL22A1	dpr	a	1.56	13.5229	1245	1	1.13	0.275	2	-0.429	0.725
rs109156000	4	56926334	IMMP2L	dpr	a	-1.34	13.5186	1246	2	0.623	0.535	1	-0.718	0.465
rs42094001	26	21866553	SFXN3	dpr	a	-1.39	13.5157	1247	2	0.617	0.556	1	-0.772	0.444
rs109565040	20	16222508	LOC101907219(u)	dpr	a	-1.34	13.5143	1248	2	0.534	0.6	1	-0.802	0.4
rs137690269	5	80874590	LOC112446617;CCDC91	dpr	a	-1.41	13.5129	1249	2	0.446	0.683	1	-0.963	0.317
rs109704754	18	33930881	LOC112442454;CDH5	dpr	a	1.88	13.5129	1250	1	0.286	0.848	2	-1.6	0.152
rs134499120	21	13162478	LOC104975324(d)	dpr	a	-1.41	13.51	1251	2	0.494	0.65	1	-0.916	0.35
rs109613093	10	87319964	IFT43	dpr	a	1.37	13.5031	1252	1	0.626	0.542	2	-0.74	0.458
rs41941568	20	36027387	EGFLAM	dpr	a	1.5	13.5017	1253	1	0.435	0.711	2	-1.07	0.289
rs42522770	8	50210783	RORB(u)	dpr	a	-1.45	13.5003	1254	2	0.432	0.702	1	-1.02	0.298
rs29027086	5	69211669	C5H12orf75;NUAK1	dpr	a	1.35	13.4989	1255	1	0.74	0.45	2	-0.605	0.55
rs29024809	17	29854704	HSPA4L	dpr	a	1.4	13.4989	1256	1	0.503	0.642	2	-0.902	0.358
rs41565070	17	813831	LOC618123;LOC101903170	dpr	a	1.46	13.4921	1257	1	0.957	0.347	2	-0.508	0.653
rs43403435	4	62251912	NPSR1	dpr	a	-1.3	13.4881	1258	2	0.679	0.479	1	-0.624	0.521
rs41703117	13	63931660	PIGU	dpr	a	-1.39	13.4855	1259	2	0.572	0.589	1	-0.821	0.411
rs134282118	24	7852845	DOK6;CCDC102B	dpr	a	1.42	13.4841	1260	1	0.523	0.632	2	-0.898	0.368
rs110912499	4	79040740	GLI3	dpr	a	2.06	13.4828	1261	1	0.252	0.878	2	-1.81	0.122
rs135218398	2	40855343	LOC112443647;KCNJ3	dpr	a	-1.36	13.4815	1262	2	0.566	0.584	1	-0.796	0.416
rs110390786	3	94307077	TXNDC12	dpr	a	-1.37	13.4802	1263	2	0.563	0.589	1	-0.805	0.411
rs110733105	9	91768940	TIAM2	dpr	a	-1.34	13.4802	1264	2	0.77	0.427	1	-0.573	0.573
rs109392458	14	4161659	COL22A1	dpr	a	1.41	13.4789	1265	1	0.445	0.683	2	-0.96	0.317
rs135351569	5	48290301	LOC101905683;MSRB3	dpr	a	-1.48	13.4789	1266	2	0.464	0.687	1	-1.02	0.313
rs43407325	4	80515670	SUGCT	dpr	a	-1.48	13.4737	1267	2	0.478	0.678	1	-1	0.322
rs136236626	6	49384145	LOC112447186;LOC112447178	dpr	a	-1.33	13.4685	1268	2	0.612	0.542	1	-0.723	0.458
rs109785454	10	37173669	MAPKBP1	dpr	a	-1.46	13.4634	1269	2	0.418	0.713	1	-1.04	0.287
rs137659292	13	2049129	ENSBTAG00000050292	dpr	a	-1.51	13.4622	1270	2	0.444	0.705	1	-1.06	0.295
BovineHD3000008841	X	27467040	blank	dpr	a	1.45	13.4559	1271	1	0.472	0.676	2	-0.983	0.324
rs137614476	5	106300466	CRACR2A	dpr	a	1.38	13.4559	1272	1	0.592	0.572	2	-0.791	0.428
rs136340917	8	64544992	LOC101908166	dpr	a	-1.32	13.4535	1273	2	0.504	0.618	1	-0.814	0.382
rs42646708	14	22916046	XKR4	dpr	a	-1.32	13.4449	1274	2	0.743	0.437	1	-0.577	0.563
rs110174667	11	65778593	LOC100139826;ETAA1	dpr	a	-1.63	13.4437	1275	2	0.363	0.777	1	-1.26	0.223
rs109323139	1	119568539	AGTR1;LOC781192	dpr	a	-1.37	13.4437	1276	2	0.699	0.488	1	-0.667	0.512
rs135711844	10	87351643	IFT43	dpr	a	-1.37	13.4425	1277	2	0.76	0.445	1	-0.609	0.555
rs134134724	3	35154016	LOC534742;VAV3	dpr	a	-1.5	13.4425	1278	2	0.397	0.735	1	-1.1	0.265
rs109397221	3	56306002	LOC781124;LMO4	dpr	a	1.39	13.4413	1279	1	0.522	0.624	2	-0.868	0.376
rs110755496	5	101198128	MFAP5	dpr	a	1.48	13.4389	1280	1	0.474	0.679	2	-1.01	0.321
rs136961427	22	58991949	EFCC1	dpr	a	-1.42	13.4365	1281	2	0.505	0.643	1	-0.911	0.357
rs110370071	14	2878889	PTK2	dpr	a	-1.36	13.4365	1282	2	0.643	0.528	1	-0.719	0.472
rs110708379	16	40793811	LOC614226;LOC112441832	dpr	a	-1.3	13.4353	1283	2	0.668	0.485	1	-0.629	0.515
rs43396913	4	51072702	ASZ1	dpr	a	-1.31	13.426	1284	2	0.62	0.528	1	-0.693	0.472
rs109926966	13	68988863	TRNAR-UCU_6;LOC112449334	dpr	a	-1.43	13.4202	1285	2	0.828	0.419	1	-0.598	0.581
rs109123416	3	43009015	RTCA	dpr	a	1.34	13.4202	1286	1	0.603	0.551	2	-0.739	0.449
rs135765668	22	38186600	LOC101907894	dpr	a	-1.73	13.4179	1287	2	0.342	0.802	1	-1.38	0.198
rs109146374	7	53866437	ARHGAP26	dpr	a	-1.54	13.4168	1288	2	0.398	0.741	1	-1.14	0.259
rs109500135	5	96208326	GRIN2B	dpr	a	-1.37	13.4134	1289	2	0.575	0.581	1	-0.798	0.419
rs137519508	8	57443775	TRNAC-GCA_103;TLE1	dpr	a	-1.35	13.4123	1290	2	0.572	0.578	1	-0.782	0.422
rs41805548	1	63540783	IGSF11(u)	dpr	a	1.3	13.4123	1291	1	0.633	0.514	2	-0.669	0.486
rs3423152752	3	21208409	TRNAG-CCC_21;TRNAG-CCC_22	dpr	a	1.38	13.4112	1292	1	0.538	0.61	2	-0.842	0.39
BovineHD4100004654	6	38190114	LOC782905(d)	dpr	a	-1.39	13.4112	1293	2	0.835	0.399	1	-0.553	0.601
rs133148720	5	48265613	LOC101905683;MSRB3	dpr	a	1.37	13.4078	1294	1	0.732	0.466	2	-0.64	0.534
rs43707538	10	36261135	RAD51	dpr	a	-1.37	13.4067	1295	2	0.524	0.618	1	-0.847	0.382
rs43509588	7	31765273	LOX	dpr	a	1.43	13.4067	1296	1	0.44	0.693	2	-0.992	0.307
rs43241618	1	67163792	SLC49A4	dpr	a	-1.39	13.4001	1297	2	0.47	0.662	1	-0.919	0.338
rs137772496	23	7705339	ZBTB9;BAK1	dpr	a	-1.36	13.4001	1298	2	0.778	0.426	1	-0.578	0.574
rs136870830	5	26521915	TARBP2	dpr	a	1.61	13.3979	1299	1	0.397	0.753	2	-1.21	0.247
rs29012878	25	24768804	C25H16orf82;KDM8	dpr	a	-1.5	13.3958	1300	2	0.405	0.731	1	-1.1	0.269
rs29027109	3	97630051	ENSBTAG00000012722	dpr	a	-1.42	13.3947	1301	2	0.895	0.367	1	-0.52	0.633
rs110268430	28	45416826	LOC101902647;LOC100140590	dpr	a	1.39	13.3936	1302	1	0.762	0.451	2	-0.625	0.549
rs3423210274	5	115501136	PHF21B;LOC112446878	dpr	a	-1.35	13.3936	1303	2	0.636	0.527	1	-0.709	0.473
rs136622106	13	70029337	EMILIN3;CHD6	dpr	a	-1.43	13.3925	1304	2	0.504	0.649	1	-0.929	0.351
rs135106711	24	44317628	SETBP1	dpr	a	1.37	13.3904	1305	1	0.831	0.394	2	-0.541	0.606
rs110179645	8	68777814	LOC112447888;TRNAC-GCA_106	dpr	a	-1.39	13.3904	1306	2	0.532	0.618	1	-0.862	0.382
rs43712959	3	102282871	ST3GAL3	dpr	a	-1.34	13.3872	1307	2	0.66	0.508	1	-0.681	0.492
rs137810350	17	19395441	LOC783390;SLC7A11	dpr	a	1.42	13.3872	1308	1	0.485	0.658	2	-0.933	0.342
BTB-01220948	20	33273352	PLCXD3;C6	dpr	a	1.39	13.3862	1309	1	0.903	0.349	2	-0.485	0.651
rs41640418	19	61624827	MGC134105;LOC112442738	dpr	a	1.32	13.3851	1310	1	0.77	0.418	2	-0.554	0.582
rs43505962	7	39994553	MGAT1	dpr	a	1.39	13.3851	1311	1	0.487	0.651	2	-0.906	0.349
rs133232540	24	52340731	DCC	dpr	a	1.39	13.384	1312	1	0.608	0.563	2	-0.785	0.437
rs109972803	16	74268623	LOC112441794;TRNAW-CCA_28	dpr	a	1.29	13.3788	1313	1	0.537	0.582	2	-0.748	0.418
rs111005382	25	34625422	LOC104970450	dpr	a	1.6	13.3737	1314	1	0.372	0.767	2	-1.23	0.233
rs29023044	1	53657839	TRAT1;MORC1	dpr	a	1.38	13.3737	1315	1	0.571	0.587	2	-0.811	0.413
rs108970304	13	30084249	ITGA8	dpr	a	-1.49	13.3716	1316	2	0.462	0.691	1	-1.03	0.309
rs137841457	24	44493458	SETBP1	dpr	a	1.36	13.3716	1317	1	0.665	0.512	2	-0.698	0.488
rs29017349	26	26605114	TRNAA-AGC_27;LOC107131335	dpr	a	-1.46	13.3645	1318	2	0.442	0.696	1	-1.01	0.304
rs134608475	13	29866001	FAM171A1	dpr	a	1.41	13.3645	1319	1	0.811	0.426	2	-0.601	0.574
rs110646231	26	23065971	LOC112444535;MFSD13A	dpr	a	1.45	13.3635	1320	1	0.934	0.358	2	-0.52	0.642
rs109088470	27	27001380	TEX15	dpr	a	-1.65	13.3556	1321	2	0.37	0.776	1	-1.28	0.224
rs135350275	5	48135994	HMGA2;LOC101905641	dpr	a	-1.42	13.3546	1322	2	0.787	0.446	1	-0.634	0.554
rs136067835	10	32093090	LOC112448631;LOC112448599	dpr	a	-1.43	13.3546	1323	2	0.738	0.482	1	-0.687	0.518
rs41648824	4	40722506	GNAT3;LOC112446327	dpr	a	1.54	13.3526	1324	1	1.12	0.27	2	-0.416	0.73
rs41595536	6	10407975	NDST4(u)	dpr	a	1.36	13.3507	1325	1	0.496	0.634	2	-0.86	0.366
rs132843783	4	55529499	BMT2	dpr	a	-1.33	13.3487	1326	2	0.699	0.473	1	-0.628	0.527
rs41645199	2	111850170	SCG2;LOC112442270	dpr	a	1.33	13.3468	1327	1	0.527	0.603	2	-0.799	0.397
rs108967040	4	64096251	LOC786199	dpr	a	1.34	13.3458	1328	1	0.509	0.621	2	-0.835	0.379
rs41645419	25	6693132	RBFOX1(d)	dpr	a	-1.42	13.3449	1329	2	0.456	0.679	1	-0.963	0.321
rs41640905	22	21522835	LOC101907920;ITPR1	dpr	a	1.35	13.3429	1330	1	0.56	0.586	2	-0.793	0.414
rs110184082	7	19140522	KDM4B	dpr	a	-1.43	13.3401	1331	2	0.931	0.348	1	-0.498	0.652
rs134294053	10	91637994	TRNAC-GCA_134;LOC104973263	dpr	a	1.48	13.3354	1332	1	0.572	0.614	2	-0.91	0.386
rs43456733	6	16480654	COL25A1	dpr	a	-1.34	13.3354	1333	2	0.65	0.515	1	-0.691	0.485
rs133923471	3	52705929	BARHL2;TRNAC-GCA_27	dpr	a	1.44	13.3335	1334	1	0.422	0.708	2	-1.02	0.292
rs43702522	3	109521348	STK40	dpr	a	-1.36	13.3316	1335	2	0.788	0.419	1	-0.568	0.581
rs41623661	10	5202403	THOC3;CPLX2	dpr	a	1.41	13.3279	1336	1	0.916	0.352	2	-0.497	0.648
rs109033392	12	14724984	TSC22D1	dpr	a	1.49	13.3261	1337	1	0.468	0.687	2	-1.02	0.313
rs133123400	15	47327430	LOC100138445	dpr	a	-1.37	13.3251	1338	2	0.455	0.668	1	-0.917	0.332
rs133294064	9	53611005	UFL1;FUT9	dpr	a	-1.35	13.3242	1339	2	0.692	0.489	1	-0.661	0.511
rs135844070	24	61563584	BCL2	dpr	a	1.5	13.3197	1340	1	0.387	0.742	2	-1.11	0.258
rs109658941	22	26344356	ENSBTAG00000054298	dpr	a	-1.57	13.3197	1341	2	0.362	0.769	1	-1.21	0.231
rs110809305	20	23534898	SLC38A9	dpr	a	1.41	13.317	1342	1	0.441	0.688	2	-0.974	0.312
rs43566164	8	81744964	FANCC	dpr	a	-1.31	13.3161	1343	2	0.562	0.573	1	-0.753	0.427
rs135510285	9	61982063	SPACA1;TRNAE-UUC_45	dpr	a	1.74	13.3143	1344	1	0.308	0.823	2	-1.44	0.177
rs3423341023	12	18866247	LOC101904090	dpr	a	-1.35	13.3116	1345	2	0.581	0.57	1	-0.77	0.43
ARS-BFGL-NGS-108429	8	68786859	LOC112447888;TRNAC-GCA_106	dpr	a	1.51	13.308	1346	1	0.413	0.725	2	-1.09	0.275
rs41622765	1	2848684	SYNJ1	dpr	a	1.32	13.3063	1347	1	0.548	0.585	2	-0.774	0.415
rs134478899	23	6885953	KLHL31;GCLC	dpr	a	-1.37	13.3054	1348	2	0.714	0.479	1	-0.655	0.521
rs109040971	27	4425741	LOC782601;LOC788501	dpr	a	1.33	13.3045	1349	1	0.641	0.517	2	-0.687	0.483
rs41633009	2	92190197	ICOS;LOC112442372	dpr	a	1.36	13.3036	1350	1	0.705	0.483	2	-0.659	0.517
rs110538024	18	45053855	ENSBTAG00000050882	dpr	a	-1.4	13.3002	1351	2	0.541	0.615	1	-0.863	0.385
rs3423476819	20	44149908	TRNAC-GCA_209;LOC521159	dpr	a	-1.33	13.3002	1352	2	0.602	0.548	1	-0.731	0.452
rs134192129	10	101279759	FOXN3	dpr	a	1.32	13.2993	1353	1	0.649	0.51	2	-0.675	0.49
rs137672295	12	27076900	ENSBTAG00000049236	dpr	a	1.32	13.2984	1354	1	0.545	0.589	2	-0.779	0.411
rs109507126	20	42020770	DROSHA	dpr	a	-1.33	13.2958	1355	2	0.568	0.573	1	-0.762	0.427
rs134067102	2	90886700	BMPR2	dpr	a	-1.43	13.295	1356	2	0.856	0.4	1	-0.571	0.6
rs43350054	3	82867300	ATG4C	dpr	a	1.46	13.295	1357	1	0.467	0.681	2	-0.997	0.319
rs136005651	5	12981358	LOC112446868(d)	dpr	a	1.55	13.2933	1358	1	0.415	0.733	2	-1.14	0.267
rs137712544	2	42630124	GALNT13;RPRM	dpr	a	-1.46	13.2924	1359	2	0.472	0.676	1	-0.985	0.324
rs43712962	3	7005694	UHMK1;SH2D1B	dpr	a	1.8	13.2924	1360	1	0.303	0.832	2	-1.5	0.168
rs29026745	13	28631602	FRMD4A	dpr	a	-1.35	13.2924	1361	2	0.684	0.493	1	-0.665	0.507
rs109997268	24	43163845	PTPN2	dpr	a	1.35	13.2907	1362	1	0.697	0.482	2	-0.649	0.518
rs110552953	9	48291418	GRIK2	dpr	a	-1.31	13.2857	1363	2	0.535	0.593	1	-0.778	0.407
rs110715296	11	37696567	EML6	dpr	a	1.59	13.284	1364	1	0.348	0.781	2	-1.24	0.219
rs137170323	2	130458698	LOC112442449;WNT4	dpr	a	-1.38	13.284	1365	2	0.496	0.64	1	-0.883	0.36
rs136281274	X	55293485	RNF128	dpr	a	1.57	13.2832	1366	1	0.347	0.779	2	-1.22	0.221
Hapmap30691-BTC-038216	6	43290601	LOC112447204;PPARGC1A	dpr	a	1.26	13.2807	1367	1	0.642	0.489	2	-0.614	0.511
rs42350603	3	90742849	LOC100138140;LOC112446092	dpr	a	-1.5	13.2807	1368	2	0.424	0.717	1	-1.08	0.283
rs110728226	19	49715848	B3GNTL1	dpr	a	-1.37	13.2749	1369	2	0.64	0.533	1	-0.731	0.467
rs134747198	20	21335562	TRNAC-ACA_84;ACTBL2	dpr	a	1.42	13.2725	1370	1	0.432	0.695	2	-0.984	0.305
rs42761058	20	58171888	FBXL7;LOC107131578	dpr	a	-1.82	13.2708	1371	2	1.51	0.174	1	-0.317	0.826
rs41613951	6	106525043	HS3ST1	dpr	a	1.4	13.2684	1372	1	0.869	0.381	2	-0.534	0.619
rs136931667	24	61477326	BCL2	dpr	a	-2	13.2628	1373	2	1.73	0.136	1	-0.272	0.864
rs134529637	11	26074849	ABCG5	dpr	a	-1.41	13.2604	1374	2	0.65	0.539	1	-0.762	0.461
rs109310310	13	45066054	LOC112449376;PITRM1	dpr	a	-1.4	13.2596	1375	2	0.559	0.601	1	-0.84	0.399
rs136869337	7	13741115	LOC514883;LOC511642	dpr	a	1.38	13.2565	1376	1	0.618	0.552	2	-0.76	0.448
rs41590747	5	60840014	CFAP54	dpr	a	1.42	13.2557	1377	1	0.95	0.329	2	-0.466	0.671
rs110873605	3	101471197	RNF220	dpr	a	1.57	13.248	1378	1	0.357	0.772	2	-1.21	0.228
rs109809221	1	71132759	LOC104970884;LOC112446997	dpr	a	-1.41	13.2464	1379	2	0.438	0.69	1	-0.973	0.31
rs134975929	1	127612096	ZBTB38	dpr	a	1.39	13.2449	1380	1	0.816	0.413	2	-0.573	0.587
rs42421999	4	54616250	PPP1R3A;LOC100141100	dpr	a	-1.3	13.2411	1381	2	0.572	0.562	1	-0.733	0.438
rs110356346	7	99251358	LOC112447496;LOC112447497	dpr	a	-1.58	13.2381	1382	2	0.36	0.772	1	-1.22	0.228
rs43711676	9	47807835	LOC112448128;GRIK2	dpr	a	1.64	13.2314	1383	1	0.338	0.794	2	-1.3	0.206
rs110982196	4	99706051	LOC112446424;LUZP6	dpr	a	1.47	13.2314	1384	1	0.463	0.685	2	-1.01	0.315
rs110511582	2	91155910	ICA1L	dpr	a	1.39	13.2291	1385	1	0.557	0.6	2	-0.837	0.4
rs3423163263	3	118845054	LOC112446044;NDUFA10	dpr	a	-1.52	13.2226	1386	2	1.05	0.309	1	-0.47	0.691
rs109372000	8	73082418	CDCA2;EBF2	dpr	a	1.54	13.2197	1387	1	0.405	0.737	2	-1.14	0.263
rs41831243	17	5240403	LOC112442122;FBXW7	dpr	a	1.64	13.219	1388	1	1.26	0.232	2	-0.38	0.768
rs109575765	3	42329622	SLC30A7	dpr	a	1.44	13.2182	1389	1	0.41	0.716	2	-1.03	0.284
rs132760688	2	97599549	UNC80	dpr	a	-1.38	13.2168	1390	2	0.59	0.573	1	-0.791	0.427
rs41256863	19	56419801	MRPL58	dpr	a	1.38	13.2154	1391	1	0.53	0.617	2	-0.853	0.383
rs42770762	8	49969495	LOC100138486(d)	dpr	a	-1.62	13.214	1392	2	0.332	0.794	1	-1.28	0.206
rs109446298	3	10445353	FCER1A;LOC538552	dpr	a	1.37	13.2118	1393	1	0.541	0.605	2	-0.83	0.395
BTB-01325848	4	82610721	LOC112446411;LOC107132422	dpr	a	-1.37	13.2104	1394	2	0.494	0.641	1	-0.88	0.359
rs110227165	13	30024809	LOC112449274	dpr	a	1.45	13.2097	1395	1	0.453	0.688	2	-0.998	0.312
rs109725181	4	64028959	LSM5;LOC786199	dpr	a	-1.33	13.209	1396	2	0.72	0.459	1	-0.61	0.541
rs136177148	9	47729907	LOC112448128;GRIK2	dpr	a	1.67	13.2083	1397	1	0.341	0.795	2	-1.32	0.205
rs3423418368	17	14132787	GYPB	dpr	a	1.4	13.2055	1398	1	0.709	0.494	2	-0.692	0.506
rs41574319	20	39469722	RAI14	dpr	a	1.47	13.2041	1399	1	0.971	0.341	2	-0.502	0.659
rs43324096	7	105617059	blank	dpr	a	1.58	13.1986	1400	1	0.364	0.77	2	-1.22	0.23
rs42393904	5	89147995	PDE3A	dpr	a	-1.45	13.1979	1401	2	0.424	0.707	1	-1.02	0.293
rs137678249	17	7189111	LRBA	dpr	a	1.42	13.1965	1402	1	0.746	0.475	2	-0.674	0.525
rs43715095	13	64399323	EDEM2	dpr	a	1.43	13.1918	1403	1	0.405	0.717	2	-1.03	0.283
rs110197072	1	83707085	MCF2L2	dpr	a	1.36	13.1911	1404	1	0.782	0.425	2	-0.578	0.575
rs136557616	10	78235597	TRNAR-CCU_9;LOC112448513	dpr	a	-1.47	13.1884	1405	2	0.453	0.693	1	-1.02	0.307
rs135755263	5	80901900	LOC112446617;CCDC91	dpr	a	1.28	13.1871	1406	1	0.698	0.453	2	-0.578	0.547
rs109853761	19	26896413	ASGR1	dpr	a	-1.35	13.1844	1407	2	0.476	0.646	1	-0.869	0.354
rs133407521	13	30070475	ITGA8	dpr	a	1.4	13.1844	1408	1	0.538	0.615	2	-0.86	0.385
rs42452705	6	38199296	LOC782905(d)	dpr	a	1.35	13.1831	1409	1	0.812	0.398	2	-0.537	0.602
rs135129778	7	54629026	NR3C1;LOC112447554	dpr	a	1.29	13.1824	1410	1	0.652	0.495	2	-0.639	0.505
rs109085284	13	16726522	LOC112449438;PRKCQ	dpr	a	1.34	13.1791	1411	1	0.609	0.545	2	-0.731	0.455
rs41596870	5	53321576	LOC788961;SLC16A7	dpr	a	1.45	13.1772	1412	1	0.416	0.714	2	-1.04	0.286
rs42830777	21	10957495	LOC107131341;LOC100847841	dpr	a	1.33	13.1746	1413	1	0.623	0.533	2	-0.711	0.467
rs42854690	6	1951302	LOC100335549;MARCH1	dpr	a	1.32	13.1733	1414	1	0.547	0.586	2	-0.775	0.414
rs41578062	13	81519530	BCAS1	dpr	a	-1.36	13.1681	1415	2	0.666	0.511	1	-0.695	0.489
rs41255758	6	88813590	CXCL8	dpr	a	-1.48	13.1675	1416	2	0.423	0.715	1	-1.06	0.285
rs42865669	9	63468566	LOC112448159;LOC112448190	dpr	a	-1.37	13.1618	1417	2	0.576	0.581	1	-0.798	0.419
rs109062360	14	71808280	TRIQK;RUNX1T1	dpr	a	-1.31	13.1618	1418	2	0.693	0.471	1	-0.618	0.529
rs42183663	29	36041109	TMEM45B	dpr	a	-1.45	13.1574	1419	2	0.51	0.648	1	-0.939	0.352
rs41581116	20	44401763	LOC521159(d)	dpr	a	-1.31	13.1568	1420	2	0.621	0.528	1	-0.694	0.472
rs110825623	24	60654872	RELCH	dpr	a	-1.43	13.1555	1421	2	0.412	0.711	1	-1.01	0.289
rs109900947	9	43352867	RTN4IP1	dpr	a	-1.37	13.1543	1422	2	0.623	0.545	1	-0.745	0.455
rs41597442	8	39330695	PLGRKT;INSL6	dpr	a	1.32	13.1543	1423	1	0.799	0.395	2	-0.521	0.605
rs109434648	13	61686658	PLAGL2	dpr	a	1.61	13.15	1424	1	0.349	0.783	2	-1.26	0.217
rs42662176	5	33937384	SLC38A1	dpr	a	1.37	13.15	1425	1	0.79	0.422	2	-0.577	0.578
rs3423491475	24	34853285	GREB1L	dpr	a	-1.75	13.1494	1426	2	0.344	0.803	1	-1.4	0.197
rs109222200	26	16530768	CYP2C19;LOC785540	dpr	a	1.36	13.1487	1427	1	0.572	0.58	2	-0.788	0.42
rs134536664	1	84841920	LOC100138913;LOC112446998	dpr	a	1.4	13.1487	1428	1	0.442	0.684	2	-0.956	0.316
rs42157882	29	34175067	OPCML	dpr	a	1.38	13.1481	1429	1	0.685	0.502	2	-0.691	0.498
rs136662836	13	62340129	BPIFB6	dpr	a	1.37	13.1445	1430	1	0.692	0.493	2	-0.673	0.507
rs43505995	7	39986504	MGAT1	dpr	a	-1.41	13.1433	1431	2	0.488	0.653	1	-0.917	0.347
rs134419208	12	74018669	HS6ST3	dpr	a	1.41	13.1427	1432	1	0.456	0.676	2	-0.953	0.324
rs109382485	2	97027543	PTH2R;LOC112443697	dpr	a	-1.29	13.1427	1433	2	0.587	0.544	1	-0.701	0.456
rs110481287	13	62445790	BPIFB4;LOC112449327	dpr	a	1.58	13.1409	1434	1	0.381	0.758	2	-1.19	0.242
rs3423438233	17	42674229	LOC112441999(d)	dpr	a	1.43	13.1409	1435	1	0.426	0.703	2	-1.01	0.297
rs109074566	20	24745937	HSPB3;ARL15	dpr	a	-1.36	13.1391	1436	2	0.851	0.376	1	-0.513	0.624
rs137059075	X	30716277	FMR1NB	dpr	a	-1.42	13.1373	1437	2	0.485	0.659	1	-0.936	0.341
rs137583195	9	14720330	COL12A1	dpr	a	1.44	13.1367	1438	1	0.481	0.666	2	-0.96	0.334
rs110226223	2	125685976	IFI6;FGR	dpr	a	1.45	13.1355	1439	1	0.41	0.717	2	-1.04	0.283
BovineHD0200039319	2	134067590	LOC536229;KLHDC7A	dpr	a	-1.31	13.1355	1440	2	0.606	0.537	1	-0.701	0.463
rs3423619718	X	133941632	TRNAC-GCA_281;MIR584-8	dpr	a	-1.4	13.1343	1441	2	0.665	0.524	1	-0.732	0.476
rs110251237	14	3040885	PTK2;AGO2	dpr	a	-1.35	13.1343	1442	2	0.583	0.567	1	-0.763	0.433
rs110462107	5	89261685	PDE3A	dpr	a	-1.51	13.1337	1443	2	0.398	0.736	1	-1.11	0.264
rs3423217264	6	36603958	ABCG2;PKD2	dpr	a	-1.49	13.129	1444	2	0.424	0.716	1	-1.07	0.284
rs109418409	1	76822042	TMEM207;CLDN16	dpr	a	1.32	13.1278	1445	1	0.754	0.43	2	-0.569	0.57
rs3423396595	16	79262690	KIF14	dpr	a	-1.32	13.1273	1446	2	0.617	0.534	1	-0.707	0.466
rs42724737	28	43495026	TMEM273;C28H10orf71	dpr	a	1.38	13.1255	1447	1	0.566	0.59	2	-0.814	0.41
rs42960938	8	50184518	RORB(u)	dpr	a	-1.43	13.1232	1448	2	0.417	0.708	1	-1.01	0.292
rs109963113	1	133394080	PPP2R3A;LOC112448276	dpr	a	1.32	13.1198	1449	1	0.543	0.589	2	-0.779	0.411
rs43416014	4	110458897	CNTNAP2	dpr	a	-1.37	13.118	1450	2	0.659	0.518	1	-0.71	0.482
rs43321061	2	107569403	SLC4A3;LOC112442385	dpr	a	-1.37	13.1175	1451	2	0.474	0.655	1	-0.9	0.345
rs135852537	13	58115325	LOC783163	dpr	a	1.6	13.1158	1452	1	0.374	0.766	2	-1.22	0.234
rs133519847	22	30801415	FOXP1;LOC104976682	dpr	a	1.35	13.1135	1453	1	0.712	0.472	2	-0.636	0.528
rs29022923	20	24648952	HSPB3;ARL15	dpr	a	1.39	13.1096	1454	1	0.501	0.638	2	-0.885	0.362
rs110541271	15	38250548	COPB1	dpr	a	-1.38	13.1062	1455	2	0.736	0.466	1	-0.644	0.534
rs133308016	8	17432720	CAAP1;LOC101904667	dpr	a	1.41	13.1035	1456	1	0.516	0.634	2	-0.894	0.366
rs132980906	27	1598251	MYOM2(d)	dpr	a	-1.37	13.1024	1457	2	0.476	0.652	1	-0.893	0.348
rs42456997	11	4195587	KIAA1211L;TSGA10	dpr	a	1.31	13.0985	1458	1	0.701	0.466	2	-0.61	0.534
rs109124353	3	36888039	LOC112445903;TRNAC-GCA_26	dpr	a	-1.44	13.0985	1459	2	0.413	0.713	1	-1.03	0.287
rs3423228018	6	81834490	LOC100139136;LOC112447018	dpr	a	-1.35	13.098	1460	2	0.7	0.482	1	-0.651	0.518
rs137183541	23	36311721	ENSBTAG00000048544	dpr	a	1.37	13.0975	1461	1	0.82	0.401	2	-0.549	0.599
rs136927779	28	23475117	CTNNA3;LRRTM3	dpr	a	-1.41	13.0894	1462	2	0.465	0.669	1	-0.94	0.331
rs109405966	20	59231608	DNAH5	dpr	a	2.34	13.0867	1463	1	2.11	0.0974	2	-0.228	0.903
rs109421850	23	17478753	VEGFA;LOC112443745	dpr	a	-1.42	13.0846	1464	2	0.461	0.675	1	-0.957	0.325
rs43305501	2	50406163	LOC781064;LOC510454	dpr	a	1.34	13.083	1465	1	0.601	0.55	2	-0.735	0.45
rs42466677	22	47866033	RFT1;SFMBT1	dpr	a	1.34	13.0794	1466	1	0.572	0.573	2	-0.769	0.427
rs43245095	1	86805687	LOC112447547;PEX5L	dpr	a	-1.35	13.0783	1467	2	0.512	0.62	1	-0.836	0.38
rs109223038	2	63002162	MGAT5	dpr	a	-1.31	13.0768	1468	2	0.665	0.492	1	-0.645	0.508
rs109738262	25	35825521	EPHB4	dpr	a	-1.56	13.0762	1469	2	1.16	0.255	1	-0.397	0.745
rs43319306	2	133899994	TAS1R2;LOC107131874	dpr	a	1.38	13.0752	1470	1	0.474	0.658	2	-0.911	0.342
rs111023020	4	63954046	AVL9	dpr	a	1.35	13.0716	1471	1	0.427	0.684	2	-0.926	0.316
rs29024422	2	134388782	IGSF21	dpr	a	-1.37	13.0701	1472	2	0.517	0.622	1	-0.852	0.378
rs134411697	15	6394820	BIRC3	dpr	a	1.33	13.0675	1473	1	0.796	0.4	2	-0.531	0.6
rs110316008	6	9988186	LOC781502(d)	dpr	a	1.42	13.066	1474	1	0.451	0.682	2	-0.967	0.318
rs41608934	22	25031733	CNTN6	dpr	a	-1.37	13.0645	1475	2	0.505	0.63	1	-0.861	0.37
rs42715580	6	17387584	SGMS2	dpr	a	1.56	13.064	1476	1	0.39	0.75	2	-1.17	0.25
rs43749018	1	124234169	blank	dpr	a	-1.32	13.0635	1477	2	0.631	0.522	1	-0.688	0.478
rs136306351	11	78640955	SDC1	dpr	a	1.31	13.061	1478	1	0.615	0.529	2	-0.69	0.471
rs137650673	27	4247104	CSMD1;LOC782601	dpr	a	1.36	13.0585	1479	1	0.586	0.57	2	-0.776	0.43
rs134467064	25	17345335	IQCK	dpr	a	-1.4	13.058	1480	2	0.462	0.67	1	-0.938	0.33
rs41644749	10	7401075	SV2C	dpr	a	-1.35	13.0575	1481	2	0.688	0.491	1	-0.664	0.509
BovineHD0100019073	1	67069288	HSPBAP1	dpr	a	1.33	13.056	1482	1	0.74	0.446	2	-0.595	0.554
rs109582093	4	74830794	TNS3	dpr	a	1.34	13.055	1483	1	0.725	0.46	2	-0.618	0.54
rs42089992	26	23104539	ACTR1A	dpr	a	-1.42	13.0511	1484	2	0.91	0.361	1	-0.514	0.639
rs109187178	27	35448460	LOC784789;ZMAT4	dpr	a	1.8	13.0482	1485	1	0.282	0.843	2	-1.51	0.157
rs135275114	13	36617838	ODAD2	dpr	a	1.4	13.0453	1486	1	0.817	0.416	2	-0.582	0.584
rs109486788	17	17090817	TBC1D9	dpr	a	1.65	13.0419	1487	1	0.351	0.787	2	-1.29	0.213
rs110605443	17	3748615	LOC112442010;SFRP2	dpr	a	-1.75	13.0376	1488	2	1.43	0.186	1	-0.325	0.814
rs43346560	3	69864517	LHX8;TYW3	dpr	a	-1.61	13.0348	1489	2	0.361	0.776	1	-1.25	0.224
rs110718625	14	5831015	LOC112449570;LOC112449571	dpr	a	-1.38	13.0329	1490	2	0.514	0.627	1	-0.863	0.373
rs109372525	13	82407021	LOC112449388;LOC112449389	dpr	a	-1.34	13.032	1491	2	0.65	0.513	1	-0.686	0.487
rs42879695	8	36959507	PTPRD;DMAC1	dpr	a	1.29	13.032	1492	1	0.66	0.488	2	-0.629	0.512
rs3423372103	14	2001936	TSNARE1	dpr	a	1.37	13.0311	1493	1	0.768	0.44	2	-0.603	0.56
rs110025476	12	14673828	SERP2;TSC22D1	dpr	a	-1.52	13.0306	1494	2	0.406	0.732	1	-1.11	0.268
rs41590899	8	100638969	LOC112447838;LOC112447839	dpr	a	-1.35	13.0301	1495	2	0.612	0.546	1	-0.735	0.454
rs109164261	9	64642536	TBX18(u)	dpr	a	1.34	13.0287	1496	1	0.618	0.541	2	-0.727	0.459
rs110993632	11	86777318	LOC101904759;KCNF1	dpr	a	-1.42	13.0269	1497	2	0.939	0.338	1	-0.479	0.662
rs132820546	7	45497873	FSTL4	dpr	a	1.38	13.0264	1498	1	0.491	0.644	2	-0.887	0.356
rs110154811	7	51075083	NRG2	dpr	a	1.41	13.0241	1499	1	0.489	0.653	2	-0.918	0.347
rs108945055	23	51428256	GMDS	dpr	a	1.41	13.0186	1500	1	0.52	0.632	2	-0.893	0.368
rs42110563	27	12235101	TRNAC-GCA_248;TRNAW-CCA_58	dpr	a	-1.4	13.0177	1501	2	0.92	0.344	1	-0.483	0.656
rs109438470	17	30306098	INTU(d)	dpr	a	1.38	13.0168	1502	1	0.726	0.473	2	-0.652	0.527
rs110201366	27	5370815	TRNAG-CCC_167;MCPH1	dpr	a	1.42	13.0114	1503	1	0.935	0.342	2	-0.486	0.658
rs109517582	27	21727819	TUSC3;LOC515227	dpr	a	1.31	13.011	1504	1	0.533	0.594	2	-0.781	0.406
rs41893756	18	55380076	FUT1	dpr	a	1.32	13.0088	1505	1	0.613	0.534	2	-0.704	0.466
rs110603565	15	51967816	CLPB	dpr	a	1.31	13.0083	1506	1	0.57	0.567	2	-0.744	0.433
rs109113889	23	25467937	ELOVL5	dpr	a	-1.29	13.0035	1507	2	0.644	0.5	1	-0.643	0.5
rs134640178	10	32037430	LOC112448631;LOC112448599	dpr	a	-1.41	13.0017	1508	2	0.566	0.599	1	-0.844	0.401
rs29025835	12	12923237	LOC112449032;FAM216B	dpr	a	1.33	13	1509	1	0.712	0.463	2	-0.614	0.537
rs135642121	X	36961595	ABCD1	dpr	a	1.72	13	1510	1	0.319	0.815	2	-1.4	0.185
rs135828345	20	26762431	ITGA1(d)	dpr	a	-1.29	12.9957	1511	2	0.54	0.582	1	-0.752	0.418
rs41785361	15	75651196	LOC107133190;LOC112441655	dpr	a	-1.36	12.9957	1512	2	0.474	0.651	1	-0.883	0.349
rs109367862	20	45898604	LOC112443070;LOC112442955	dpr	a	-1.32	12.9914	1513	2	0.568	0.569	1	-0.749	0.431
rs133704671	7	54676822	NR3C1;LOC112447554	dpr	a	-1.31	12.9788	1514	2	0.566	0.569	1	-0.748	0.431
rs109783701	7	50974963	PSD2	dpr	a	-1.37	12.9788	1515	2	0.519	0.621	1	-0.849	0.379
rs43737543	1	157099124	LOC104971054;EFHB	dpr	a	-1.34	12.9747	1516	2	0.603	0.55	1	-0.739	0.45
rs3423093384	15	7000077	ANGPTL5;LOC787373	dpr	a	-1.33	12.9706	1517	2	0.47	0.646	1	-0.858	0.354
rs110893626	5	81022628	LOC112446617;CCDC91	dpr	a	-1.29	12.9666	1518	2	0.704	0.453	1	-0.583	0.547
rs135462238	7	53489587	ENSBTAG00000054037	dpr	a	1.53	12.9666	1519	1	0.371	0.757	2	-1.15	0.243
rs110030319	7	21132076	LOC112447374;LMNB2	dpr	a	-1.51	12.9666	1520	2	0.392	0.74	1	-1.11	0.26
rs42640155	20	58376395	ANKH	dpr	a	1.54	12.9666	1521	1	0.431	0.72	2	-1.11	0.28
rs41842071	17	54848370	CUX2	dpr	a	1.48	12.9626	1522	1	0.445	0.699	2	-1.03	0.301
rs3423459400	19	58663520	ENSBTAG00000055157	dpr	a	-1.39	12.9626	1523	2	0.794	0.429	1	-0.596	0.571
rs135192501	7	108707585	LOC112447632;MAN2A1	dpr	a	-1.35	12.9586	1524	2	0.704	0.478	1	-0.645	0.522
rs134230791	9	47430105	LOC528043;LOC112448128	dpr	a	1.41	12.9586	1525	1	0.488	0.654	2	-0.921	0.346
rs41609357	3	99931255	PIK3R3	dpr	a	-1.3	12.9547	1526	2	0.507	0.609	1	-0.789	0.391
rs137559370	24	59003187	PMAIP1;LOC613321	dpr	a	-1.33	12.9547	1527	2	0.795	0.403	1	-0.536	0.597
rs42870061	20	49835777	LOC101904270;LOC100138884	dpr	a	-1.3	12.9547	1528	2	0.602	0.537	1	-0.699	0.463
rs42919902	25	13017561	MRTFB	dpr	a	-1.35	12.9508	1529	2	0.839	0.377	1	-0.508	0.623
rs41665031	8	49998503	LOC100138486(d)	dpr	a	1.6	12.9508	1530	1	0.329	0.794	2	-1.27	0.206
rs29024522	6	89319529	EREG	dpr	a	1.33	12.9508	1531	1	0.643	0.517	2	-0.689	0.483
rs110623781	17	15779422	INPP4B	dpr	a	1.54	12.9469	1532	1	0.346	0.775	2	-1.19	0.225
rs109727575	21	61305549	AK7	dpr	a	1.28	12.9469	1533	1	0.526	0.588	2	-0.751	0.412
rs108941717	8	97298248	LOC107132732;LOC112447898	dpr	a	-1.32	12.9431	1534	2	0.671	0.493	1	-0.653	0.507
rs110728083	23	14532017	LOC112443815;TRNAI-UAU_4	dpr	a	1.38	12.9431	1535	1	0.817	0.406	2	-0.559	0.594
rs109702033	5	78895966	IPO8	dpr	a	-1.4	12.9431	1536	2	0.453	0.677	1	-0.947	0.323
rs42730267	8	56764577	LOC112447807;LOC100295070	dpr	a	1.34	12.9431	1537	1	0.812	0.392	2	-0.524	0.608
rs109401172	19	55830150	H3F3B;GALK1	dpr	a	1.39	12.9393	1538	1	0.467	0.664	2	-0.923	0.336
rs109623726	10	15518038	CORO2B	dpr	a	1.46	12.9355	1539	1	0.449	0.693	2	-1.01	0.307
rs110963760	20	33212005	PLCXD3	dpr	a	1.42	12.9318	1540	1	0.98	0.308	2	-0.435	0.692
rs41604465	20	20576961	RAB3C	dpr	a	-1.3	12.9318	1541	2	0.676	0.482	1	-0.628	0.518
rs110449010	X	56673344	TEX13B;VSIG1	dpr	a	1.46	12.9318	1542	1	0.383	0.738	2	-1.08	0.262
rs110318870	14	42931715	TRNAG-CCC_93;HEY1	dpr	a	1.43	12.9281	1543	1	0.513	0.641	2	-0.914	0.359
rs133082717	7	100335564	LOC112447567	dpr	a	-1.34	12.9281	1544	2	0.534	0.6	1	-0.802	0.4
rs137388732	1	126613103	XRN1	dpr	a	-1.39	12.9245	1545	2	0.9	0.351	1	-0.487	0.649
rs109997561	22	56395379	TMEM40	dpr	a	-1.3	12.9245	1546	2	0.66	0.491	1	-0.637	0.509
rs133369753	1	144039938	AGPAT3;TRAPPC10	dpr	a	-1.34	12.9208	1547	2	0.714	0.466	1	-0.623	0.534
rs110612228	13	27634516	OPTN(u)	dpr	a	1.57	12.9208	1548	1	0.351	0.776	2	-1.22	0.224
rs29019310	11	104841193	BRD3;WDR5	dpr	a	-1.3	12.9208	1549	2	0.594	0.542	1	-0.704	0.458
rs133314704	24	18091501	LOC112444195(d)	dpr	a	-1.59	12.9208	1550	2	0.36	0.773	1	-1.23	0.227
rs41620578	25	9197230	ATF7IP2	dpr	a	1.36	12.9172	1551	1	0.791	0.417	2	-0.567	0.583
rs110376965	17	17165807	UCP1	dpr	a	-1.51	12.9172	1552	2	0.372	0.753	1	-1.13	0.247
rs41569783	15	13363749	LOC100300167;LOC783497	dpr	a	1.36	12.9172	1553	1	0.799	0.412	2	-0.56	0.588
rs43674522	11	20689914	ATL2	dpr	a	1.34	12.9101	1554	1	0.666	0.504	2	-0.676	0.496
rs109188724	24	58223951	GRP;RAX	dpr	a	-1.31	12.9066	1555	2	0.592	0.547	1	-0.716	0.453
rs110624789	11	74557125	NCOA1	dpr	a	-1.87	12.9066	1556	2	0.274	0.854	1	-1.6	0.146
rs110536598	5	33666514	SLC38A4;LOC112446686	dpr	a	1.5	12.9066	1557	1	0.407	0.729	2	-1.1	0.271
rs109204062	3	15736278	KCNN3	dpr	a	-1.32	12.9066	1558	2	0.527	0.6	1	-0.792	0.4
rs110347950	1	131252755	TRNAC-GCA_8;LOC107132214	dpr	a	1.73	12.9031	1559	1	0.298	0.827	2	-1.43	0.173
rs41880711	18	42826401	LOC617301;ZNF507	dpr	a	-1.35	12.9031	1560	2	0.751	0.445	1	-0.601	0.555
rs42563284	10	29438326	FMN1	dpr	a	-1.34	12.8996	1561	2	0.567	0.578	1	-0.775	0.422
rs41584906	19	7250802	ANKFN1	dpr	a	1.39	12.8962	1562	1	0.528	0.62	2	-0.863	0.38
rs110362255	16	13404054	LOC107133223;LOC112441921	dpr	a	1.79	12.8962	1563	1	0.282	0.843	2	-1.51	0.157
rs43259942	1	119543941	AGTR1;LOC781192	dpr	a	1.29	12.8962	1564	1	0.623	0.518	2	-0.669	0.482
rs110710029	17	828983	LOC618123;LOC101903170	dpr	a	-1.42	12.8962	1565	2	0.929	0.347	1	-0.494	0.653
rs29014939	13	68383021	TRNAR-UCU_6(u)	dpr	a	1.41	12.8928	1566	1	0.519	0.631	2	-0.888	0.369
rs109429597	8	10702588	ELP3	dpr	a	-1.33	12.8928	1567	2	0.554	0.583	1	-0.774	0.417
rs110568902	X	13196459	LOC104970471	dpr	a	-1.86	12.8894	1568	2	0.271	0.855	1	-1.59	0.145
rs110448978	26	37538846	KCNK18;SLC18A2	dpr	a	1.42	12.8861	1569	1	0.43	0.698	2	-0.995	0.302
rs209632387	8	451576	LOC112447868;ANXA10	dpr	a	1.64	12.8827	1570	1	0.319	0.805	2	-1.32	0.195
rs110139290	2	55821491	LRP1B	dpr	a	-1.66	12.8794	1571	2	0.318	0.808	1	-1.34	0.192
rs110058749	3	88164394	DAB1	dpr	a	1.31	12.8761	1572	1	0.539	0.589	2	-0.773	0.411
rs110963318	3	13658165	LOC787257;TRNAS-GGA_5	dpr	a	1.41	12.8761	1573	1	0.441	0.688	2	-0.971	0.312
rs134477259	2	120946400	LOC100138077	dpr	a	1.49	12.8729	1574	1	0.38	0.744	2	-1.11	0.256
rs41880753	18	43444538	RHPN2	dpr	a	1.32	12.8729	1575	1	0.652	0.506	2	-0.669	0.494
rs109318992	4	119713348	VIPR2;LOC104972309	dpr	a	-1.33	12.8697	1576	2	0.676	0.491	1	-0.652	0.509
rs109160885	10	84928389	HEATR4	dpr	a	1.42	12.8697	1577	1	0.404	0.716	2	-1.02	0.284
rs41633359	13	73562416	PI3;WFDC15B	dpr	a	1.46	12.8633	1578	1	1.02	0.302	2	-0.44	0.698
rs109007787	22	38552370	CADPS	dpr	a	-1.34	12.8633	1579	2	0.711	0.469	1	-0.627	0.531
rs137740073	19	24714262	CYB5D2	dpr	a	-1.31	12.8539	1580	2	0.568	0.567	1	-0.744	0.433
rs109295459	8	105221343	LOC104969460;PAPPA	dpr	a	1.35	12.8539	1581	1	0.547	0.595	2	-0.805	0.405
rs41640415	19	61590850	LOC107131548;MGC134105	dpr	a	-1.3	12.8508	1582	2	0.517	0.602	1	-0.783	0.398
rs132779699	6	116232053	CFAP99	dpr	a	1.78	12.8508	1583	1	0.295	0.834	2	-1.48	0.166
rs42078427	26	1100227	LOC785441(d)	dpr	a	1.37	12.8477	1584	1	0.802	0.415	2	-0.568	0.585
rs41646393	28	37155974	NRG3	dpr	a	1.28	12.8447	1585	1	0.553	0.568	2	-0.727	0.432
rs109895073	21	55809562	FRMD5	dpr	a	1.34	12.8416	1586	1	0.519	0.612	2	-0.82	0.388
rs133484610	27	14078342	WWC2	dpr	a	-1.43	12.8416	1587	2	0.5	0.651	1	-0.931	0.349
rs41575808	7	43085607	THEG;C2CD4C	dpr	a	-1.47	12.8416	1588	2	0.404	0.724	1	-1.06	0.276
rs43712219	3	100678767	TESK2	dpr	a	1.34	12.8356	1589	1	0.556	0.584	2	-0.779	0.416
rs41591125	5	76243949	ALG10;SYT10	dpr	a	-1.3	12.8356	1590	2	0.787	0.393	1	-0.51	0.607
rs133898215	1	127273690	ENSBTAG00000054849	dpr	a	-1.33	12.8268	1591	2	0.77	0.422	1	-0.562	0.578
rs110813518	13	62408903	BPIFB4;LOC112449327	dpr	a	-1.34	12.8268	1592	2	0.709	0.471	1	-0.63	0.529
rs109726203	21	68872895	KIF26A;LOC112443179	dpr	a	1.29	12.8268	1593	1	0.513	0.602	2	-0.775	0.398
Hapmap50057-BTA-62385	27	18693403	LOC781928;LOC112444679	dpr	a	-1.35	12.821	1594	2	0.529	0.607	1	-0.817	0.393
rs135989707	3	99695950	ENSBTAG00000037858	dpr	a	-1.32	12.8182	1595	2	0.722	0.453	1	-0.599	0.547
rs133743564	25	37901095	LOC107131857;LOC112444303	dpr	a	1.34	12.8153	1596	1	0.701	0.475	2	-0.635	0.525
rs41583523	17	5609444	FBXW7;LOC112442131	dpr	a	1.52	12.8125	1597	1	0.4	0.736	2	-1.12	0.264
rs41634943	10	7907796	IQGAP2	dpr	a	-1.38	12.8097	1598	2	0.618	0.551	1	-0.759	0.449
rs42013242	22	47504630	CACNA1D	dpr	a	-1.41	12.8069	1599	2	0.481	0.658	1	-0.927	0.342
rs42595477	15	59117345	METTL15;TRNAC-GCA_183	dpr	a	-1.35	12.7986	1600	2	0.562	0.583	1	-0.785	0.417
rs43432380	5	32544292	RAPGEF3	dpr	a	-1.3	12.7959	1601	2	0.597	0.541	1	-0.702	0.459
rs3423439234	17	42685581	LOC112441999(d)	dpr	a	-1.4	12.7959	1602	2	0.421	0.7	1	-0.982	0.3
ARS-BFGL-NGS-75967	25	26860032	ENSBTAG00000054329	dpr	a	-2.11	12.7959	1603	2	0.227	0.892	1	-1.89	0.108
rs42183205	29	36052890	TMEM45B	dpr	a	1.43	12.7905	1604	1	0.544	0.619	2	-0.884	0.381
rs110141019	10	37476784	PLA2G4E;PLA2G4D	dpr	a	-1.22	12.7878	1605	2	0.6	0.507	1	-0.618	0.493
rs109967976	13	62041050	NOL4L;LOC104973860	dpr	a	1.36	12.7852	1606	1	0.634	0.533	2	-0.724	0.467
rs109622900	4	44163903	FBXL13;LRRC17	dpr	a	1.3	12.7852	1607	1	0.548	0.579	2	-0.754	0.421
rs3423164436	3	119749253	LOC782275;LOC112446048	dpr	a	2.16	12.7852	1608	1	0.24	0.889	2	-1.92	0.111
rs41913775	14	48162673	LOC112449644;TRPS1	dpr	a	1.46	12.7773	1609	1	0.374	0.744	2	-1.09	0.256
rs41658862	7	27307909	ALDH7A1	dpr	a	-1.35	12.7747	1610	2	0.681	0.495	1	-0.667	0.505
rs41645223	2	115622067	TM4SF20;LOC112443126	dpr	a	-1.28	12.7747	1611	2	0.474	0.629	1	-0.804	0.371
rs41639150	22	10558910	EPM2AIP1	dpr	a	1.38	12.7747	1612	1	0.445	0.679	2	-0.939	0.321
rs29019244	6	10139671	LOC781502;NDST4	dpr	a	-1.53	12.7696	1613	2	0.377	0.754	1	-1.16	0.246
rs3423600434	X	30458075	LOC112445213;FMR1	dpr	a	1.64	12.767	1614	1	0.34	0.792	2	-1.3	0.208
rs136860635	22	30317011	FOXP1	dpr	a	-1.32	12.7645	1615	2	0.605	0.54	1	-0.711	0.46
rs41596848	3	39382010	LOC100139622;LOC539383	dpr	a	-1.46	12.7645	1616	2	0.375	0.744	1	-1.09	0.256
rs111027766	5	91243093	LOC112446621;CAPZA3	dpr	a	1.37	12.762	1617	1	0.865	0.367	2	-0.502	0.633
rs109866565	5	115626758	KIAA0930	dpr	a	-1.47	12.757	1618	2	0.438	0.702	1	-1.03	0.298
rs41636041	19	7971270	AKAP1;LOC101904698	dpr	a	-1.45	12.757	1619	2	0.449	0.69	1	-1	0.31
rs42089958	26	23078128	MFSD13A	dpr	a	-1.42	12.7545	1620	2	0.915	0.354	1	-0.501	0.646
rs110160532	17	2625559	RBM46;LRAT	dpr	a	-1.67	12.7545	1621	2	0.343	0.794	1	-1.33	0.206
rs3423206653	5	115460360	PHF21B	dpr	a	-1.43	12.752	1622	2	0.458	0.679	1	-0.968	0.321
rs41650152	10	29581156	FMN1	dpr	a	1.37	12.752	1623	1	0.453	0.668	2	-0.913	0.332
BTA-01022-no-rs	13	1694300	PLCB1	dpr	a	-1.93	12.7496	1624	2	0.269	0.861	1	-1.66	0.139
rs109223621	4	45296515	LOC104972026	dpr	a	1.28	12.7471	1625	1	0.666	0.479	2	-0.612	0.521
rs42048298	24	37890619	DLGAP1(d)	dpr	a	-1.37	12.7447	1626	2	0.637	0.535	1	-0.733	0.465
rs41596192	7	27618040	LOC104969133	dpr	a	-1.35	12.7423	1627	2	0.728	0.459	1	-0.618	0.541
rs135283578	27	27426335	WRN;LOC112444611	dpr	a	-1.47	12.7423	1628	2	0.436	0.704	1	-1.04	0.296
rs137244569	18	54082417	NPAS1	dpr	a	1.34	12.7375	1629	1	0.623	0.536	2	-0.719	0.464
rs41663167	11	45028224	SLC5A7	dpr	a	-1.35	12.7375	1630	2	0.798	0.409	1	-0.553	0.591
rs136183924	23	2561177	PRIM2	dpr	a	-1.34	12.7352	1631	2	0.69	0.484	1	-0.647	0.516
rs109935460	1	70384365	RUBCN	dpr	a	1.57	12.7352	1632	1	0.344	0.78	2	-1.22	0.22
rs29013523	8	96193360	LOC112447914;LOC783574	dpr	a	1.35	12.7305	1633	1	0.589	0.565	2	-0.764	0.435
rs41635650	5	84327977	ENSBTAG00000053615	dpr	a	1.45	12.7282	1634	1	0.403	0.721	2	-1.04	0.279
rs134278240	3	16505583	LOC112445944	dpr	a	-1.3	12.7282	1635	2	0.514	0.605	1	-0.787	0.395
rs43732856	7	26995609	MARCHF3	dpr	a	-1.32	12.7282	1636	2	0.646	0.511	1	-0.675	0.489
rs135565345	6	17417238	LOC112447148	dpr	a	-1.42	12.7282	1637	2	0.442	0.688	1	-0.976	0.312
rs41619034	23	5242519	HCRTR2	dpr	a	1.46	12.7258	1638	1	0.379	0.741	2	-1.08	0.259
rs109262355	20	35233378	FYB1	dpr	a	1.37	12.7212	1639	1	0.435	0.682	2	-0.934	0.318
rs110825663	9	64690341	TBX18;LOC101907581	dpr	a	1.51	12.7167	1640	1	0.361	0.761	2	-1.15	0.239
rs42578588	5	76301123	ALG10;SYT10	dpr	a	-1.29	12.7144	1641	2	0.785	0.393	1	-0.507	0.607
rs41621634	26	20690928	CUTC	dpr	a	1.35	12.7144	1642	1	0.518	0.616	2	-0.832	0.384
BTB-00937875	26	30555506	LOC786157;ADD3	dpr	a	-1.4	12.7122	1643	2	0.458	0.673	1	-0.942	0.327
rs41662216	3	38634859	LOC787637;LOC782217	dpr	a	-1.47	12.7122	1644	2	0.412	0.72	1	-1.06	0.28
rs41573143	4	48757663	LOC112446375	dpr	a	-1.33	12.7077	1645	2	0.423	0.681	1	-0.904	0.319
rs29015924	10	34503487	LOC104973119;LOC104973122	dpr	a	1.48	12.7055	1646	1	0.392	0.735	2	-1.09	0.265
rs29012294	13	7604404	ENSBTAG00000048850	dpr	a	-1.41	12.7055	1647	2	0.448	0.682	1	-0.96	0.318
rs137800442	13	62353780	BPIFB6;BPIFB3	dpr	a	-1.52	12.7033	1648	2	0.387	0.746	1	-1.14	0.254
rs43708810	10	32619221	MEIS2	dpr	a	1.46	12.7011	1649	1	0.386	0.735	2	-1.07	0.265
rs133432282	22	2135660	EOMES(d)	dpr	a	-1.31	12.7011	1650	2	0.538	0.589	1	-0.77	0.411
rs3423260818	7	103794935	LOC112447533;LOC112447589	dpr	a	1.96	12.699	1651	1	0.247	0.874	2	-1.72	0.126
rs42304387	10	94810969	LOC788293(d)	dpr	a	-1.36	12.699	1652	2	0.573	0.579	1	-0.79	0.421
rs42432716	2	76002159	CNTNAP5	dpr	a	1.35	12.6968	1653	1	0.606	0.553	2	-0.749	0.447
rs136467094	X	92295329	MAGED2;TRO	dpr	a	-1.57	12.6925	1654	2	0.341	0.783	1	-1.23	0.217
rs3423093546	3	118253078	HDAC4	dpr	a	1.43	12.6925	1655	1	0.97	0.324	2	-0.464	0.676
rs134326763	13	62552885	LOC112441508;BPIFA2C	dpr	a	-1.31	12.6882	1656	2	0.753	0.427	1	-0.562	0.573
BTA-98196-no-rs	X	92262334	ITIH6	dpr	a	1.57	12.6819	1657	1	0.341	0.783	2	-1.23	0.217
rs42550771	15	4391235	PDGFD;DDI1	dpr	a	1.29	12.6819	1658	1	0.605	0.53	2	-0.682	0.47
rs110755656	14	4239096	COL22A1	dpr	a	-1.49	12.6799	1659	2	1.06	0.291	1	-0.435	0.709
rs3423093097	18	54524864	ZNF541;TRNAQ-CUG_13	dpr	a	-1.35	12.6799	1660	2	0.846	0.374	1	-0.505	0.626
rs136266409	8	67798490	LOC788281;LOC786417	dpr	a	1.34	12.6757	1661	1	0.563	0.58	2	-0.777	0.42
rs41582758	7	34503586	TNFAIP8	dpr	a	1.37	12.6737	1662	1	0.43	0.686	2	-0.939	0.314
rs136379808	13	14880909	LOC112449440;LOC112449251	dpr	a	1.32	12.6737	1663	1	0.558	0.579	2	-0.766	0.421
rs42231786	7	26637432	MEGF10	dpr	a	-1.39	12.6716	1664	2	0.653	0.532	1	-0.742	0.468
rs134476943	20	38252028	CAPSL	dpr	a	1.28	12.6696	1665	1	0.512	0.598	2	-0.763	0.402
rs41586762	10	30578744	ENSBTAG00000050739	dpr	a	-1.51	12.6676	1666	2	0.354	0.767	1	-1.16	0.233
rs108942371	9	24000238	ECHDC1	dpr	a	1.7	12.6676	1667	1	0.295	0.826	2	-1.4	0.174
rs134113581	5	27554031	KRT89	dpr	a	-1.33	12.6655	1668	2	0.563	0.575	1	-0.763	0.425
rs135416382	12	24302230	POSTN;LOC112449048	dpr	a	-1.32	12.6635	1669	2	0.586	0.555	1	-0.731	0.445
rs43024574	3	97042180	AGBL4	dpr	a	-1.33	12.6635	1670	2	0.577	0.567	1	-0.754	0.433
rs42196648	29	46303907	IGHMBP2;LOC507247	dpr	a	1.4	12.6635	1671	1	0.505	0.64	2	-0.898	0.36
rs41646650	24	37740915	DLGAP1	dpr	a	1.3	12.6596	1672	1	0.766	0.411	2	-0.534	0.589
rs42478583	22	1304213	LOC112443529;LOC531679	dpr	a	-1.66	12.6596	1673	2	0.363	0.782	1	-1.3	0.218
rs43280504	1	147090752	RUNX1	dpr	a	1.31	12.6576	1674	1	0.468	0.642	2	-0.841	0.358
rs134652166	2	43913767	FMNL2;STAM2	dpr	a	-1.38	12.6576	1675	2	0.807	0.415	1	-0.574	0.585
rs110976391	1	127800532	LOC107133460;LOC104971033	dpr	a	-1.33	12.6517	1676	2	0.848	0.364	1	-0.486	0.636
rs29013901	7	24892384	ADAMTS19;ISOC1	dpr	a	1.43	12.6517	1677	1	0.956	0.332	2	-0.476	0.668
rs110948638	19	52920537	RBFOX3	dpr	a	1.41	12.6498	1678	1	0.443	0.685	2	-0.966	0.315
rs109963520	4	43120197	MAGI2	dpr	a	1.31	12.6459	1679	1	0.451	0.656	2	-0.859	0.344
rs43322207	2	107426159	LOC513894	dpr	a	1.36	12.6459	1680	1	0.5	0.631	2	-0.856	0.369
rs41604705	3	89775559	TRNAW-CCA_8(d)	dpr	a	-1.3	12.6459	1681	2	0.635	0.51	1	-0.661	0.49
rs137628756	19	5332312	STXBP4;LOC781218	dpr	a	-1.35	12.6459	1682	2	0.727	0.463	1	-0.627	0.537
rs109118741	8	70592588	ENTPD4;LOC107132707	dpr	a	-1.65	12.644	1683	2	1.31	0.207	1	-0.343	0.793
rs41636608	26	27720275	SORCS1	dpr	a	-1.41	12.644	1684	2	0.47	0.668	1	-0.943	0.332
rs110461129	17	35480774	ENSBTAG00000051886	dpr	a	-1.29	12.6364	1685	2	0.751	0.419	1	-0.542	0.581
rs110620068	1	117027886	MED12L;CLRN1	dpr	a	-1.43	12.6345	1686	2	0.98	0.315	1	-0.452	0.685
rs134967751	2	18572237	OSBPL6	dpr	a	1.51	12.6345	1687	1	1.07	0.291	2	-0.441	0.709
rs110961672	17	210051	TMEM192	dpr	a	1.38	12.6326	1688	1	0.877	0.364	2	-0.501	0.636
rs41625756	6	55630581	ARAP2	dpr	a	-2.12	12.6308	1689	2	0.227	0.893	1	-1.9	0.107
rs134067067	22	29077381	LOC101903207	dpr	a	1.33	12.6289	1690	1	0.752	0.436	2	-0.581	0.564
rs43641779	10	61944120	FBN1;DUT	dpr	a	1.31	12.6234	1691	1	0.602	0.54	2	-0.706	0.46
rs134902224	1	106151762	NMD3	dpr	a	1.28	12.6216	1692	1	0.575	0.552	2	-0.709	0.448
rs3423107986	1	53682452	TRAT1;MORC1	dpr	a	-1.36	12.618	1693	2	0.547	0.597	1	-0.81	0.403
rs41604766	14	32622335	C14H8orf34	dpr	a	-1.33	12.6126	1694	2	0.802	0.395	1	-0.524	0.605
rs109196614	14	5103851	FAM135B;LOC112449570	dpr	a	-1.36	12.6073	1695	2	0.782	0.423	1	-0.573	0.577
rs133206708	2	6662451	ANKAR;ASNSD1	dpr	a	1.32	12.6055	1696	1	0.758	0.427	2	-0.564	0.573
rs41838803	17	12493207	ZNF827	dpr	a	-1.28	12.6038	1697	2	0.616	0.518	1	-0.66	0.482
rs41576658	25	17985442	TRNAW-CCA_53;GP2	dpr	a	-1.55	12.5986	1698	2	0.332	0.785	1	-1.22	0.215
rs3423093415	15	49683333	OR52S6	dpr	a	-1.47	12.5969	1699	2	0.371	0.748	1	-1.1	0.252
rs109438510	13	69259942	LOC112449427;LOC101907117	dpr	a	1.33	12.5952	1700	1	0.664	0.5	2	-0.665	0.5
rs135338842	17	13955510	TRNAG-UCC_41;GYPA	dpr	a	-1.35	12.5952	1701	2	0.485	0.641	1	-0.865	0.359
rs108958232	10	12363615	IGDCC4;DPP8	dpr	a	-1.43	12.5918	1702	2	0.502	0.649	1	-0.93	0.351
rs42616860	5	33803338	LOC112446686;LOC107132478	dpr	a	-1.25	12.5918	1703	2	0.674	0.461	1	-0.577	0.539
rs3423568321	X	9457559	TENM1	dpr	a	2.07	12.5884	1704	1	0.242	0.883	2	-1.83	0.117
rs41637137	2	51033258	LOC104971220(u)	dpr	a	1.42	12.5867	1705	1	0.436	0.692	2	-0.979	0.308
rs137839229	14	45873483	SAMD12	dpr	a	-1.41	12.5867	1706	2	0.876	0.378	1	-0.532	0.622
rs134257923	10	79265033	EIF2S1	dpr	a	1.35	12.5867	1707	1	0.509	0.624	2	-0.844	0.376
rs42747070	25	21713772	PRKCB	dpr	a	-1.4	12.585	1708	2	0.88	0.372	1	-0.521	0.628
rs41609842	2	55318441	LOC101904447(d)	dpr	a	-1.32	12.5834	1709	2	0.547	0.587	1	-0.776	0.413
rs110659364	4	96054347	PLXNA4	dpr	a	-1.33	12.5834	1710	2	0.726	0.452	1	-0.6	0.548
rs109797421	13	24590848	OTUD1;KIAA1217	dpr	a	-1.5	12.5834	1711	2	0.383	0.745	1	-1.12	0.255
rs110246034	3	37101102	LOC112445903;TRNAC-GCA_26	dpr	a	1.41	12.5834	1712	1	0.42	0.702	2	-0.987	0.298
rs43361541	3	97720505	ENSBTAG00000012722	dpr	a	-1.32	12.5834	1713	2	0.482	0.634	1	-0.834	0.366
rs3423466091	20	28885632	LOC785429;LOC100138747	dpr	a	1.31	12.5817	1714	1	0.434	0.669	2	-0.876	0.331
rs3423243032	7	110549896	CAMK4	dpr	a	1.41	12.5784	1715	1	0.477	0.661	2	-0.93	0.339
rs109197856	26	37565587	SLC18A2	dpr	a	1.34	12.5751	1716	1	0.47	0.65	2	-0.873	0.35
rs109080684	11	28367097	PRKCE	dpr	a	1.34	12.5719	1717	1	0.48	0.642	2	-0.861	0.358
rs43552570	8	50380296	RORB(u)	dpr	a	-1.33	12.5719	1718	2	0.571	0.57	1	-0.756	0.43
rs110002750	13	62925626	SNTA1;CBFA2T2	dpr	a	-1.49	12.5719	1719	2	1.08	0.272	1	-0.406	0.728
rs110646641	2	47186650	LYPD6B	dpr	a	1.47	12.5702	1720	1	0.382	0.74	2	-1.08	0.26
rs110283891	24	38914119	EPB41L3	dpr	a	-1.3	12.5686	1721	2	0.806	0.379	1	-0.491	0.621
rs42535757	26	26461336	SORCS3;TRNAA-AGC_27	dpr	a	-1.54	12.5686	1722	2	0.406	0.737	1	-1.14	0.263
rs43607702	9	60745480	LOC101903075;LOC100847428	dpr	a	-1.3	12.5686	1723	2	0.576	0.557	1	-0.723	0.443
rs136341230	15	15415647	LOC100295831;LOC107133150	dpr	a	1.35	12.567	1724	1	0.843	0.378	2	-0.512	0.622
rs3423345635	13	26982449	TRNAE-UUC_63(d)	dpr	a	1.49	12.567	1725	1	0.386	0.741	2	-1.1	0.259
rs109473220	3	53568487	LRRC8C	dpr	a	-1.38	12.5638	1726	2	0.475	0.655	1	-0.902	0.345
rs132711258	6	38480237	LOC782905(d)	dpr	a	1.27	12.5638	1727	1	0.646	0.492	2	-0.626	0.508
rs3423219220	6	97329694	TMEM150C	dpr	a	-1.29	12.5638	1728	2	0.696	0.462	1	-0.598	0.538
rs111010813	4	102421582	ATP6V0A4	dpr	a	1.37	12.5607	1729	1	0.474	0.655	2	-0.898	0.345
rs41607109	7	33782646	LOC112447543;LOC101907740	dpr	a	-1.72	12.5575	1730	2	0.312	0.819	1	-1.41	0.181
rs136210997	5	91879586	PIK3C2G;RERGL	dpr	a	1.56	12.556	1731	1	0.359	0.77	2	-1.2	0.23
rs43332530	27	23428520	DLC1	dpr	a	1.36	12.5513	1732	1	0.694	0.489	2	-0.666	0.511
rs3423578614	X	134791838	LOC101902122	dpr	a	1.32	12.5513	1733	1	0.744	0.437	2	-0.577	0.563
rs134947025	12	8881730	LOC112449174;LOC101905933	dpr	a	1.36	12.5467	1734	1	0.438	0.678	2	-0.924	0.322
rs43586136	9	20430752	LOC112448017(d)	dpr	a	-1.27	12.5436	1735	2	0.608	0.519	1	-0.657	0.481
rs41255258	3	15996336	ADAR	dpr	a	-1.27	12.5436	1736	2	0.535	0.579	1	-0.736	0.421
rs109102777	1	63602126	IGSF11(u)	dpr	a	1.29	12.5406	1737	1	0.746	0.423	2	-0.545	0.577
rs109611809	2	79673600	STAT4	dpr	a	1.6	12.5361	1738	1	0.338	0.79	2	-1.27	0.21
rs42311149	14	67975209	MTERF3	dpr	a	-1.33	12.5331	1739	2	0.696	0.475	1	-0.631	0.525
rs41624106	15	58979088	METTL15	dpr	a	1.52	12.5287	1740	1	0.373	0.754	2	-1.15	0.246
rs136893503	20	30407286	LOC614882;FGF10	dpr	a	-1.48	12.5272	1741	2	1.05	0.286	1	-0.422	0.714
rs133822572	14	38700427	HNF4G	dpr	a	1.35	12.5258	1742	1	0.483	0.642	2	-0.865	0.358
rs3423206425	5	102805184	WC1	dpr	a	-1.27	12.5258	1743	2	0.641	0.495	1	-0.628	0.505
rs109085651	1	93250996	NLGN1	dpr	a	1.38	12.5243	1744	1	0.411	0.702	2	-0.966	0.298
rs137701485	21	35565412	STXBP6;MIR2888-1	dpr	a	-1.54	12.5229	1745	2	0.355	0.769	1	-1.18	0.231
rs42904340	27	29729402	DUSP26;LOC112444629	dpr	a	1.33	12.5214	1746	1	0.817	0.385	2	-0.511	0.615
rs3423409986	17	51563687	LOC100847522	dpr	a	1.4	12.5214	1747	1	0.426	0.696	2	-0.976	0.304
rs42889347	6	11458315	LOC100138193	dpr	a	-1.37	12.5186	1748	2	0.507	0.631	1	-0.865	0.369
rs136834321	2	26761492	BBS5	dpr	a	1.31	12.5143	1749	1	0.617	0.53	2	-0.695	0.47
rs109152446	3	49562920	LOC783590;GCLM	dpr	a	1.27	12.5129	1750	1	0.65	0.489	2	-0.623	0.511
rs42252935	3	70427655	TNNI3K	dpr	a	-1.66	12.5129	1751	2	0.302	0.818	1	-1.35	0.182
rs42543618	27	400161	LOC787624;ERICH1	dpr	a	-1.44	12.51	1752	2	0.406	0.719	1	-1.04	0.281
rs43276032	1	133634399	PPP2R3A;LOC112448276	dpr	a	-1.32	12.5086	1753	2	0.651	0.506	1	-0.666	0.494
rs135992016	5	105732916	TIGAR	dpr	a	1.25	12.5086	1754	1	0.575	0.541	2	-0.679	0.459
rs110167495	3	20920507	MGC134040	dpr	a	-1.29	12.5072	1755	2	0.538	0.582	1	-0.75	0.418
rs110160723	5	109411367	TUBA8;CDC42EP1	dpr	a	1.44	12.5072	1756	1	0.417	0.711	2	-1.02	0.289
rs41634083	13	13132195	CELF2	dpr	a	1.61	12.5058	1757	1	0.318	0.802	2	-1.29	0.198
rs109835169	2	26774771	BBS5	dpr	a	-1.29	12.5058	1758	2	0.602	0.532	1	-0.683	0.468
rs109704141	27	11736207	LOC107131904;TRNAC-GCA_248	dpr	a	1.33	12.5031	1759	1	0.543	0.591	2	-0.786	0.409
rs136531108	13	68434452	TRNAR-UCU_6(u)	dpr	a	-1.53	12.5003	1760	2	0.365	0.761	1	-1.16	0.239
rs110743023	2	85128556	HECW2	dpr	a	1.31	12.4989	1761	1	0.528	0.597	2	-0.784	0.403
rs110278679	4	57775107	IMMP2L(d)	dpr	a	1.33	12.4962	1762	1	0.413	0.69	2	-0.918	0.31
rs137052612	4	23926242	AGMO	dpr	a	1.45	12.4962	1763	1	0.397	0.727	2	-1.06	0.273
rs109027874	19	9452440	MTMR4	dpr	a	-1.6	12.4921	1764	2	0.316	0.802	1	-1.28	0.198
rs42056936	20	24156101	ESM1;LOC530348	dpr	a	1.33	12.4841	1765	1	0.803	0.397	2	-0.529	0.603
rs136709753	13	3633328	SNAP25;MKKS	dpr	a	1.5	12.4841	1766	1	0.38	0.747	2	-1.12	0.253
rs111009012	14	43780419	LOC112449520;LOC785035	dpr	a	-1.36	12.4841	1767	2	0.476	0.651	1	-0.886	0.349
rs110322464	10	14773114	LOC112448608;PIAS1	dpr	a	-1.35	12.4802	1768	2	0.851	0.369	1	-0.497	0.631
rs29012023	10	19757115	LOC112448646;NEO1	dpr	a	-1.36	12.4776	1769	2	0.771	0.432	1	-0.586	0.568
rs41639050	19	57391175	LOC101907074;LOC112442754	dpr	a	-1.33	12.4763	1770	2	0.825	0.382	1	-0.51	0.618
rs110073240	17	19538263	SLC7A11;LOC112442101	dpr	a	-1.36	12.475	1771	2	0.512	0.624	1	-0.85	0.376
rs132741520	17	14218727	LOC100337185;FREM3	dpr	a	1.43	12.475	1772	1	0.917	0.358	2	-0.511	0.642
rs135126068	26	8953802	SGMS1	dpr	a	-1.35	12.475	1773	2	0.578	0.572	1	-0.774	0.428
rs3423615353	X	134444098	ANOS1;LOC101902122	dpr	a	1.32	12.4698	1774	1	0.614	0.534	2	-0.702	0.466
rs109896284	26	16708482	LOC522146;LOC107131871	dpr	a	1.29	12.4685	1775	1	0.688	0.466	2	-0.6	0.534
rs110746806	6	57984344	KLF3;LOC112447069	dpr	a	1.34	12.4647	1776	1	0.828	0.384	2	-0.515	0.616
rs41588581	4	63223350	MIR1814C;BBS9	dpr	a	1.31	12.4634	1777	1	0.408	0.689	2	-0.903	0.311
rs41565679	22	37696050	ENSBTAG00000051113	dpr	a	-1.4	12.4634	1778	2	0.446	0.682	1	-0.954	0.318
BovineHD2600014084	26	48511705	LOC107131895;MGMT	dpr	a	1.59	12.4609	1779	1	0.331	0.791	2	-1.26	0.209
rs110633072	12	23005007	LHFPL6	dpr	a	1.41	12.4609	1780	1	0.436	0.69	2	-0.972	0.31
rs109961459	13	23925448	LOC112449429;ARMC3	dpr	a	1.33	12.4609	1781	1	0.449	0.662	2	-0.881	0.338
rs42679356	8	66440658	LOC112447902;LOC112447816	dpr	a	1.3	12.4584	1782	1	0.745	0.425	2	-0.551	0.575
rs41564971	2	102388949	SPAG16	dpr	a	1.36	12.4572	1783	1	0.423	0.689	2	-0.936	0.311
rs136107068	4	56822669	IMMP2L	dpr	a	-1.33	12.4559	1784	2	0.87	0.348	1	-0.463	0.652
rs134700866	23	19200185	CLIC5	dpr	a	-1.37	12.4559	1785	2	0.586	0.572	1	-0.782	0.428
rs134875883	17	15549069	INPP4B	dpr	a	1.25	12.4547	1786	1	0.495	0.605	2	-0.758	0.395
rs135716758	2	26758888	BBS5	dpr	a	1.31	12.4547	1787	1	0.614	0.53	2	-0.694	0.47
rs110100712	29	39812893	LOC104976269	dpr	a	-1.39	12.4535	1788	2	0.406	0.708	1	-0.983	0.292
rs110296249	27	4610610	LOC782601;LOC788501	dpr	a	-1.34	12.4535	1789	2	0.845	0.37	1	-0.497	0.63
rs41648012	27	41702146	THRB	dpr	a	1.31	12.4535	1790	1	0.587	0.552	2	-0.724	0.448
rs137101833	6	46312152	STIM2	dpr	a	-1.34	12.4522	1791	2	0.49	0.634	1	-0.851	0.366
rs42303790	13	1313761	PLCB1	dpr	a	1.32	12.451	1792	1	0.524	0.604	2	-0.8	0.396
rs109526085	8	87221937	SYK;DIRAS2	dpr	a	-1.31	12.4498	1793	2	0.57	0.565	1	-0.741	0.435
rs133071720	2	86013870	COQ10B	dpr	a	1.3	12.4473	1794	1	0.728	0.439	2	-0.57	0.561
rs41614035	1	115649771	MBNL1;LOC112448341	dpr	a	1.28	12.4473	1795	1	0.615	0.521	2	-0.669	0.479
rs110590094	5	30907588	FKBP11	dpr	a	1.38	12.4449	1796	1	0.433	0.686	2	-0.946	0.314
rs42432913	7	29044477	ZNF608	dpr	a	-1.31	12.4449	1797	2	0.69	0.474	1	-0.621	0.526
rs134127062	9	75757904	TNFAIP3;LOC112448203	dpr	a	-1.27	12.4437	1798	2	0.619	0.512	1	-0.649	0.488
rs134323681	14	47194800	SLC30A8;LOC101904715	dpr	a	-1.36	12.4437	1799	2	0.669	0.507	1	-0.688	0.493
rs110903620	18	4843265	ADAMTS18;NUDT7	dpr	a	1.31	12.4425	1800	1	0.604	0.538	2	-0.703	0.462
rs41681588	13	5647663	LOC107133022	dpr	a	-1.3	12.4401	1801	2	0.56	0.568	1	-0.737	0.432
rs41666416	10	67857752	ATG14	dpr	a	1.32	12.4365	1802	1	0.497	0.624	2	-0.825	0.376
rs42596239	1	119561564	AGTR1;LOC781192	dpr	a	1.27	12.4353	1803	1	0.651	0.487	2	-0.619	0.513
rs110286632	24	48124822	LOC112444233;LOC112444196	dpr	a	1.41	12.433	1804	1	0.401	0.716	2	-1.01	0.284
rs110723519	6	16508664	COL25A1	dpr	a	1.51	12.4306	1805	1	0.388	0.743	2	-1.12	0.257
rs133590502	17	32998406	LOC112442025;ANKRD50	dpr	a	-1.34	12.4237	1806	2	0.746	0.441	1	-0.589	0.559
rs42478946	9	48972881	GRIK2;ASCC3	dpr	a	1.34	12.4089	1807	1	0.508	0.622	2	-0.836	0.378
rs42846759	8	57083802	LOC100295070(u)	dpr	a	1.28	12.4078	1808	1	0.591	0.54	2	-0.693	0.46
rs42733108	5	6016429	LOC112446644	dpr	a	-1.34	12.4078	1809	2	0.532	0.603	1	-0.809	0.397
rs109301020	17	27132837	LOC112442106(d)	dpr	a	-1.51	12.4067	1810	2	1.11	0.262	1	-0.395	0.738
rs109263302	10	91593291	LOC112448571;TRNAC-GCA_134	dpr	a	1.34	12.4056	1811	1	0.658	0.509	2	-0.682	0.491
rs108948190	6	44753457	SEPSECS;PI4K2B	dpr	a	1.31	12.4045	1812	1	0.524	0.599	2	-0.783	0.401
rs133859999	22	32791333	FAM19A4;FAM19A1	dpr	a	1.38	12.4012	1813	1	0.581	0.58	2	-0.801	0.42
rs133637239	17	4287894	MND1	dpr	a	1.47	12.4012	1814	1	0.417	0.716	2	-1.05	0.284
rs110974190	22	7456026	LOC112443437	dpr	a	1.29	12.4001	1815	1	0.471	0.636	2	-0.822	0.364
rs3423369459	14	23863435	LOC112449660;IMPAD1	dpr	a	1.21	12.3958	1816	1	0.639	0.473	2	-0.574	0.527
rs41621787	17	42076127	GLRB	dpr	a	1.46	12.3947	1817	1	0.358	0.754	2	-1.1	0.246
rs3423551018	X	136723888	NLGN4X;LOC783541	dpr	a	-1.33	12.3936	1818	2	0.603	0.546	1	-0.724	0.454
rs136349016	1	72074777	APOD	dpr	a	-1.36	12.3915	1819	2	0.527	0.613	1	-0.835	0.387
rs109410774	13	5525225	BTBD3;LOC112449453	dpr	a	-1.26	12.3809	1820	2	0.579	0.541	1	-0.681	0.459
rs133058936	9	75759671	TNFAIP3;LOC112448203	dpr	a	1.27	12.3799	1821	1	0.607	0.523	2	-0.665	0.477
rs41608275	10	42906034	LOC112448447	dpr	a	1.43	12.3768	1822	1	0.433	0.698	2	-0.999	0.302
rs41701735	13	62312312	BPIFB2	dpr	a	-1.31	12.3768	1823	2	0.688	0.474	1	-0.62	0.526
rs133569225	8	35888946	LOC101904827;PTPRD	dpr	a	1.3	12.3747	1824	1	0.739	0.433	2	-0.564	0.567
rs29024580	24	53499543	DCC;MBD2	dpr	a	-1.27	12.3716	1825	2	0.521	0.59	1	-0.75	0.41
rs110834581	9	51174622	LOC112448129;LOC781989	dpr	a	1.33	12.3716	1826	1	0.516	0.614	2	-0.819	0.386
rs3423413285	15	49832960	ENSBTAG00000039185	dpr	a	-1.34	12.3706	1827	2	0.463	0.654	1	-0.873	0.346
rs110142400	24	47930106	ZBTB7C	dpr	a	-1.36	12.3665	1828	2	0.515	0.621	1	-0.844	0.379
rs110792885	1	134531830	EPHB1	dpr	a	1.53	12.3655	1829	1	0.349	0.771	2	-1.18	0.229
rs135660434	16	39905446	DNM3	dpr	a	1.26	12.3655	1830	1	0.603	0.521	2	-0.656	0.479
rs41639257	20	27821661	ISL1;LOC112443073	dpr	a	-1.27	12.3645	1831	2	0.539	0.574	1	-0.728	0.426
rs109479905	20	41811597	PDZD2	dpr	a	1.28	12.3645	1832	1	0.506	0.604	2	-0.774	0.396
rs42865738	2	59000546	LOC112442641;LOC107132262	dpr	a	-1.34	12.3635	1833	2	0.845	0.367	1	-0.49	0.633
rs110138873	1	82263499	VPS8	dpr	a	-1.39	12.3635	1834	2	0.878	0.366	1	-0.508	0.634
rs110880487	17	17334505	SCOC	dpr	a	-1.36	12.3635	1835	2	0.535	0.606	1	-0.823	0.394
rs137565961	9	47619882	LOC112448128;GRIK2	dpr	a	-1.36	12.3615	1836	2	0.459	0.662	1	-0.9	0.338
rs135749177	26	15718416	PLCE1	dpr	a	1.39	12.3595	1837	1	0.439	0.685	2	-0.952	0.315
rs42045898	24	29680561	LOC112444229;CHST9	dpr	a	1.26	12.3585	1838	1	0.652	0.482	2	-0.608	0.518
rs110709444	22	51397050	SHISA5	dpr	a	1.37	12.3575	1839	1	0.878	0.357	2	-0.488	0.643
rs41641091	20	44363909	LOC521159(d)	dpr	a	-1.38	12.3575	1840	2	0.488	0.646	1	-0.892	0.354
rs133898377	19	62590391	CEP112	dpr	a	1.31	12.3565	1841	1	0.73	0.445	2	-0.584	0.555
rs110718499	13	69280817	LOC112449427;LOC101907117	dpr	a	1.3	12.3556	1842	1	0.605	0.536	2	-0.7	0.464
rs110143087	14	3738219	KCNK9;LOC112449598	dpr	a	1.35	12.3546	1843	1	0.471	0.651	2	-0.878	0.349
rs110273635	7	25421730	SLC27A6;FBN2	dpr	a	1.42	12.3526	1844	1	0.513	0.638	2	-0.907	0.362
rs43100502	3	95959040	DMRTA2;ELAVL4	dpr	a	1.55	12.3516	1845	1	0.329	0.788	2	-1.22	0.212
rs132808419	13	76252595	SULF2	dpr	a	1.36	12.3507	1846	1	0.545	0.6	2	-0.817	0.4
rs42570823	13	3811416	SLX4IP	dpr	a	-1.37	12.3487	1847	2	0.521	0.619	1	-0.847	0.381
rs43459792	6	40570369	KCNIP4	dpr	a	1.38	12.3478	1848	1	0.575	0.583	2	-0.804	0.417
rs41611678	22	25532201	LOC516682;CHL1	dpr	a	1.53	12.3449	1849	1	1.15	0.252	2	-0.386	0.748
rs135663990	3	53613283	LRRC8C	dpr	a	1.38	12.342	1850	1	0.472	0.657	2	-0.905	0.343
rs43560465	8	68926676	LOC112447888;TRNAC-GCA_106	dpr	a	-1.29	12.341	1851	2	0.582	0.548	1	-0.705	0.452
rs41632633	15	77761620	PTPRJ	dpr	a	-1.69	12.3401	1852	2	0.308	0.817	1	-1.38	0.183
rs110666334	1	7939960	LOC104970788(d)	dpr	a	1.39	12.3354	1853	1	0.421	0.697	2	-0.966	0.303
rs135362661	5	47176596	GRIP1	dpr	a	1.39	12.3354	1854	1	0.881	0.367	2	-0.51	0.633
rs41610101	1	52304155	BBX	dpr	a	-1.44	12.3354	1855	2	0.371	0.742	1	-1.07	0.258
rs43398518	4	57013997	IMMP2L	dpr	a	-1.26	12.3288	1856	2	0.595	0.526	1	-0.661	0.474
rs42758168	8	5049224	GALNTL6	dpr	a	1.5	12.3288	1857	1	0.395	0.737	2	-1.1	0.263
rs3423606865	X	56177483	FRMPD3	dpr	a	-1.26	12.327	1858	2	0.584	0.537	1	-0.677	0.463
rs42817322	3	119709081	OTOS;LOC782275	dpr	a	-1.81	12.3224	1859	2	0.269	0.851	1	-1.54	0.149
rs109060327	7	20756070	TLE2	dpr	a	-1.29	12.3224	1860	2	0.524	0.593	1	-0.765	0.407
rs110294629	29	43659524	LOC112444862;LOC101903949	dpr	a	1.48	12.3215	1861	1	0.414	0.72	2	-1.07	0.28
rs41633660	1	72127960	PPP1R2;LOC787357	dpr	a	-1.31	12.3197	1862	2	0.612	0.535	1	-0.703	0.465
rs109118823	13	46240282	ADARB2	dpr	a	-1.32	12.3188	1863	2	0.573	0.567	1	-0.751	0.433
rs43265412	1	120119376	LOC104968807;LOC112448310	dpr	a	-1.34	12.3179	1864	2	0.879	0.346	1	-0.466	0.654
rs109354545	19	13916102	DDX52	dpr	a	-1.49	12.3179	1865	2	0.355	0.762	1	-1.14	0.238
rs41614833	20	18876587	PDE4D	dpr	a	1.28	12.3161	1866	1	0.518	0.596	2	-0.763	0.404
rs29018615	3	97259673	AGBL4	dpr	a	1.34	12.3152	1867	1	0.433	0.677	2	-0.907	0.323
rs133260094	24	61631336	KDSR	dpr	a	-1.32	12.3072	1868	2	0.692	0.475	1	-0.625	0.525
rs41633195	17	46701433	RIMBP2	dpr	a	-1.39	12.3072	1869	2	0.503	0.639	1	-0.891	0.361
rs3423214224	5	120016680	ACR	dpr	a	1.37	12.3063	1870	1	0.513	0.626	2	-0.857	0.374
rs133322679	13	30156586	ITGA8	dpr	a	1.43	12.3054	1871	1	0.435	0.695	2	-0.992	0.305
rs41653969	4	25187336	BZW2	dpr	a	-1.65	12.3019	1872	2	0.309	0.813	1	-1.34	0.187
rs136321675	8	37773203	KDM4C	dpr	a	1.31	12.2993	1873	1	0.783	0.403	2	-0.529	0.597
rs109411099	3	101572610	RNF220	dpr	a	1.3	12.2958	1874	1	0.741	0.431	2	-0.562	0.569
rs42276260	7	67099158	SGCD	dpr	a	-1.35	12.295	1875	2	0.872	0.353	1	-0.477	0.647
rs3423315592	10	93765204	LOC785767;LOC112448582	dpr	a	1.41	12.295	1876	1	0.464	0.67	2	-0.944	0.33
rs3423488979	21	65260468	WARS1	dpr	a	1.41	12.2933	1877	1	0.398	0.717	2	-1.01	0.283
rs109786541	7	17712946	VAV1	dpr	a	-1.35	12.2899	1878	2	0.443	0.671	1	-0.904	0.329
rs41565506	2	74896456	LOC100138101;LOC101902632	dpr	a	-1.42	12.289	1879	2	0.388	0.728	1	-1.04	0.272
rs136408260	27	13770666	TENM3	dpr	a	-1.37	12.2857	1880	2	0.671	0.511	1	-0.701	0.489
rs109055703	8	39768968	RCL1;AK3	dpr	a	-1.41	12.284	1881	2	0.403	0.714	1	-1.01	0.286
rs110618366	6	70295716	KIT;LOC112447081	dpr	a	1.31	12.2798	1882	1	0.66	0.497	2	-0.653	0.503
rs41630560	14	45867755	SAMD12	dpr	a	1.25	12.2782	1883	1	0.553	0.557	2	-0.697	0.443
rs110767145	7	51134092	NRG2	dpr	a	-1.32	12.2725	1884	2	0.54	0.59	1	-0.778	0.41
rs110515392	20	22215296	LOC112443032;MIER3	dpr	a	-1.27	12.2708	1885	2	0.577	0.547	1	-0.697	0.453
rs29009818	23	24346450	PKHD1	dpr	a	-1.25	12.27	1886	2	0.493	0.606	1	-0.759	0.394
rs3423299262	10	15539242	CORO2B	dpr	a	-1.47	12.2644	1887	2	0.459	0.687	1	-1.01	0.313
rs109071259	22	35615662	MAGI1	dpr	a	-1.36	12.2612	1888	2	0.46	0.662	1	-0.902	0.338
rs41607668	1	78174116	TPRG1	dpr	a	-1.27	12.2573	1889	2	0.734	0.423	1	-0.539	0.577
rs109059635	20	28084085	LOC112443033;PARP8	dpr	a	1.28	12.2573	1890	1	0.661	0.483	2	-0.619	0.517
rs43083444	27	16617998	LOC107131906;LOC101905556	dpr	a	-1.35	12.2418	1891	2	0.528	0.609	1	-0.822	0.391
rs109704808	20	30691484	LOC112443068;LOC614206	dpr	a	-1.27	12.2411	1892	2	0.524	0.586	1	-0.742	0.414
rs137123910	11	66281456	ETAA1;C1D	dpr	a	-1.44	12.2381	1893	2	0.418	0.709	1	-1.02	0.291
rs41662296	4	69419560	LOC101903616;LOC112446335	dpr	a	1.23	12.2381	1894	1	0.58	0.529	2	-0.651	0.471
rs134444333	6	82459902	LOC112447018(d)	dpr	a	-1.31	12.2366	1895	2	0.664	0.493	1	-0.646	0.507
rs41585344	5	77002200	PKP2	dpr	a	-1.27	12.2351	1896	2	0.761	0.402	1	-0.512	0.598
rs109257861	4	115102549	XRCC2;ACTR3B	dpr	a	1.41	12.2351	1897	1	0.896	0.365	2	-0.514	0.635
rs110169757	2	6216677	C2H2orf88;MSTN	dpr	a	1.32	12.2336	1898	1	0.448	0.66	2	-0.868	0.34
rs41636934	2	123701258	blank	dpr	a	-1.42	12.2328	1899	2	0.428	0.698	1	-0.99	0.302
rs109277429	3	14621139	SEMA4A	dpr	a	-2.24	12.2306	1900	2	0.204	0.909	1	-2.03	0.0912
rs41656689	10	10683207	CMYA5	dpr	a	-1.42	12.2291	1901	2	0.531	0.625	1	-0.886	0.375
rs42221637	4	53463433	MDFIC	dpr	a	-1.31	12.2269	1902	2	0.415	0.684	1	-0.898	0.316
rs135472588	4	63647453	BBS9	dpr	a	1.3	12.2255	1903	1	0.5	0.616	2	-0.802	0.384
rs43245775	1	79082187	LPP	dpr	a	2.29	12.224	1904	1	0.196	0.914	2	-2.1	0.0856
rs41572501	24	33476854	CABLES1;RBBP8	dpr	a	1.42	12.2226	1905	1	0.946	0.336	2	-0.478	0.664
rs3423092621	7	29311135	LOC112447389	dpr	a	1.41	12.2211	1906	1	0.954	0.325	2	-0.459	0.675
rs109970873	8	59722201	LOC516849;RUSC2	dpr	a	-1.31	12.2168	1907	2	0.741	0.435	1	-0.57	0.565
rs110715074	15	81800172	LOC509710;LOC101907482	dpr	a	1.33	12.2147	1908	1	0.723	0.455	2	-0.604	0.545
rs43359781	3	102206951	ST3GAL3	dpr	a	-1.31	12.214	1909	2	0.509	0.611	1	-0.798	0.389
rs133735972	5	30677612	LOC112446607;LOC112446638	dpr	a	1.3	12.2132	1910	1	0.814	0.373	2	-0.485	0.627
rs109298840	13	74557080	WFDC3	dpr	a	1.32	12.2125	1911	1	0.547	0.584	2	-0.769	0.416
rs43364576	3	106797523	MACF1	dpr	a	1.26	12.2125	1912	1	0.602	0.521	2	-0.655	0.479
rs134506271	6	16523780	COL25A1;LOC112447185	dpr	a	1.54	12.2111	1913	1	0.392	0.746	2	-1.15	0.254
rs133441583	4	82937013	LSM8;LOC107132427	dpr	a	1.28	12.2069	1914	1	0.473	0.629	2	-0.802	0.371
rs109387887	29	2553781	FAT3	dpr	a	1.3	12.2048	1915	1	0.739	0.43	2	-0.557	0.57
rs108977116	7	68928960	ITK	dpr	a	1.34	12.2048	1916	1	0.81	0.396	2	-0.532	0.604
rs3423370845	15	46302063	LOC506989;LOC783920	dpr	a	1.33	12.2041	1917	1	0.5	0.625	2	-0.834	0.375
rs136633681	10	101102845	FOXN3	dpr	a	1.24	12.202	1918	1	0.543	0.563	2	-0.7	0.437
rs110304363	9	44589399	PREP	dpr	a	-1.34	12.2013	1919	2	0.554	0.586	1	-0.785	0.414
rs110324238	13	81646766	PFDN4;DOK5	dpr	a	1.33	12.2	1920	1	0.564	0.576	2	-0.767	0.424
rs42000996	22	11897283	EXOG;SCN5A	dpr	a	1.31	12.1993	1921	1	0.466	0.644	2	-0.842	0.356
rs42012488	22	48021995	TMEM110	dpr	a	1.29	12.1959	1922	1	0.552	0.571	2	-0.735	0.429
rs136540246	23	19161517	LOC112443836;CLIC5	dpr	a	1.42	12.1945	1923	1	0.549	0.613	2	-0.87	0.387
rs109398739	13	30266615	ITGA8;MINDY3	dpr	a	1.27	12.1918	1924	1	0.618	0.514	2	-0.654	0.486
rs110907354	22	24812064	LOC112443518;CNTN6	dpr	a	-1.28	12.1918	1925	2	0.539	0.578	1	-0.74	0.422
rs43463132	6	43322676	LOC112447204;PPARGC1A	dpr	a	1.35	12.1911	1926	1	0.577	0.574	2	-0.777	0.426
rs43233028	1	52376933	BBX	dpr	a	1.28	12.1898	1927	1	0.628	0.509	2	-0.652	0.491
rs42014219	22	46685015	CACNA2D3	dpr	a	1.33	12.1878	1928	1	0.74	0.442	2	-0.587	0.558
rs110302761	22	46705242	CACNA2D3	dpr	a	1.32	12.1851	1929	1	0.712	0.459	2	-0.604	0.541
rs42521993	1	89289355	LOC104970947	dpr	a	-1.33	12.1798	1930	2	0.888	0.334	1	-0.446	0.666
rs110434046	6	87184768	GC;NPFFR2	dpr	a	-1.63	12.1798	1931	2	0.32	0.804	1	-1.31	0.196
rs133332333	X	57327888	COL4A5	dpr	a	1.36	12.1733	1932	1	0.467	0.657	2	-0.896	0.343
rs43282562	1	156419777	KCNH8	dpr	a	-1.41	12.1694	1933	2	0.454	0.677	1	-0.951	0.323
rs110382256	23	17617548	LOC112443843;MRPL14	dpr	a	-1.32	12.1656	1934	2	0.562	0.574	1	-0.758	0.426
rs109451140	4	27441091	HDAC9	dpr	a	-1.28	12.1637	1935	2	0.636	0.503	1	-0.643	0.497
rs133148701	10	31461659	TRNAS-AGA_1;TRNAC-GCA_125	dpr	a	-1.32	12.1624	1936	2	0.763	0.421	1	-0.556	0.579
rs137448964	11	26101828	ABCG8;LRPPRC	dpr	a	1.36	12.1618	1937	1	0.612	0.55	2	-0.747	0.45
rs109446903	2	104454993	SMARCAL1	dpr	a	-1.31	12.1612	1938	2	0.459	0.649	1	-0.847	0.351
rs41720471	14	26012359	CA8	dpr	a	1.59	12.1586	1939	1	0.321	0.797	2	-1.26	0.203
rs110628218	20	26247726	ITGA1	dpr	a	-1.32	12.1586	1940	2	0.404	0.694	1	-0.916	0.306
rs109762011	17	3772492	LOC112442010;SFRP2	dpr	a	1.61	12.158	1941	1	1.28	0.208	2	-0.335	0.792
rs136472828	15	69165114	LOC112441689(d)	dpr	a	-1.29	12.1561	1942	2	0.506	0.609	1	-0.789	0.391
rs110987070	1	32132657	LOC112446988(d)	dpr	a	-1.33	12.1555	1943	2	0.441	0.667	1	-0.884	0.333
rs41574046	14	11474856	LOC101906454;LOC104973994	dpr	a	-1.33	12.153	1944	2	0.403	0.698	1	-0.932	0.302
rs137310666	5	105708881	FGF6;FGF23	dpr	a	1.27	12.15	1945	1	0.486	0.618	2	-0.785	0.382
rs109492015	3	22886248	PDE4DIP	dpr	a	1.37	12.15	1946	1	0.377	0.726	2	-0.998	0.274
rs134474789	17	46005257	LOC104974620;ADGRD1	dpr	a	1.35	12.1487	1947	1	0.854	0.365	2	-0.491	0.635
rs42488584	13	82312805	LOC101903665;LOC112449388	dpr	a	-1.36	12.1475	1948	2	0.467	0.655	1	-0.888	0.345
rs41570602	1	92925288	ENSBTAG00000055042	dpr	a	1.58	12.1409	1949	1	1.24	0.215	2	-0.339	0.785
rs43434680	5	36575080	TMEM117	dpr	a	1.31	12.1403	1950	1	0.453	0.653	2	-0.855	0.347
rs42514358	3	71126074	LRRIQ3;TRNAC-ACA_14	dpr	a	1.34	12.1355	1951	1	0.511	0.619	2	-0.831	0.381
rs137794229	27	1545536	MYOM2(d)	dpr	a	-1.29	12.1331	1952	2	0.445	0.656	1	-0.847	0.344
rs110693558	2	47237065	KIF5C	dpr	a	1.39	12.1319	1953	1	0.438	0.685	2	-0.955	0.315
rs135837628	5	47950620	HMGA2	dpr	a	-1.28	12.1319	1954	2	0.634	0.505	1	-0.646	0.495
rs109906065	25	9760366	CLEC16A	dpr	a	-1.29	12.1314	1955	2	0.561	0.564	1	-0.726	0.436
rs110793124	3	56644464	LMO4(u)	dpr	a	-1.34	12.1273	1956	2	0.572	0.572	1	-0.764	0.428
rs110408627	22	51487926	PLXNB1;SPINK8	dpr	a	-1.36	12.1267	1957	2	0.88	0.352	1	-0.478	0.648
BovineHD3000006927	X	21318009	ZIC3;LOC788379	dpr	a	1.36	12.1261	1958	1	0.716	0.472	2	-0.641	0.528
rs41739994	5	34713141	ARID2;ANO6	dpr	a	-1.32	12.1255	1959	2	0.485	0.633	1	-0.837	0.367
rs109254998	6	49362938	LOC112447186;LOC112447178	dpr	a	-1.26	12.1244	1960	2	0.585	0.537	1	-0.678	0.463
rs109462811	16	13821123	LOC112441891(d)	dpr	a	1.64	12.1244	1961	1	0.31	0.811	2	-1.33	0.189
rs109042889	X	87691491	CLCN5	dpr	a	1.4	12.1203	1962	1	0.387	0.724	2	-1.01	0.276
rs41840452	17	43176848	CTSO(u)	dpr	a	1.39	12.1192	1963	1	0.937	0.324	2	-0.448	0.676
rs109539154	2	39523952	LOC101907802;LOC112442329	dpr	a	-1.61	12.1163	1964	2	0.303	0.812	1	-1.31	0.188
rs110719761	14	42029950	LOC101904714;LOC112449623	dpr	a	-1.45	12.1107	1965	2	1.01	0.301	1	-0.437	0.699
rs41663882	20	21591220	TRNAC-ACA_84;ACTBL2	dpr	a	-1.35	12.1107	1966	2	0.394	0.708	1	-0.956	0.292
rs134186285	3	56695480	LMO4(u)	dpr	a	-1.37	12.109	1967	2	0.468	0.659	1	-0.903	0.341
rs110548957	9	57901328	blank	dpr	a	-1.31	12.1085	1968	2	0.705	0.46	1	-0.601	0.54
rs135047960	8	43896061	KANK1	dpr	a	-1.31	12.1062	1969	2	0.698	0.469	1	-0.616	0.531
rs136537385	7	94859961	TTC37	dpr	a	1.28	12.1002	1970	1	0.51	0.602	2	-0.771	0.398
rs43554340	8	50260710	RORB(u)	dpr	a	-1.32	12.1002	1971	2	0.458	0.654	1	-0.866	0.346
rs133063865	28	43722512	LOC112444782;SLC18A3	dpr	a	1.48	12.0996	1972	1	0.388	0.737	2	-1.09	0.263
rs108966795	1	148909835	CLDN14;SIM2	dpr	a	-1.36	12.0985	1973	2	0.487	0.641	1	-0.869	0.359
rs3423093250	1	83562226	KLHL6	dpr	a	-1.27	12.0975	1974	2	0.692	0.455	1	-0.578	0.545
rs134335695	6	108283978	RAB28(u)	dpr	a	-1.41	12.0931	1975	2	0.456	0.676	1	-0.952	0.324
rs110409323	1	132982345	PCCB	dpr	a	-1.35	12.0894	1976	2	0.439	0.673	1	-0.906	0.327
rs3423093110	18	3743614	CNTNAP4;LOC112442251	dpr	a	1.34	12.0888	1977	1	0.448	0.667	2	-0.895	0.333
rs110881019	12	18836370	FNDC3A	dpr	a	1.25	12.0857	1978	1	0.591	0.528	2	-0.66	0.472
rs109679439	X	30122568	LOC112445213(d)	dpr	a	1.55	12.0846	1979	1	0.312	0.799	2	-1.24	0.201
rs43467733	7	25885471	SLC12A2;LOC107132618	dpr	a	1.34	12.0825	1980	1	0.771	0.426	2	-0.572	0.574
rs43641744	10	61879925	FBN1	dpr	a	1.25	12.0804	1981	1	0.537	0.57	2	-0.711	0.43
rs42519549	8	50101592	RORB(u)	dpr	a	-1.38	12.0804	1982	2	0.388	0.72	1	-0.995	0.28
rs110012582	10	6547552	ANKRD31	dpr	a	1.36	12.0794	1983	1	0.392	0.711	2	-0.963	0.289
rs109651978	8	96045608	LOC112447914;LOC783574	dpr	a	-1.35	12.0778	1984	2	0.809	0.403	1	-0.546	0.597
rs133716241	5	28142436	SCN8A	dpr	a	-1.31	12.0731	1985	2	0.453	0.655	1	-0.859	0.345
rs110124216	3	55993238	TRNAD-GUC_5;LOC781124	dpr	a	-1.21	12.0726	1986	2	0.603	0.503	1	-0.61	0.497
rs109876733	7	37352736	SEMA6A	dpr	a	-1.28	12.0721	1987	2	0.489	0.617	1	-0.789	0.383
rs29019866	1	90354900	TBL1XR1(d)	dpr	a	-1.21	12.0716	1988	2	0.588	0.514	1	-0.623	0.486
rs109087202	6	85215997	SULT1B1	dpr	a	1.33	12.0696	1989	1	0.55	0.587	2	-0.781	0.413
rs3423352749	14	36010859	KCNB2	dpr	a	1.61	12.068	1990	1	0.323	0.8	2	-1.29	0.2
rs109679723	24	21337842	MIR187;GALNT1	dpr	a	-2.33	12.0675	1991	2	0.2	0.914	1	-2.13	0.0857
rs41586842	4	32071130	IGF2BP3	dpr	a	-1.41	12.066	1992	2	0.364	0.741	1	-1.04	0.259
rs110404555	17	39639307	RAPGEF2	dpr	a	1.3	12.0655	1993	1	0.557	0.571	2	-0.742	0.429
rs42670294	11	33637760	NRXN1;TRNAH-GUG_15	dpr	a	1.27	12.0635	1994	1	0.545	0.57	2	-0.722	0.43
rs110490432	13	5380158	BTBD3(u)	dpr	a	1.25	12.0615	1995	1	0.718	0.428	2	-0.537	0.572
rs135850928	5	21540559	DCN;LOC112446653	dpr	a	1.34	12.059	1996	1	0.456	0.66	2	-0.883	0.34
rs42921077	10	11709471	TXNDC16	dpr	a	-1.69	12.059	1997	2	0.314	0.814	1	-1.37	0.186
rs3423605240	X	46366963	LOC100301024;LOC101908200	dpr	a	-1.72	12.056	1998	2	0.268	0.845	1	-1.46	0.155
[truncated: 4,530 more rows]
