# Supplementary material for: Genome-Wide Association Study of Daughter Pregnancy Rate in Crossbred Dairy Cows
Source: Int J Mol Sci. 2025 Nov 18;26(22):11149. doi: 10.3390/ijms262211149 (PMC12652844; doi:10.3390/ijms262211149)
Supplement: Supplementary file 1 [file ijms-26-11149-s001.zip › Table S2.xlsx]

## Sheet: Sheet1
Table S2. Significant dominance effects for DPR.
SNP	Chr	position	Candidate gene	Trait	Test	Effect	log10(1/p)	dl++	de++	f_dl++	dl+-	de+-	f_dl+-	dl--	de--	f_dl--	y11	y12	y22	g11	g12	g22
rs109688013	18	14705671	MC1R	dpr	d	-2.55	18.1871	22	1.92	0.134	11	0.629	0.445	12	-1.28	0.421	-9.69139	-11.6677	-7.0731	-10.5471	-11.7342	-7.8117
rs109588756	X	56705838	VSIG1	dpr	d	-2.14	11.8268	11	1.85	0.0919	22	0.73	0.379	12	-0.846	0.529	-9.52589	-11.5679	-8.41254	-10.7958	-11.9714	-8.8723
rs134257923	10	79265033	EIF2S1	dpr	d	-1.97	11.1739	22	1.57	0.121	11	0.667	0.368	12	-0.854	0.511	-8.57775	-11.396	-9.90014	-8.9999	-11.8743	-10.8003
rs135634336	20	27116615	blank	dpr	d	-1.82	10.8665	22	1.13	0.145	11	0.953	0.292	12	-0.784	0.563	-8.09105	-11.2804	-10.0875	-8.4148	-11.7027	-11.341
rs109658603	20	26870070	blank	dpr	d	-1.87	10.5986	11	1.34	0.121	22	0.855	0.319	12	-0.775	0.56	-9.89172	-11.2834	-8.35853	-11.0327	-11.7429	-8.7128
rs29018884	20	27087053	blank	dpr	d	-1.85	10.5391	22	1.32	0.121	11	0.841	0.32	12	-0.767	0.559	-8.35937	-11.2568	-9.87772	-8.7254	-11.7244	-11.0265
rs110147881	12	20815304	SERPINE3	dpr	d	-1.75	10.3665	11	0.973	0.183	22	0.962	0.264	12	-0.783	0.553	-10.0165	-11.2661	-8.06423	-11.2012	-11.5897	-8.4768
rs135312762	20	28614378	EMB	dpr	d	-1.99	10.3497	11	1.79	0.0876	22	0.61	0.402	12	-0.788	0.511	-9.49539	-11.5395	-8.63135	-10.8358	-11.9523	-9.0888
rs111004899	20	35745330	LOC104975274;LOC101906686	dpr	d	-1.74	10.0292	11	1.02	0.151	22	0.964	0.282	12	-0.75	0.567	-10.036	-11.2463	-8.0733	-11.4211	-11.6365	-8.3695
rs109513293	29	47636529	SHANK2	dpr	d	-1.71	9.92445	22	1.09	0.23	11	0.857	0.201	12	-0.74	0.57	-9.92555	-11.2047	-8.35994	-11.0724	-11.5664	-8.6371
rs41608172	13	27232535	TRNAE-UUC_63(d)	dpr	d	-1.69	9.82974	11	0.971	0.168	22	0.912	0.278	12	-0.752	0.554	-10.1997	-11.2092	-8.1138	-11.3861	-11.6119	-8.4503
rs109628824	20	27104916	blank	dpr	d	-1.79	9.77728	22	1.27	0.121	11	0.821	0.32	12	-0.745	0.559	-8.41297	-11.2785	-9.94246	-8.7766	-11.727	-11.0917
rs109680456	12	42526721	LOC107132995(d)	dpr	d	-1.69	9.74232	22	1.3	0.193	11	0.66	0.235	12	-0.713	0.571	-10.215	-11.1254	-7.71859	-11.3746	-11.4131	-8.063
rs41653703	4	76449707	RAMP3	dpr	d	-1.68	9.62893	22	0.972	0.268	11	0.924	0.165	12	-0.729	0.567	-10.0784	-11.1854	-8.08294	-11.4186	-11.5718	-8.3711
rs109588503	4	76953836	NUDCD3	dpr	d	-1.67	9.5867	22	0.973	0.268	11	0.922	0.165	12	-0.727	0.568	-10.0814	-11.1791	-8.08581	-11.4098	-11.5667	-8.3754
rs133706373	18	56085584	PRMT1	dpr	d	-1.72	9.58004	22	1.12	0.148	11	0.803	0.308	12	-0.761	0.543	-8.44818	-11.3378	-10.1618	-8.7436	-11.7607	-11.3332
rs41632642	15	80951917	SELENOH	dpr	d	-1.65	9.53165	11	0.95	0.245	22	0.844	0.211	12	-0.754	0.544	-8.19651	-11.0645	-10.2989	-8.583	-11.5003	-11.1161
rs41889435	18	56040467	PRR12;RRAS	dpr	d	-1.66	9.45967	22	0.918	0.189	11	0.905	0.261	12	-0.747	0.549	-8.23026	-11.1649	-10.1317	-8.69	-11.5472	-11.0857
rs41654346	6	72581115	IGFBP7;TRNAK-UUU_12	dpr	d	-1.68	9.39686	22	1.08	0.15	11	0.773	0.314	12	-0.754	0.536	-8.22415	-11.3352	-10.0706	-8.5517	-11.7077	-11.5074
rs109489228	10	78362097	LOC112448513	dpr	d	-1.93	9.38722	11	1.67	0.0966	22	0.617	0.391	12	-0.786	0.512	-9.60157	-11.5001	-8.5634	-10.8771	-11.8873	-9.0406
rs110099308	2	122454418	LOC101902958;PUM1	dpr	d	-1.67	9.33255	22	1.01	0.155	11	0.874	0.285	12	-0.724	0.56	-8.27717	-11.207	-9.94353	-8.6426	-11.5893	-11.2046
rs41630510	17	18570672	ELF2	dpr	d	-1.64	9.33161	11	1.03	0.25	22	0.812	0.187	12	-0.725	0.563	-7.70821	-11.1396	-10.4328	-8.1401	-11.4946	-11.5604
rs133039936	10	52513577	ALDH1A2;POLR2M	dpr	d	-1.62	9.29158	22	0.922	0.235	11	0.797	0.233	12	-0.756	0.532	-10.0532	-10.9722	-8.42458	-10.8658	-11.4391	-8.7804
rs135256808	15	79048912	LOC100141189;OR8H3	dpr	d	-1.76	9.27984	22	1.33	0.113	11	0.678	0.361	12	-0.751	0.526	-8.31813	-11.453	-10.1118	-8.7711	-11.8445	-11.4035
rs109791021	17	2249918	NPY2R;LOC112442109	dpr	d	-1.65	9.26043	22	0.971	0.262	11	0.901	0.167	12	-0.71	0.571	-10.053	-11.1431	-8.10034	-11.2988	-11.524	-8.4575
rs109996132	12	22695009	LOC112449126;COG6	dpr	d	-1.63	9.15304	11	0.891	0.251	22	0.818	0.223	12	-0.772	0.526	-7.74243	-11.1578	-10.8909	-8.3232	-11.5552	-11.5333
rs111024662	10	79151553	PALS1	dpr	d	-1.64	9.13727	22	1.08	0.158	11	0.7	0.319	12	-0.754	0.523	-8.38157	-11.207	-10.3254	-8.7481	-11.6758	-11.3157
rs134652166	2	43913767	FMNL2;STAM2	dpr	d	-1.64	9.10846	22	1.07	0.177	11	0.581	0.346	12	-0.818	0.477	-10.5313	-10.8532	-7.56982	-11.2376	-11.2563	-7.9851
rs43704023	20	46782879	CDH9(d)	dpr	d	-1.79	9.04479	22	1.51	0.099	11	0.596	0.388	12	-0.742	0.513	-8.54161	-11.4646	-10.0035	-9.0332	-11.877	-11.1354
rs41944290	20	34482907	LOC782462;LOC112443045	dpr	d	-1.6	8.93181	22	1.25	0.182	11	0.607	0.251	12	-0.672	0.567	-9.81851	-11.0451	-7.94854	-11.1012	-11.2808	-8.2577
rs43324743	2	125918679	FCN3	dpr	d	-1.62	8.91009	11	0.911	0.182	22	0.875	0.266	12	-0.723	0.552	-9.79814	-11.1617	-8.34149	-11.0819	-11.4994	-8.6844
rs109939731	20	28720509	EMB	dpr	d	-1.63	8.89963	22	1.03	0.23	11	0.757	0.223	12	-0.739	0.548	-10.5175	-11.143	-7.79304	-11.4024	-11.4739	-8.2829
rs134769462	27	41433477	LOC112444610;THRB	dpr	d	-1.69	8.88606	11	1.21	0.12	22	0.714	0.345	12	-0.732	0.535	-10.6735	-11.3277	-8.17266	-11.5066	-11.7846	-8.6747
rs109469543	15	50372347	OR51A49	dpr	d	-1.59	8.84466	22	1.19	0.185	11	0.581	0.277	12	-0.707	0.538	-10.3632	-10.9466	-7.63714	-11.3762	-11.2624	-7.9641
rs3423327013	12	23185693	NHLRC3	dpr	d	-1.57	8.76955	22	0.937	0.253	11	0.799	0.193	12	-0.706	0.554	-10.2133	-11.2074	-7.94229	-11.4852	-11.5014	-8.3692
ARS-BFGL-NGS-109938	20	51730592	TRNAC-GCA_211(d)	dpr	d	-1.61	8.76955	22	0.879	0.184	11	0.879	0.269	12	-0.728	0.547	-8.00964	-11.2224	-10.1544	-8.4541	-11.5302	-11.3929
rs41944664	20	41658534	PDZD2	dpr	d	-1.67	8.76195	22	1.1	0.134	11	0.783	0.319	12	-0.728	0.547	-8.2282	-11.2959	-10.0834	-8.5727	-11.6845	-11.4542
rs110590300	15	50327842	LOC112441490;LOC785036	dpr	d	-1.58	8.74232	11	1.18	0.185	22	0.574	0.277	12	-0.7	0.538	-7.63797	-10.9267	-10.3633	-7.9703	-11.2487	-11.3761
rs132764531	10	29575944	FMN1	dpr	d	-1.63	8.73283	11	1.1	0.147	22	0.7	0.324	12	-0.733	0.529	-10.4378	-11.2334	-8.31181	-11.3111	-11.6789	-8.7838
rs109543310	20	28094714	LOC112443033;PARP8	dpr	d	-1.64	8.69037	11	0.989	0.144	22	0.865	0.298	12	-0.715	0.559	-10.326	-11.3305	-8.03487	-11.6038	-11.6746	-8.4624
rs110687284	X	17203043	GPC4	dpr	d	-1.61	8.65561	11	0.866	0.213	22	0.852	0.254	12	-0.753	0.533	-10.4963	-10.9307	-8.47544	-10.8382	-11.49	-8.9161
rs134747626	11	1037321	TRNAG-UCC_23;LOC112448733	dpr	d	-1.62	8.64016	22	1.02	0.146	11	0.79	0.307	12	-0.716	0.547	-8.14889	-11.2642	-10.2585	-8.5663	-11.6449	-11.4848
rs43296636	2	18272965	TTNzuoxiangLOC112442546	dpr	d	-1.64	8.57187	22	1.11	0.127	11	0.755	0.325	12	-0.705	0.548	-8.23986	-11.3116	-10.169	-8.7026	-11.6942	-11.4083
rs3423466017	20	28851529	LOC785429;LOC100138747	dpr	d	-1.74	8.52724	22	1.39	0.0954	11	0.662	0.375	12	-0.719	0.529	-8.34032	-11.4417	-10.2181	-8.7989	-11.8684	-11.4494
rs109455752	4	55119203	LOC100141100;LOC101907959	dpr	d	-1.78	8.46471	22	1.51	0.0858	11	0.649	0.378	12	-0.7	0.536	-8.51001	-11.355	-10.0778	-8.9888	-11.8208	-11.0979
rs41583697	1	146007587	PCNT	dpr	d	-1.56	8.46344	22	0.952	0.168	11	0.809	0.275	12	-0.684	0.558	-8.61754	-11.0138	-9.91079	-9.0023	-11.4755	-10.8208
rs110695243	4	55737238	LOC786584;LOC112446330	dpr	d	-1.66	8.44977	22	1.18	0.115	11	0.754	0.328	12	-0.688	0.557	-8.32335	-11.2422	-10.3241	-8.8458	-11.682	-11.2041
rs42010549	22	45828715	ENSBTAG00000049764	dpr	d	-1.53	8.4437	22	1.07	0.2	11	0.605	0.263	12	-0.696	0.537	-10.4763	-10.9	-7.80195	-11.4142	-11.2927	-8.1045
rs137764284	20	23112906	ENSBTAG00000051655	dpr	d	-1.63	8.43063	22	1.01	0.13	11	0.841	0.31	12	-0.701	0.56	-8.13745	-11.2521	-10.4882	-8.4688	-11.7036	-11.6814
rs41838803	17	12493207	ZNF827	dpr	d	-1.57	8.40121	22	1.01	0.235	11	0.763	0.2	12	-0.688	0.566	-10.3235	-11.1989	-8.1225	-11.3528	-11.5271	-8.553
rs42150598	28	37095921	NRG3	dpr	d	-1.56	8.383	22	1.04	0.21	11	0.723	0.227	12	-0.68	0.563	-9.84968	-11.0614	-8.43681	-10.8691	-11.405	-8.8158
UA-IFASA-5710	9	15743940	IMPG1;LOC782026	dpr	d	-1.55	8.34486	11	1.35	0.163	22	0.482	0.279	12	-0.636	0.558	-7.55601	-10.8422	-10.34	-7.8611	-11.168	-11.3672
rs42010573	22	45817071	ENSBTAG00000049764	dpr	d	-1.51	8.27984	11	0.937	0.236	22	0.694	0.224	12	-0.697	0.54	-7.77837	-11.0116	-10.6758	-8.1457	-11.4048	-11.6404
rs110141019	10	37476784	PLA2G4E;PLA2G4D	dpr	d	-1.53	8.27572	22	1.14	0.212	11	0.664	0.198	12	-0.631	0.59	-10.0576	-10.9254	-8.16686	-11.2584	-11.335	-8.3501
rs110116785	20	41999241	C20H5orf22;DROSHA	dpr	d	-1.52	8.22988	22	0.97	0.239	11	0.713	0.203	12	-0.676	0.558	-10.1343	-11.0963	-7.95107	-11.4923	-11.3939	-8.2602
rs41893756	18	55380076	FUT1	dpr	d	-1.54	8.20343	11	0.837	0.263	22	0.829	0.194	12	-0.703	0.543	-8.36257	-11.15	-10.0902	-8.6568	-11.5138	-11.2994
rs41944098	20	45828952	LOC112443070;LOC112442955	dpr	d	-1.52	8.16115	11	0.939	0.249	22	0.778	0.183	12	-0.664	0.567	-8.02535	-11.0861	-10.2455	-8.5166	-11.4359	-11.3109
rs41576959	16	15915181	BRINP3(d)	dpr	d	-1.67	8.12263	22	1.42	0.105	11	0.511	0.395	12	-0.705	0.499	-8.80471	-11.2467	-10.3604	-9.2977	-11.7733	-10.9063
rs110518699	17	12483820	ZNF827	dpr	d	-1.51	8.11351	22	0.928	0.251	11	0.764	0.186	12	-0.666	0.563	-10.4052	-11.0645	-7.99066	-11.3987	-11.4433	-8.4644
rs136476856	29	10367654	ENSBTAG00000053418	dpr	d	-1.52	8.07883	22	1.12	0.199	11	0.587	0.249	12	-0.669	0.552	-10.2958	-11.0413	-7.61395	-11.4928	-11.2876	-8.0354
rs109136788	3	42726497	LOC112446147;GPR88	dpr	d	-1.58	8.0752	11	1.01	0.136	22	0.77	0.315	12	-0.691	0.549	-10.2375	-11.2903	-8.16195	-11.5745	-11.6549	-8.5748
rs109409958	17	19683166	SLC7A11;LOC112442101	dpr	d	-1.5	8.03858	22	0.822	0.239	11	0.713	0.251	12	-0.737	0.51	-10.933	-10.9698	-7.63484	-11.6983	-11.382	-8.0578
rs110553133	17	2232581	NPY2R;LOC112442109	dpr	d	-1.5	8.03716	22	1.09	0.204	11	0.625	0.228	12	-0.641	0.569	-10.01	-11.0113	-7.99102	-11.1925	-11.2984	-8.4069
rs109931661	11	1469542	ACOXL	dpr	d	-1.68	8.01278	11	1.46	0.0987	22	0.502	0.407	12	-0.704	0.495	-9.67649	-11.3742	-8.80891	-11.093	-11.8239	-9.1867
rs3423470727	20	6358539	MIR584-6;MSX2	dpr	d	-1.52	7.99568	22	0.974	0.23	11	0.718	0.209	12	-0.669	0.56	-10.1871	-10.9712	-8.32738	-11.235	-11.3976	-8.5302
