# Supplementary material for: Genome-Wide Association Study of Daughter Pregnancy Rate in Crossbred Dairy Cows
Source: Int J Mol Sci. 2025 Nov 18;26(22):11149. doi: 10.3390/ijms262211149 (PMC12652844; doi:10.3390/ijms262211149)
Supplement: Supplementary file 1 [file ijms-26-11149-s001.zip › Table S3.xlsx]

## Sheet: AA
Table S3. Significant AxA effects for DPR.
Chr1	Position	SNP1	Gene1	Chr2	Position	SNP2	Gene2	Trait	Test	Effect	log10(1/p)	Rank	AC1	AC1_e	AC1_f	AC2	AC2_e	AC2_f	AC3	AC3_e	AC3_f	AC4	AC4_e	AC4_f
22	17954298	rs136164685	LMCD1	22	17997196	rs109133545	LOC112443504	dpr	AA	2.88	24.4202	1	1_1	0.545	0.284	2_2	0.469	0.363	2_1	-0.816	0.194	1_2	-1.05	0.159
14	35595531	rs3423093320	LOC101903752;TRPA1	14	35751572	rs3423093613	TRPA1;LOC112449577	dpr	AA	3.29	21.27	2	2_2	0.821	0.178	1_1	0.291	0.513	2_1	-0.759	0.218	1_2	-1.42	0.0912
19	14094861	rs41579785	ENSBTAG00000053331	19	14110279	rs3423464242	LOC104969035;HEATR6	dpr	AA	3.49	21.0857	3	2_2	0.869	0.21	1_1	0.208	0.542	1_2	-1.09	0.141	2_1	-1.32	0.107
14	35558190	rs3423363450	LOC101903752;TRPA1	14	35751572	rs3423093613	TRPA1;LOC112449577	dpr	AA	3.29	21.0701	4	2_2	0.834	0.176	1_1	0.291	0.513	2_1	-0.764	0.218	1_2	-1.4	0.0927
17	23169353	rs133491240	LOC783956(u)	17	25067804	rs110348666	PCDH10	dpr	AA	2.6	20.9706	5	2_2	0.575	0.284	1_1	0.453	0.312	1_2	-0.654	0.249	2_1	-0.917	0.155
3	27938935	rs111002920	LOC782058;NGF	3	28078792	rs110020978	NGF;LOC112445967	dpr	AA	3.41	20.5243	6	1_1	0.427	0.341	2_2	0.385	0.418	1_2	-1.15	0.142	2_1	-1.44	0.0989
10	10474235	rs41656697	HOMER1	10	10520078	rs29019953	HOMER1	dpr	AA	-2.35	20.1643	7	2_1	0.557	0.269	1_2	0.397	0.33	2_2	-0.693	0.205	1_1	-0.707	0.196
20	45269875	rs42982833	LOC112443070(u)	20	45663409	rs137619389	LOC112443070;LOC112442955	dpr	AA	3.33	20.0391	8	1_1	1.92	0.0575	2_2	0.192	0.577	2_1	-0.596	0.186	1_2	-0.616	0.18
1	142636491	rs109874240	TFF1;TMPRSS3	1	142787751	rs42141252	SLC37A1	dpr	AA	-2.81	19.9318	9	1_2	0.649	0.206	2_1	0.323	0.393	1_1	-0.417	0.308	2_2	-1.42	0.0932
5	42304422	rs109520109	CPNE8	5	43506809	rs43436966	LOC104972423;MYRFL	dpr	AA	-2.7	19.757	10	1_2	0.48	0.314	2_1	0.433	0.339	1_1	-0.718	0.21	2_2	-1.07	0.137
14	40390594	rs134052004	PEX2;LOC101904449	14	40600797	rs41625934	LOC101904449;LOC782385	dpr	AA	-3.83	19.7471	11	1_2	1.34	0.0979	2_1	0.171	0.687	1_1	-1.05	0.114	2_2	-1.27	0.101
3	60310725	rs42445061	TTLL7(d)	3	60964021	rs134212595	blank	dpr	AA	2.47	19.699	12	1_1	0.645	0.211	2_2	0.384	0.39	1_2	-0.714	0.212	2_1	-0.722	0.186
3	27938935	rs111002920	LOC782058;NGF	3	28047336	rs109896720	NGF;LOC112445967	dpr	AA	3.43	19.6055	13	1_1	0.411	0.35	2_2	0.357	0.423	1_2	-1.15	0.133	2_1	-1.51	0.0939
3	48432235	rs109621977	ALG14	3	49515221	rs109849660	ABCA4	dpr	AA	-2.39	19.2125	14	1_2	0.529	0.295	2_1	0.399	0.316	2_2	-0.68	0.219	1_1	-0.784	0.17
29	8688612	rs109619154	LOC101905908;PRSS23	29	9023536	rs110088807	ME3	dpr	AA	2.92	19.0931	15	1_1	0.939	0.206	2_2	0.169	0.487	1_2	-0.811	0.174	2_1	-1.01	0.134
18	40169055	rs135072252	HYDIN	18	40219814	rs110785717	HYDIN;LOC112442400	dpr	AA	2.73	19.0915	16	1_1	0.844	0.209	2_2	0.199	0.463	2_1	-0.679	0.19	1_2	-1.01	0.138
5	42871428	rs109367522	PTPRR	5	43371061	rs42791351	LOC104972423;MYRFL	dpr	AA	-2.7	19.0867	17	1_2	0.767	0.186	2_1	0.286	0.475	2_2	-0.817	0.169	1_1	-0.828	0.17
2	94592808	rs110991306	GPR1;ZDBF2	2	95586874	rs110975979	LOC112442377;LOC100847666	dpr	AA	2.36	19.0585	18	1_1	0.553	0.246	2_2	0.48	0.319	2_1	-0.639	0.229	1_2	-0.692	0.206
20	45022442	rs43183410	LOC112443070(u)	20	45663409	rs137619389	LOC112443070;LOC112442955	dpr	AA	-3.23	19.0218	19	2_1	1.86	0.0583	1_2	0.187	0.578	1_1	-0.584	0.185	2_2	-0.605	0.179
14	35595531	rs3423093320	LOC101903752;TRPA1	14	35815088	rs3423093914	LOC112449577;LOC112449516	dpr	AA	2.34	18.8268	20	2_2	0.774	0.176	1_1	0.355	0.377	1_2	-0.584	0.227	2_1	-0.627	0.22
22	58645659	rs109160475	NUP210;IQSEC1	22	58683209	rs134201008	NUP210;IQSEC1	dpr	AA	3.1	18.7696	21	2_2	0.434	0.345	1_1	0.396	0.385	1_2	-0.993	0.151	2_1	-1.28	0.119
20	45053767	rs110003623	LOC112443070(u)	20	45663409	rs137619389	LOC112443070;LOC112442955	dpr	AA	3.21	18.7399	22	1_1	1.84	0.0584	2_2	0.186	0.577	2_1	-0.58	0.185	1_2	-0.6	0.179
4	75793529	rs43411383	TRNAR-ACG_1;MIR2420	4	75809643	rs41590180	TRNAR-ACG_1;MIR2420	dpr	AA	2.55	18.7033	23	1_1	0.448	0.288	2_2	0.415	0.371	1_2	-0.773	0.203	2_1	-0.914	0.137
23	9050958	rs133779382	ANKS1A	23	11835160	rs109454224	ZFAND3	dpr	AA	-2.33	18.6271	24	2_1	0.565	0.257	1_2	0.561	0.258	2_2	-0.546	0.265	1_1	-0.655	0.221
4	75793529	rs43411383	TRNAR-ACG_1;MIR2420	4	76069283	rs43406699	MIR2420;IGFBP3	dpr	AA	-2.23	18.5607	25	2_1	0.547	0.252	1_2	0.446	0.299	2_2	-0.515	0.257	1_1	-0.724	0.192
2	105777668	rs43717935	LOC107131613(u)	2	106194131	rs43322999	CXCR2;CXCR1	dpr	AA	-2.87	18.52	26	1_2	0.561	0.212	2_1	0.361	0.456	1_1	-0.652	0.229	2_2	-1.29	0.104
14	35558190	rs3423363450	LOC101903752;TRPA1	14	35815088	rs3423093914	LOC112449577;LOC112449516	dpr	AA	2.33	18.4802	27	2_2	0.775	0.175	1_1	0.352	0.378	1_2	-0.579	0.228	2_1	-0.627	0.219
3	50646656	rs29023272	RPL5;EVI5	3	51491921	rs134717554	BRDT;TGFBR3	dpr	AA	2.56	18.158	28	1_1	0.684	0.223	2_2	0.292	0.409	1_2	-0.612	0.242	2_1	-0.97	0.127
4	75795187	rs43411373	TRNAR-ACG_1;MIR2420	4	76069283	rs43406699	MIR2420;IGFBP3	dpr	AA	-2.22	18.1439	29	2_1	0.541	0.252	1_2	0.444	0.299	2_2	-0.511	0.257	1_1	-0.719	0.192
23	9112456	rs137797676	TCP11	23	11835160	rs109454224	ZFAND3	dpr	AA	2.29	18.1209	30	2_2	0.56	0.254	1_1	0.556	0.256	1_2	-0.531	0.268	2_1	-0.643	0.222
3	27833026	rs110921406	VANGL1;LOC100140133	3	28078792	rs110020978	NGF;LOC112445967	dpr	AA	2.53	18.0269	31	1_1	0.492	0.267	2_2	0.4	0.385	1_2	-0.819	0.175	2_1	-0.822	0.172
1	75755758	rs136701022	FGF12;LOC112448255	1	75978132	rs109892583	CCDC50	dpr	AA	3.11	18.0205	32	2_2	0.619	0.362	1_1	0.18	0.315	1_2	-0.659	0.254	2_1	-1.65	0.0685
1	75755758	rs136701022	FGF12;LOC112448255	1	76003958	rs41603199	CCDC50	dpr	AA	3.11	17.983	33	2_2	0.625	0.365	1_1	0.165	0.31	1_2	-0.658	0.259	2_1	-1.66	0.0658
2	107988438	rs3423141998	LOC112443121;LOC784291	2	108821519	rs137801842	LOC100336136(d)	dpr	AA	-2.66	17.9666	34	1_2	0.696	0.188	2_1	0.319	0.432	1_1	-0.524	0.263	2_2	-1.12	0.116
11	14989250	rs43686298	BIRC6	11	15873590	rs133254611	LTBP1	dpr	AA	2.71	17.8601	35	2_2	0.521	0.306	1_1	0.333	0.368	1_2	-0.694	0.207	2_1	-1.16	0.119
2	107806242	rs110275467	LOC112443121;LOC784291	2	108821519	rs137801842	LOC100336136(d)	dpr	AA	-3	17.8477	36	1_2	0.646	0.184	2_1	0.301	0.535	1_1	-0.814	0.161	2_2	-1.24	0.12
5	39470772	rs133214384	PDZRN4	5	39562311	rs135164333	PDZRN4	dpr	AA	-2.5	17.7825	37	1_2	0.837	0.188	2_1	0.209	0.439	2_2	-0.499	0.239	1_1	-0.957	0.135
9	51310266	rs41612115	LOC112448129;LOC781989	9	52424068	rs42371824	LOC112448184;LOC104969563	dpr	AA	-2.43	17.7352	38	1_2	0.58	0.29	2_1	0.294	0.347	1_1	-0.52	0.205	2_2	-1.04	0.158
6	38929469	rs43458688	blank	6	39552833	BTB-00252896	SLIT2(u)	dpr	AA	-2.18	17.7282	39	1_2	0.591	0.242	2_1	0.394	0.31	1_1	-0.522	0.245	2_2	-0.678	0.202
1	85720175	rs109106250	TRNAG-GCC;LOC112448259	1	85882357	rs43245632	LOC112448259;DNAJC19	dpr	AA	3.38	17.6946	40	2_2	0.469	0.212	1_1	0.299	0.578	1_2	-1.05	0.109	2_1	-1.56	0.101
14	35559768	rs3423093174	LOC101903752;TRPA1	14	35815088	rs3423093914	LOC112449577;LOC112449516	dpr	AA	-2.79	17.6904	41	1_2	0.496	0.305	2_1	0.347	0.373	1_1	-0.713	0.224	2_2	-1.24	0.098
4	75795187	rs43411373	TRNAR-ACG_1;MIR2420	4	75809643	rs41590180	TRNAR-ACG_1;MIR2420	dpr	AA	2.48	17.6478	42	1_1	0.438	0.288	2_2	0.404	0.371	1_2	-0.761	0.203	2_1	-0.88	0.138
2	60595982	rs136583047	THSD7B;TRNAC-GCA_15	2	60722246	rs109081327	TRNAC-GCA_15;LOC104971235	dpr	AA	-2.36	17.6253	43	2_1	0.762	0.205	1_2	0.258	0.407	1_1	-0.665	0.204	2_2	-0.679	0.185
10	27420541	rs42524626	LOC787150;OR4K13	10	28280781	rs110900367	LPCAT4	dpr	AA	2.62	17.6234	44	1_1	0.455	0.297	2_2	0.416	0.317	1_2	-0.532	0.296	2_1	-1.22	0.0896
4	75793529	rs43411383	TRNAR-ACG_1;MIR2420	4	75895448	rs43413274	TRNAR-ACG_1;MIR2420	dpr	AA	-2.47	17.6073	45	1_2	0.434	0.289	2_1	0.403	0.37	1_1	-0.756	0.202	2_2	-0.874	0.139
15	74165872	rs135581922	ACCSL	15	75221924	rs41624119	PRDM11	dpr	AA	2.63	17.5935	46	1_1	0.578	0.313	2_2	0.275	0.366	1_2	-0.688	0.173	2_1	-1.09	0.149
11	15010708	rs43672297	BIRC6	11	15873590	rs133254611	LTBP1	dpr	AA	2.69	17.5768	47	2_2	0.512	0.306	1_1	0.334	0.368	1_2	-0.689	0.207	2_1	-1.15	0.119
24	9685076	rs110259366	DSEL;CDH19	24	9783129	rs109350089	DSEL;CDH19	dpr	AA	-2.81	17.5654	48	1_2	0.451	0.411	2_1	0.375	0.288	1_1	-0.902	0.183	2_2	-1.08	0.118
20	44002796	rs3423471163	TRNAC-GCA_209;LOC521159	20	44093661	rs3423468237	TRNAC-GCA_209;LOC521159	dpr	AA	-2.82	17.5607	49	1_2	0.911	0.15	2_1	0.222	0.453	2_2	-0.414	0.311	1_1	-1.27	0.0857
17	9190436	rs110662004	LOC101905833;LOC112441991	17	10024858	rs109153904	ARHGAP10	dpr	AA	-3.55	17.4881	50	1_2	1.4	0.109	2_1	1.28	0.0982	1_1	-0.289	0.63	2_2	-0.583	0.163
22	15018428	rs109258393	FAM198A	22	15050601	rs134016634	FAM198A;POMGNT2	dpr	AA	3.1	17.4634	51	2_2	0.827	0.187	1_1	0.197	0.544	1_2	-0.83	0.177	2_1	-1.25	0.0922
4	75795187	rs43411373	TRNAR-ACG_1;MIR2420	4	76005200	rs43406641	TRNAR-ACG_1;MIR2420	dpr	AA	-2.2	17.4559	52	2_1	0.471	0.288	1_2	0.434	0.299	2_2	-0.57	0.221	1_1	-0.723	0.192
4	75793529	rs43411383	TRNAR-ACG_1;MIR2420	4	76005200	rs43406641	TRNAR-ACG_1;MIR2420	dpr	AA	-2.19	17.3298	53	2_1	0.47	0.288	1_2	0.432	0.299	2_2	-0.568	0.221	1_1	-0.721	0.193
13	2584638	rs41676820	PAK5	13	2644745	rs41577102	PAK5	dpr	AA	2.41	17.3279	54	1_1	0.642	0.235	2_2	0.304	0.383	1_2	-0.586	0.233	2_1	-0.876	0.149
5	72392676	rs135708741	LARGE1	5	72465277	rs111005028	LARGE1(d)	dpr	AA	2.44	17.3179	55	1_1	0.747	0.203	2_2	0.262	0.428	1_2	-0.708	0.197	2_1	-0.723	0.172
8	39584890	rs29016846	RCL1	8	39621719	rs43705730	RCL1	dpr	AA	-2.74	17.3125	56	2_1	0.428	0.325	1_2	0.39	0.347	2_2	-0.679	0.235	1_1	-1.24	0.0932
22	15015238	rs110947529	FAM198A	22	15050601	rs134016634	FAM198A;POMGNT2	dpr	AA	3.08	17.2993	57	2_2	0.824	0.187	1_1	0.196	0.544	1_2	-0.825	0.177	2_1	-1.24	0.0923
20	35019324	rs137134405	DAB2	20	35224329	rs109243104	FYB1	dpr	AA	-3.5	17.2941	58	2_1	1.64	0.0572	1_2	0.187	0.495	1_1	-0.251	0.385	2_2	-1.43	0.063
5	72338296	rs110085320	LARGE1	5	72465277	rs111005028	LARGE1(d)	dpr	AA	-2.43	17.2857	59	2_1	0.741	0.204	1_2	0.26	0.428	2_2	-0.705	0.197	1_1	-0.722	0.171
14	43786288	rs109758686	ENSBTAG00000053020	14	46458712	ARS-BFGL-NGS-24568	EXT1	dpr	AA	-2.78	17.2741	60	2_1	1.24	0.112	1_2	0.164	0.549	1_1	-0.626	0.202	2_2	-0.744	0.138
21	59873899	rs109901314	MIR2284A;DICER1	21	60265696	rs108995299	LOC112443218;SYNE3	dpr	AA	2.77	17.219	61	1_1	0.553	0.262	2_2	0.297	0.38	2_1	-0.531	0.281	1_2	-1.39	0.0781
17	28334332	rs110975723	LOC785705;LOC782706	17	28924837	rs42336410	SCLT1	dpr	AA	-2.44	17.1972	62	1_2	0.543	0.228	2_1	0.423	0.357	2_2	-0.53	0.279	1_1	-0.944	0.136
4	75793529	rs43411383	TRNAR-ACG_1;MIR2420	4	75876798	rs41590187	TRNAR-ACG_1;MIR2420	dpr	AA	2.19	17.1746	63	2_2	0.448	0.307	1_1	0.419	0.296	2_1	-0.604	0.202	1_2	-0.718	0.195
25	23930980	rs3423515153	HS3ST4(d)	25	24011038	rs3423535336	HS3ST4(d)	dpr	AA	-2.57	17.1439	64	2_1	0.913	0.165	1_2	0.223	0.457	2_2	-0.526	0.237	1_1	-0.905	0.141
2	105080283	rs109037411	ENSBTAG00000048421	2	105777668	rs43717935	LOC107131613(u)	dpr	AA	2.21	17.0472	65	1_1	0.49	0.26	2_2	0.436	0.319	1_2	-0.565	0.24	2_1	-0.724	0.18
4	59526928	rs41652001	LOC112446333;LOC783088	4	59809168	rs135378922	LOC112446385	dpr	AA	-2.34	17.0182	66	2_1	0.52	0.249	1_2	0.413	0.335	2_2	-0.5	0.269	1_1	-0.908	0.147
2	94592808	rs110991306	GPR1;ZDBF2	2	95464286	rs136916287	KLF7	dpr	AA	2.29	17.0092	67	1_1	0.607	0.211	2_2	0.412	0.352	1_2	-0.564	0.241	2_1	-0.702	0.196
1	142486334	rs43278831	UMODL1;ABCG1	1	142572161	rs43280386	TFF3;TFF2	dpr	AA	2.49	17.0088	68	1_1	0.529	0.23	2_2	0.469	0.26	2_1	-0.298	0.408	1_2	-1.2	0.102
29	10920565	rs41587346	DLG2	29	11247884	rs42165428	DLG2	dpr	AA	-2.64	16.8928	69	2_1	0.448	0.361	1_2	0.357	0.33	1_1	-0.766	0.169	2_2	-1.07	0.14
3	27833026	rs110921406	VANGL1;LOC100140133	3	28047336	rs109896720	NGF;LOC112445967	dpr	AA	2.47	16.8861	70	1_1	0.459	0.276	2_2	0.378	0.39	1_2	-0.797	0.167	2_1	-0.839	0.168
24	27567865	rs29018025	LOC112444247(d)	24	27671338	rs42355733	LOC107131774(u)	dpr	AA	-2.43	16.8386	71	1_2	1.09	0.109	2_1	0.27	0.445	2_2	-0.523	0.228	1_1	-0.55	0.218
20	12506758	rs42239402	MAST4	20	13087963	rs135331629	MAST4;SREK1	dpr	AA	-4.11	16.8386	72	1_2	1.43	0.0806	2_1	0.158	0.73	1_1	-0.973	0.109	2_2	-1.54	0.0809
2	19230960	rs110203317	PDE11A	2	19514219	rs136836363	NFE2L2	dpr	AA	-2.73	16.8182	73	1_2	0.896	0.155	2_1	0.235	0.461	2_2	-0.498	0.291	1_1	-1.1	0.0931
1	142508904	rs43278886	ABCG1	1	142988689	rs43130474	PDE9A	dpr	AA	2.7	16.7932	74	1_1	0.738	0.202	2_2	0.2	0.481	2_1	-0.538	0.208	1_2	-1.22	0.109
1	88272768	rs41635677	KCNMB2	1	89950486	rs43250493	TRNAY-GUA;LOC112447662	dpr	AA	-3.27	16.7932	75	2_1	1.13	0.108	1_2	0.157	0.567	1_1	-0.43	0.261	2_2	-1.55	0.0636
1	108221202	rs109474717	SCHIP1	1	108321950	rs41631073	SCHIP1	dpr	AA	3.53	16.7825	76	2_2	0.435	0.188	1_1	0.284	0.621	1_2	-1.11	0.112	2_1	-1.71	0.0783
18	16904338	rs41867205	SIAH1;N4BP1	18	17130613	rs3423441839	LOC104974836;LOC112442233	dpr	AA	2.61	16.7773	77	2_2	1.05	0.112	1_1	0.275	0.423	1_2	-0.343	0.343	2_1	-0.939	0.123
3	116017714	rs133778821	IQCA1;ACKR3	3	116029671	rs110560615	ACKR3	dpr	AA	-3.23	16.762	78	1_2	1.06	0.142	2_1	0.161	0.577	1_1	-0.646	0.196	2_2	-1.36	0.085
1	108221202	rs109474717	SCHIP1	1	108430714	rs42355462	SCHIP1	dpr	AA	-2.84	16.757	79	2_1	0.6	0.185	1_2	0.289	0.488	1_1	-0.569	0.246	2_2	-1.39	0.081
2	105793871	rs134751521	LOC107131613(u)	2	106194131	rs43322999	CXCR2;CXCR1	dpr	AA	-2.47	16.7399	80	1_2	0.566	0.209	2_1	0.38	0.356	1_1	-0.411	0.328	2_2	-1.11	0.107
5	72392676	rs135708741	LARGE1	5	73204997	rs110355079	LOC101905163;TRNAR-CCU_4	dpr	AA	-2.4	16.7399	81	1_2	0.737	0.209	2_1	0.246	0.427	1_1	-0.699	0.191	2_2	-0.722	0.173
21	42193358	rs41625423	NUBPL	21	42632006	rs110127947	LOC112443355;AKAP6	dpr	AA	-2.52	16.7375	82	2_1	0.624	0.248	1_2	0.251	0.432	2_2	-0.758	0.163	1_1	-0.886	0.158
14	63925324	rs110701587	LOC112449539;LOC104972815	14	64087236	rs43708433	RNF19A	dpr	AA	-2.44	16.7352	83	1_2	0.921	0.145	2_1	0.231	0.467	2_2	-0.542	0.238	1_1	-0.75	0.15
22	28356974	rs132664103	PDZRN3	22	29660237	rs135073063	LOC112443517;TRNAC-GCA_224	dpr	AA	-2.6	16.71	84	2_1	0.892	0.168	1_2	0.202	0.499	1_1	-0.739	0.178	2_2	-0.767	0.155
5	42998219	rs134252070	PTPRB	5	44810422	rs136692529	LOC104969823;CPM	dpr	AA	-2.51	16.6799	85	1_2	0.989	0.176	2_1	0.148	0.466	2_2	-0.602	0.201	1_1	-0.77	0.158
2	107806242	rs110275467	LOC112443121;LOC784291	2	108816422	rs3423143253	LOC100336136(d)	dpr	AA	-2.36	16.6635	86	1_2	0.663	0.188	2_1	0.343	0.406	2_2	-0.559	0.249	1_1	-0.796	0.157
1	152626257	rs110352977	HACL1	1	152895949	rs41604901	ANKRD28	dpr	AA	-2.63	16.6556	87	2_1	0.623	0.206	1_2	0.234	0.486	2_2	-0.541	0.2	1_1	-1.23	0.109
21	59612152	rs135792988	LOC101904984;GSC	21	59873899	rs109901314	MIR2284A;DICER1	dpr	AA	2.41	16.6536	88	1_1	0.537	0.241	2_2	0.377	0.301	1_2	-0.368	0.359	2_1	-1.12	0.0986
20	30122034	rs29026621	MRPS30;LOC112443035	20	31423773	rs109832885	CCL28;HMGCS1	dpr	AA	-2.32	16.6517	89	1_2	0.596	0.212	2_1	0.412	0.33	1_1	-0.437	0.32	2_2	-0.878	0.139
4	75795187	rs43411373	TRNAR-ACG_1;MIR2420	4	75895448	rs43413274	TRNAR-ACG_1;MIR2420	dpr	AA	-2.41	16.6498	90	1_2	0.424	0.289	2_1	0.395	0.369	1_1	-0.747	0.202	2_2	-0.841	0.14
18	12487243	rs111021070	ENSBTAG00000051264	18	12578668	rs111032597	ENSBTAG00000051264	dpr	AA	2.37	16.6126	91	2_2	0.491	0.299	1_1	0.341	0.351	1_2	-0.72	0.204	2_1	-0.82	0.146
27	40780768	rs110028007	RARB;LOC107131385	27	41000265	rs42127976	LOC107131385(u)	dpr	AA	-2.38	16.5607	92	2_1	0.585	0.291	1_2	0.283	0.352	1_1	-0.739	0.187	2_2	-0.769	0.171
1	85720175	rs109106250	TRNAG-GCC;LOC112448259	1	85845373	rs43245640	LOC112448259;DNAJC19	dpr	AA	-2.89	16.5482	93	2_1	0.494	0.234	1_2	0.301	0.446	1_1	-0.522	0.241	2_2	-1.57	0.0787
4	75793529	rs43411383	TRNAR-ACG_1;MIR2420	4	76027943	rs43406674	MIR2420;IGFBP3	dpr	AA	-2.17	16.5361	94	2_1	0.434	0.313	1_2	0.423	0.293	2_2	-0.613	0.196	1_1	-0.701	0.199
6	36880289	rs110789098	IBSP	6	37035186	rs109920258	LOC112447150;TRNAA-CGC_2	dpr	AA	-3.12	16.5346	95	1_2	0.415	0.2	2_1	0.352	0.561	1_1	-1.1	0.128	2_2	-1.26	0.111
22	28970359	rs136822150	SHQ1;LOC101903207	22	30185067	rs108973317	FOXP1	dpr	AA	-2.42	16.4976	96	2_1	0.602	0.246	1_2	0.29	0.396	2_2	-0.636	0.222	1_1	-0.893	0.136
2	99752821	rs3423093176	ERBB4	2	99836359	rs135085619	ERBB4	dpr	AA	-2.47	16.4815	97	2_1	0.531	0.278	1_2	0.317	0.387	2_2	-0.725	0.176	1_1	-0.895	0.159
14	39947545	rs42142588	ZFHX4	14	41619517	rs134361724	ENSBTAG00000009539	dpr	AA	2.73	16.4802	98	2_2	1.01	0.129	1_1	0.202	0.541	1_2	-0.605	0.195	2_1	-0.904	0.135
5	45629298	rs29001870	IFNG	5	45641750	rs136525396	IFNG;LOC112446611	dpr	AA	2.5	16.4559	99	1_1	0.619	0.233	2_2	0.256	0.447	2_1	-0.774	0.178	1_2	-0.856	0.142
1	85642906	rs133558354	TRNAG-GCC;LOC112448259	1	86209916	rs136239297	TRNAC-ACA_1;CCDC39	dpr	AA	-3.55	16.4248	100	2_1	1.45	0.0745	1_2	0.158	0.663	1_1	-0.567	0.184	2_2	-1.38	0.0784
3	54188660	rs134755966	ENSBTAG00000037634	3	54378060	rs3423154434	GBP4	dpr	AA	2.25	16.4045	101	2_2	0.528	0.253	1_1	0.355	0.333	1_2	-0.486	0.288	2_1	-0.884	0.127
6	36914212	rs110692758	LOC112447053	6	37035186	rs109920258	LOC112447150;TRNAA-CGC_2	dpr	AA	-3.1	16.4001	102	1_2	0.416	0.2	2_1	0.351	0.559	1_1	-1.08	0.13	2_2	-1.26	0.111
1	152512566	rs109417214	COLQ	1	152895949	rs41604901	ANKRD28	dpr	AA	2.58	16.3925	103	1_1	0.595	0.225	2_2	0.267	0.383	1_2	-0.387	0.303	2_1	-1.33	0.0893
2	107784810	rs109874147	LOC112443121;LOC784291	2	107806242	rs110275467	LOC112443121;LOC784291	dpr	AA	2.31	16.3716	104	1_1	0.604	0.201	2_2	0.379	0.363	1_2	-0.459	0.291	2_1	-0.871	0.144
3	81219813	rs42986163	CACHD1;UBE2U	3	84524709	rs43710450	NFIA	dpr	AA	-2.46	16.3696	105	1_2	0.693	0.237	2_1	0.231	0.418	1_1	-0.708	0.201	2_2	-0.825	0.143
5	15271475	rs137429006	LOC112446649	5	15444656	rs132942714	LOC112446649;RASSF9	dpr	AA	2.17	16.3675	106	1_1	0.596	0.237	2_2	0.336	0.346	1_2	-0.597	0.206	2_1	-0.637	0.211
4	75795187	rs43411373	TRNAR-ACG_1;MIR2420	4	75876798	rs41590187	TRNAR-ACG_1;MIR2420	dpr	AA	2.14	16.3565	107	2_2	0.439	0.307	1_1	0.411	0.297	2_1	-0.587	0.202	1_2	-0.708	0.194
1	131871376	rs110993560	TRNAG-CCC_6;LOC112448286	1	134081566	rs133313907	LOC112448276;EPHB1	dpr	AA	2.66	16.3546	108	1_1	1.09	0.139	2_2	0.136	0.523	1_2	-0.495	0.211	2_1	-0.934	0.127
1	8100141	rs42612475	LOC104970788(d)	1	8226256	rs516707825	LOC104970788(d)	dpr	AA	2.42	16.3516	109	2_2	0.459	0.277	1_1	0.36	0.389	2_1	-0.778	0.179	1_2	-0.827	0.155
10	85146610	rs43648910	MIDEAS	10	85192201	rs137541573	ELMSAN1;LOC101903632	dpr	AA	-2.39	16.3507	110	2_1	0.797	0.164	1_2	0.238	0.474	2_2	-0.652	0.193	1_1	-0.705	0.168
1	152168721	rs42168022	LOC112448102	1	152587723	rs134100629	LOC112448120;HACL1	dpr	AA	2.55	16.3487	111	2_2	0.409	0.314	1_1	0.378	0.296	1_2	-0.406	0.303	2_1	-1.35	0.0865
4	75795187	rs43411373	TRNAR-ACG_1;MIR2420	4	76027943	rs43406674	MIR2420;IGFBP3	dpr	AA	-2.16	16.3391	112	2_1	0.433	0.312	1_2	0.421	0.293	2_2	-0.607	0.196	1_1	-0.702	0.198
X	97472503	rs3423574145	ZNF674;LOC112445098	X	97609225	rs110714111	LOC112445098;LOC112445312	dpr	AA	2.36	16.3372	113	1_1	0.484	0.301	2_2	0.36	0.344	2_1	-0.729	0.152	1_2	-0.783	0.203
14	46128617	rs42942489	SAMD12;EXT1	14	47470072	rs109143990	RAD21;UTP23	dpr	AA	2.2	16.327	114	2_2	0.554	0.23	1_1	0.379	0.345	2_1	-0.521	0.257	1_2	-0.743	0.167
13	2310904	rs109707704	PLCB4	13	2605420	rs41676802	PAK5	dpr	AA	2.48	16.2958	115	2_2	0.582	0.199	1_1	0.338	0.456	1_2	-0.778	0.179	2_1	-0.785	0.166
22	35456434	rs134010835	MAGI1	22	35535752	rs110776523	MAGI1	dpr	AA	2.57	16.2757	116	1_1	0.548	0.226	2_2	0.326	0.424	1_2	-0.591	0.242	2_1	-1.1	0.108
17	22917572	rs136178315	LOC783956(u)	17	23106971	rs41658593	LOC783956(u)	dpr	AA	-2.76	16.2388	117	2_1	0.536	0.269	1_2	0.322	0.357	2_2	-0.494	0.293	1_1	-1.41	0.0812
14	35559768	rs3423093174	LOC101903752;TRPA1	14	35751572	rs3423093613	TRPA1;LOC112449577	dpr	AA	-2.55	16.2381	118	1_2	0.684	0.176	2_1	0.318	0.379	1_1	-0.373	0.353	2_2	-1.18	0.0925
5	43024524	rs109671002	KCNMB4	5	44810422	rs136692529	LOC104969823;CPM	dpr	AA	-2.73	16.2204	119	1_2	1.05	0.169	2_1	0.101	0.514	2_2	-0.572	0.208	1_1	-1.01	0.109
5	72338296	rs110085320	LARGE1	5	73204997	rs110355079	LOC101905163;TRNAR-CCU_4	dpr	AA	2.36	16.1818	120	2_2	0.732	0.209	1_1	0.235	0.427	2_1	-0.686	0.191	1_2	-0.711	0.172
3	24555565	rs134922856	LOC112446065;LOC100141072	3	24639221	rs29018102	LOC112446065;LOC100141072	dpr	AA	-2.66	16.1681	121	2_1	0.75	0.172	1_2	0.227	0.52	1_1	-0.586	0.178	2_2	-1.09	0.131
6	39082331	rs42974158	blank	6	39322799	rs109087182	SLIT2(u)	dpr	AA	-2.29	16.1637	122	2_1	0.667	0.234	1_2	0.245	0.389	2_2	-0.578	0.222	1_1	-0.796	0.154
29	11356071	rs133507315	DLG2	29	11528887	rs42168565	DLG2	dpr	AA	-2.44	16.1475	123	1_2	0.68	0.193	2_1	0.27	0.42	1_1	-0.483	0.279	2_2	-1.01	0.109
14	33704576	rs110536519	SLCO5A1;TRNAG-CCC_92	14	35032719	rs136725345	EYA1	dpr	AA	2.33	16.1267	124	1_1	0.536	0.249	2_2	0.348	0.371	1_2	-0.585	0.235	2_1	-0.861	0.145
21	61189105	rs137482592	ATG2B	21	61392623	rs41619857	PAPOLA	dpr	AA	-2.51	16.1203	125	1_2	0.668	0.19	2_1	0.279	0.408	2_2	-0.433	0.304	1_1	-1.13	0.0972
2	104357473	rs3423092918	MARCHF4	2	105080283	rs109037411	ENSBTAG00000048421	dpr	AA	-2.18	16.1186	126	1_2	0.431	0.316	2_1	0.427	0.29	1_1	-0.638	0.211	2_2	-0.687	0.183
3	28005820	rs133049286	NGF	3	28078792	rs110020978	NGF;LOC112445967	dpr	AA	-3.34	16.0975	127	1_2	0.345	0.457	2_1	0.287	0.351	2_2	-1.21	0.103	1_1	-1.51	0.0889
16	14204340	rs109887760	LOC112441891;LOC789551	16	14606760	rs135831330	LOC789551(d)	dpr	AA	2.69	16.0867	128	1_1	0.514	0.345	2_2	0.299	0.351	2_1	-0.905	0.196	1_2	-0.968	0.108
6	81156919	rs134948894	EPHA5	6	82283005	rs211141685	LOC112447018(d)	dpr	AA	2.81	16.0783	129	1_1	1.19	0.0972	2_2	0.169	0.561	2_1	-0.432	0.232	1_2	-1.01	0.109
3	8186958	rs109439745	SDHC	3	9519945	rs133801285	ATP1A4	dpr	AA	-2.53	16.064	130	1_2	0.54	0.233	2_1	0.36	0.365	2_2	-0.45	0.298	1_1	-1.18	0.104
12	3898855	rs110914686	LOC112449024;LOC112449179	12	4241909	rs133331435	LOC112449160(d)	dpr	AA	-2.73	16.0283	131	1_2	0.51	0.254	2_1	0.325	0.43	2_2	-0.684	0.216	1_1	-1.21	0.101
6	39082331	rs42974158	blank	6	39268529	rs109449028	blank	dpr	AA	-2.27	16.0097	132	2_1	0.661	0.234	1_2	0.244	0.389	2_2	-0.575	0.223	1_1	-0.787	0.154
2	107988438	rs3423141998	LOC112443121;LOC784291	2	108435230	rs137093637	LOC784399;LOC100336136	dpr	AA	-2.5	15.9957	133	1_2	0.604	0.197	2_1	0.313	0.435	1_1	-0.532	0.255	2_2	-1.05	0.114
17	42790237	rs3423421301	LOC112441999(d)	17	43999382	rs43088631	ENSBTAG00000053385	dpr	AA	-2.86	15.983	134	2_1	1.28	0.0974	1_2	0.167	0.533	2_2	-0.425	0.27	1_1	-0.99	0.0999
17	24597966	rs110713635	LOC784179;LOC112441994	17	25067804	rs110348666	PCDH10	dpr	AA	-2.93	15.9706	135	1_2	0.557	0.281	2_1	0.309	0.385	2_2	-0.623	0.252	1_1	-1.44	0.0821
14	39947545	rs42142588	ZFHX4	14	41462967	rs135594526	LOC112449653;LOC512175	dpr	AA	2.65	15.9547	136	2_2	0.975	0.128	1_1	0.212	0.53	1_2	-0.552	0.206	2_1	-0.911	0.135
1	70228691	rs41257398	LRCH3	1	70493042	rs109990595	MUC4	dpr	AA	-3.4	15.9393	137	2_1	0.616	0.234	1_2	0.209	0.525	1_1	-0.857	0.185	2_2	-1.72	0.0552
2	106134401	rs43315824	TNS1;RUFY4	2	108435230	rs137093637	LOC784399;LOC100336136	dpr	AA	-2.36	15.9355	138	1_2	0.632	0.187	2_1	0.344	0.378	1_1	-0.411	0.312	2_2	-0.973	0.123
2	18378637	rs135027126	LOC112442546;PLEKHA3	2	18512688	rs3423130754	OSBPL6	dpr	AA	2.41	15.9318	139	1_1	0.758	0.178	2_2	0.238	0.463	1_2	-0.623	0.228	2_1	-0.79	0.131
24	55048622	rs109950462	TCF4;LOC112444192	24	55228382	rs109214134	TCF4;LOC112444192	dpr	AA	-2.16	15.9281	140	2_1	0.499	0.286	1_2	0.386	0.305	1_1	-0.622	0.217	2_2	-0.651	0.192
3	62702147	rs42481448	ADGRL2	3	63581257	rs133740218	TRNAC-ACA_13;LOC112446074	dpr	AA	2.8	15.9066	141	2_2	0.659	0.154	1_1	0.283	0.436	2_1	-0.323	0.334	1_2	-1.53	0.0764
9	51310266	rs41612115	LOC112448129;LOC781989	9	52465284	rs29017433	LOC104969563	dpr	AA	-2.22	15.9066	142	1_2	0.54	0.277	2_1	0.308	0.338	1_1	-0.494	0.218	2_2	-0.877	0.167
18	12377354	rs136993800	MTHFSD;FOXC2	18	13017001	rs109441728	ZCCHC14	dpr	AA	2.86	15.8996	143	2_2	0.447	0.371	1_1	0.302	0.344	2_1	-0.764	0.197	1_2	-1.35	0.0885
2	104443426	rs109382589	SMARCAL1	2	105080283	rs109037411	ENSBTAG00000048421	dpr	AA	-2.16	15.8928	144	2_1	0.439	0.277	1_2	0.431	0.319	1_1	-0.598	0.224	2_2	-0.696	0.18
14	72785677	rs110938172	RUNX1T1;LOC112449558	14	73182590	rs41613924	SLC26A7	dpr	AA	2.35	15.8894	145	1_1	0.539	0.27	2_2	0.307	0.382	2_1	-0.724	0.17	1_2	-0.786	0.177
X	75716842	rs3423609225	LOC112445012	X	77734470	rs109277023	PABPC1L2A;LOC100138418	dpr	AA	2.2	15.8729	146	1_1	0.527	0.286	2_2	0.348	0.32	1_2	-0.578	0.191	2_1	-0.747	0.203
4	77659486	rs42664831	HECW1	4	77841195	rs110505326	HECW1	dpr	AA	2.18	15.8697	147	2_2	0.641	0.192	1_1	0.326	0.378	1_2	-0.441	0.257	2_1	-0.767	0.173
9	62187744	rs109168844	TRNAE-UUC_45;AKIRIN2	9	62571414	rs110946081	C9H6orf163;SMIM8	dpr	AA	2.77	15.8633	148	1_1	1.01	0.155	2_2	0.14	0.561	1_2	-0.734	0.112	2_1	-0.885	0.173
3	47522054	rs43669551	LOC781902;LOC112445875	3	49515221	rs109849660	ABCA4	dpr	AA	2.11	15.8633	149	2_2	0.467	0.303	1_1	0.422	0.276	2_1	-0.594	0.211	1_2	-0.628	0.211
20	47271258	rs43757203	LOC104975285(u)	20	49123358	rs134715830	LOC786112;LOC101904270	dpr	AA	2.17	15.8601	150	1_1	0.716	0.176	2_2	0.344	0.349	2_1	-0.41	0.302	1_2	-0.703	0.174
2	19230960	rs110203317	PDE11A	2	19386421	rs135756527	AGPS	dpr	AA	-2.68	15.857	151	1_2	0.972	0.137	2_1	0.222	0.498	2_2	-0.548	0.256	1_1	-0.936	0.11
17	9203577	rs110423932	LOC101905833;LOC112441991	17	10024858	rs109153904	ARHGAP10	dpr	AA	-2.47	15.8356	152	1_2	1.08	0.109	2_1	0.241	0.468	1_1	-0.441	0.26	2_2	-0.71	0.163
9	14994638	rs137110758	FILIP1	9	15352158	rs109995399	SENP6	dpr	AA	3.09	15.8239	153	2_2	1.07	0.135	1_1	0.163	0.598	2_1	-0.827	0.162	1_2	-1.03	0.105
15	53909773	rs41632781	POLD3	15	54010450	rs110222827	CHRDL2	dpr	AA	2.73	15.821	154	1_1	1.1	0.126	2_2	0.169	0.529	1_2	-0.557	0.244	2_1	-0.904	0.102
9	64819053	rs43702462	TBX18;LOC101907581	9	64859501	rs109815291	TBX18;LOC101907581	dpr	AA	2.91	15.8182	155	2_2	0.451	0.439	1_1	0.255	0.318	1_2	-0.823	0.103	2_1	-1.38	0.141
15	47173311	rs109366311	OR52E4	15	47891051	rs110094274	TRIM34	dpr	AA	2.26	15.8125	156	2_2	0.551	0.264	1_1	0.342	0.327	2_1	-0.502	0.269	1_2	-0.869	0.141
6	38273065	rs136442844	LOC782905(d)	6	40583332	rs110472090	KCNIP4	dpr	AA	-2.39	15.8069	157	1_2	0.626	0.186	2_1	0.321	0.453	2_2	-0.665	0.179	1_1	-0.78	0.183
6	36936613	rs109011988	LOC112447053	6	37035186	rs109920258	LOC112447150;TRNAA-CGC_2	dpr	AA	3.08	15.7959	158	2_2	0.387	0.207	1_1	0.347	0.558	2_1	-1.06	0.131	1_2	-1.29	0.105
9	62187744	rs109168844	TRNAE-UUC_45;AKIRIN2	9	62735093	rs41661110	LOC509829;CGA	dpr	AA	-2.76	15.7747	159	1_2	1.01	0.154	2_1	0.138	0.561	1_1	-0.726	0.112	2_2	-0.88	0.173
10	67974872	rs133141375	TBPL2;LOC101903890	10	68405934	rs42227278	TRNAI-UAU_1;LOC101903945	dpr	AA	2.56	15.7721	160	1_1	0.861	0.152	2_2	0.249	0.435	2_1	-0.409	0.301	1_2	-1.04	0.111
23	49829525	rs136285841	LOC789352;LOC112443826	23	50078664	rs42034442	FAM217A	dpr	AA	-3.08	15.7696	161	1_2	0.66	0.215	2_1	0.208	0.506	1_1	-0.673	0.209	2_2	-1.54	0.0692
2	105139752	rs41585638	LOC101905680(d)	2	105589302	rs110594836	LOC107131613(u)	dpr	AA	-2.34	15.7595	162	1_2	0.5	0.256	2_1	0.366	0.378	1_1	-0.659	0.209	2_2	-0.815	0.157
13	3710010	rs41605729	SLX4IP	13	3873362	rs42580320	SLX4IP	dpr	AA	2.5	15.757	163	2_2	0.834	0.149	1_1	0.25	0.423	1_2	-0.386	0.328	2_1	-1.03	0.0996
15	53909773	rs41632781	POLD3	15	54049119	rs135592321	CHRDL2;RNF169	dpr	AA	2.47	15.7447	164	1_1	0.936	0.166	2_2	0.175	0.482	1_2	-0.674	0.204	2_1	-0.685	0.148
20	43185447	rs41641076	LOC112442954(u)	20	43304272	rs41943669	LOC112442954(u)	dpr	AA	-2.5	15.7423	165	2_1	0.829	0.141	1_2	0.265	0.416	1_1	-0.354	0.345	2_2	-1.06	0.0992
5	61414917	rs135277168	TRNAG-UCC_9;MIR1251	5	61507086	rs41624983	TRNAG-UCC_9;MIR1251	dpr	AA	-2.58	15.7399	166	1_2	0.803	0.134	2_1	0.337	0.318	1_1	-0.234	0.46	2_2	-1.21	0.0888
3	67648508	rs109518639	ST6GALNAC5	3	67708933	rs43050707	ST6GALNAC5	dpr	AA	2.26	15.7328	167	2_2	0.494	0.263	1_1	0.384	0.333	1_2	-0.51	0.265	2_1	-0.876	0.14
5	30600601	rs110411438	ENSBTAG00000048518	5	32238941	rs134236013	SENP1	dpr	AA	-2.21	15.7235	168	2_1	0.832	0.165	1_2	0.222	0.43	1_1	-0.557	0.203	2_2	-0.594	0.202
1	142486334	rs43278831	UMODL1;ABCG1	1	142604853	rs133097077	TFF3;TFF2	dpr	AA	-2.57	15.7167	169	1_2	0.535	0.222	2_1	0.312	0.425	2_2	-0.475	0.244	1_1	-1.25	0.109
11	14504124	rs41659220	SRD5A2;MEMO1	11	14825944	rs135367836	NLRC4	dpr	AA	-2.5	15.684	170	2_1	0.407	0.263	1_2	0.395	0.392	2_2	-0.618	0.24	1_1	-1.08	0.105
6	81193079	rs137447239	EPHA5	6	82283005	rs211141685	LOC112447018(d)	dpr	AA	2.78	15.6819	171	1_1	1.17	0.0984	2_2	0.169	0.561	2_1	-0.437	0.231	1_2	-1	0.109
5	42893327	rs133933883	PTPRB	5	45641750	rs136525396	IFNG;LOC112446611	dpr	AA	-2.29	15.6635	172	2_1	0.769	0.182	1_2	0.259	0.416	1_1	-0.516	0.229	2_2	-0.744	0.174
1	135892805	rs110009880	CDV3;LOC112448307	1	137073760	rs134500893	DNAJC13	dpr	AA	-2.68	15.6596	173	2_1	1.08	0.116	1_2	0.193	0.558	1_1	-0.595	0.159	2_2	-0.82	0.168
27	23994202	rs109514606	TRMT9B	27	24237778	rs42416407	LONRF1;LOC112444587	dpr	AA	-2.89	15.6478	174	1_2	0.53	0.204	2_1	0.323	0.47	1_1	-0.617	0.253	2_2	-1.42	0.0733
18	56902558	rs137778905	KLK4	18	57736655	rs41894539	LOC787554	dpr	AA	-2.3	15.6364	175	2_1	0.782	0.159	1_2	0.297	0.411	1_1	-0.458	0.264	2_2	-0.765	0.165
10	21734531	rs110270696	SLC7A8	10	22174346	rs110233574	LOC785963	dpr	AA	-2.55	15.6126	176	2_1	0.492	0.349	1_2	0.294	0.335	1_1	-0.772	0.199	2_2	-0.996	0.117
20	43185447	rs41641076	LOC112442954(u)	20	43561729	rs42544230	LOC112442954;LOC112443019	dpr	AA	2.63	15.5867	177	2_2	0.762	0.157	1_1	0.24	0.459	1_2	-0.429	0.301	2_1	-1.2	0.0837
17	24741438	rs134784324	LOC112441994(u)	17	25883240	rs134769372	LOC112442102(u)	dpr	AA	2.42	15.5784	178	2_2	0.694	0.2	1_1	0.283	0.396	1_2	-0.472	0.284	2_1	-0.974	0.12
22	17708467	rs109972368	RAD18;OXTR	22	17954298	rs136164685	LMCD1	dpr	AA	-2.05	15.5768	179	1_2	0.486	0.261	2_1	0.438	0.27	2_2	-0.402	0.296	1_1	-0.728	0.173
20	32889910	rs110515647	OXCT1;TRNAY-GUA_24	20	32943939	rs41566791	OXCT1;TRNAY-GUA_24	dpr	AA	2.19	15.5751	180	2_2	0.541	0.254	1_1	0.367	0.337	2_1	-0.623	0.23	1_2	-0.655	0.179
X	96527009	rs109891364	ARHGEF9	X	97609225	rs110714111	LOC112445098;LOC112445312	dpr	AA	2.28	15.5702	181	1_1	0.477	0.301	2_2	0.346	0.343	2_1	-0.689	0.153	1_2	-0.77	0.204
6	100977458	rs109493451	MAPK10	6	101117396	rs41589967	MAPK10	dpr	AA	-2.14	15.5575	182	1_2	0.501	0.249	2_1	0.354	0.338	1_1	-0.489	0.276	2_2	-0.799	0.137
19	1102183	rs3423451327	CA10	19	1437551	rs109161738	CA10;LOC100138219	dpr	AA	-2.81	15.5482	183	1_2	0.423	0.259	2_1	0.315	0.438	1_1	-0.578	0.223	2_2	-1.5	0.0796
16	40414576	Hapmap47278-BTA-38875	LOC112441831	16	40511059	rs133665531	LOC112441831	dpr	AA	2.05	15.5421	184	1_1	0.474	0.274	2_2	0.396	0.295	1_2	-0.474	0.246	2_1	-0.705	0.185
1	149646917	rs29019282	DYRK1A	1	149725270	rs135776707	DYRK1A;KCNJ6	dpr	AA	2.54	15.5287	185	2_2	0.618	0.296	1_1	0.202	0.393	1_2	-0.788	0.184	2_1	-0.928	0.126
29	9521953	rs134966091	PICALM	29	10192284	rs42159210	DLG2	dpr	AA	-2.21	15.5287	186	2_1	0.55	0.243	1_2	0.326	0.373	2_2	-0.618	0.207	1_1	-0.719	0.177
16	37931384	rs42890184	METTL11B;GORAB	16	38523673	rs3423388295	MROH9	dpr	AA	-2.18	15.5214	187	1_2	0.546	0.247	2_1	0.313	0.359	2_2	-0.492	0.237	1_1	-0.831	0.157
1	86605783	rs3423113784	LOC112447547;PEX5L	1	87643293	rs109627292	LOC784777;GNB4	dpr	AA	-2.22	15.5214	188	2_1	0.835	0.148	1_2	0.261	0.432	1_1	-0.519	0.219	2_2	-0.608	0.201
7	42777191	rs3423242429	LOC789031;LOC789041	7	43741249	rs43514610	EFNA2;MUM1	dpr	AA	2.69	15.51	189	1_1	0.851	0.202	2_2	0.13	0.509	2_1	-0.708	0.178	1_2	-1	0.112
1	153664085	rs110783898	DAZL;LOC112448349	1	153775370	rs43232641	LOC112448349;LOC101907852	dpr	AA	-2.71	15.4989	190	1_2	0.712	0.18	2_1	0.226	0.535	2_2	-0.815	0.167	1_1	-0.958	0.118
6	81210015	rs132915761	EPHA5	6	82283005	rs211141685	LOC112447018(d)	dpr	AA	-2.76	15.4789	191	2_1	1.16	0.0984	1_2	0.167	0.561	1_1	-0.432	0.231	2_2	-0.993	0.109
26	29024659	rs42662851	LOC101905219;LOC100847703	26	29225135	rs42703348	MIR2285K-4(d)	dpr	AA	-2.24	15.4763	192	1_2	0.542	0.261	2_1	0.329	0.36	2_2	-0.649	0.181	1_1	-0.721	0.198
4	74198452	rs42669964	LOC112446400;LOC112446401	4	74342845	rs41616873	LOC112446401;STEAP1	dpr	AA	-2.44	15.4547	193	2_1	0.437	0.304	1_2	0.344	0.372	2_2	-0.695	0.196	1_1	-0.967	0.129
22	15246051	rs137637793	SNRK	22	15669736	rs110446904	ABHD5;MIR138-1	dpr	AA	2.05	15.4449	194	2_2	0.48	0.255	1_1	0.453	0.266	2_1	-0.385	0.311	1_2	-0.73	0.168
6	40780850	rs41595953	KCNIP4	6	43721038	rs109780342	PPARGC1A	dpr	AA	2.47	15.4202	195	1_1	0.488	0.203	2_2	0.329	0.463	2_1	-0.578	0.217	1_2	-1.07	0.117
27	42363310	rs29024039	UBE2E2	27	43146032	rs110696538	LOC112444604;LOC100300804	dpr	AA	2.38	15.4101	196	2_2	0.558	0.237	1_1	0.295	0.419	1_2	-0.637	0.197	2_1	-0.893	0.146
5	56035754	rs135364242	R3HDM2	5	61414917	rs135277168	TRNAG-UCC_9;MIR1251	dpr	AA	-2.45	15.3958	197	2_1	0.769	0.147	1_2	0.384	0.297	1_1	-0.253	0.446	2_2	-1.05	0.109
19	62725434	rs41924608	PRKCA	19	62789267	rs133867649	PRKCA	dpr	AA	2.32	15.383	198	2_2	0.788	0.19	1_1	0.205	0.439	2_1	-0.566	0.215	1_2	-0.757	0.156
21	34293079	rs136016305	SEMA7A;CYP11A1	21	34563966	rs109172249	LOC104969321	dpr	AA	-2.65	15.3726	199	2_1	0.804	0.152	1_2	0.306	0.489	2_2	-0.677	0.216	1_1	-0.868	0.144
14	34357905	rs135432794	LACTB2	14	34614977	rs110370981	LOC783431;LOC112449626	dpr	AA	-2.67	15.3686	200	1_2	0.623	0.271	2_1	0.185	0.457	1_1	-0.905	0.153	2_2	-0.959	0.12
4	118005668	rs43424584	LOC112446461;RNF32	4	118059854	rs42971214	ENSBTAG00000052920	dpr	AA	-2.27	15.3429	201	1_2	0.476	0.241	2_1	0.375	0.366	1_1	-0.523	0.27	2_2	-0.893	0.124
13	3261744	rs137431005	ANKEF1	13	3873362	rs42580320	SLX4IP	dpr	AA	2.26	15.3382	202	2_2	0.619	0.224	1_1	0.315	0.379	1_2	-0.614	0.253	2_1	-0.715	0.144
1	135892805	rs110009880	CDV3;LOC112448307	1	137008061	rs135739009	ACAD11	dpr	AA	2.59	15.3288	203	2_2	1.06	0.115	1_1	0.193	0.546	1_2	-0.555	0.171	2_1	-0.784	0.169
18	44234300	rs110501948	LOC112442401	18	44277895	rs41885041	LOC112442401	dpr	AA	-3.06	15.3179	204	2_1	0.553	0.208	1_2	0.249	0.55	1_1	-0.717	0.147	2_2	-1.54	0.095
7	61491583	rs136410320	PDGFRB	7	62286280	rs43518057	GPX3	dpr	AA	2.28	15.3125	205	1_1	0.679	0.182	2_2	0.304	0.426	1_2	-0.646	0.21	2_1	-0.649	0.181
2	105139752	rs41585638	LOC101905680(d)	2	105743770	rs109611556	LOC107131613(u)	dpr	AA	2.31	15.3116	206	1_1	0.483	0.256	2_2	0.366	0.379	1_2	-0.663	0.208	2_1	-0.802	0.156
20	47343276	rs110686640	LOC104975285(u)	20	47459263	rs43199056	LOC104975285(u)	dpr	AA	2.77	15.3019	207	1_1	0.448	0.173	2_2	0.356	0.548	2_1	-0.912	0.147	1_2	-1.05	0.132
20	12669501	rs42241883	MAST4	20	12741384	rs42244856	MAST4	dpr	AA	-2.58	15.2933	208	1_2	1.29	0.0849	2_1	0.223	0.492	2_2	-0.443	0.246	1_1	-0.624	0.177
5	66907494	rs134709928	LOC112446884;LOC112446615	5	67446143	rs110235840	STAB2;NT5DC3	dpr	AA	-2.23	15.2832	209	2_1	0.686	0.186	1_2	0.28	0.42	1_1	-0.55	0.228	2_2	-0.715	0.166
29	12310178	rs42339353	DLG2;CCDC90B	29	13144977	rs109231297	LOC107131952;LOC783542	dpr	AA	2.28	15.2823	210	2_2	0.848	0.157	1_1	0.256	0.428	1_2	-0.549	0.223	2_1	-0.625	0.192
5	15413942	rs133661185	LOC112446649;RASSF9	5	15444656	rs132942714	LOC112446649;RASSF9	dpr	AA	2.45	15.2757	211	1_1	0.647	0.224	2_2	0.264	0.427	2_1	-0.661	0.224	1_2	-0.882	0.125
5	55968073	rs133286692	MARS1	5	61414917	rs135277168	TRNAG-UCC_9;MIR1251	dpr	AA	2.37	15.2733	212	1_1	0.774	0.155	2_2	0.469	0.261	2_1	-0.268	0.438	1_2	-0.861	0.145
1	152507074	rs42166708	COLQ	1	152895949	rs41604901	ANKRD28	dpr	AA	-2.64	15.2676	213	2_1	0.593	0.204	1_2	0.221	0.517	2_2	-0.573	0.169	1_1	-1.25	0.111
1	51157870	rs121919928	LOC781370;LOC112446991	1	52536112	rs110575443	BBX;LOC101910021	dpr	AA	2.43	15.2557	214	2_2	1.1	0.0991	1_1	0.312	0.412	1_2	-0.414	0.298	2_1	-0.598	0.191
9	68917528	rs29013755	LOC104969590;SMLR1	9	69532134	rs109072210	ARG1	dpr	AA	2.29	15.2457	215	2_2	0.495	0.229	1_1	0.343	0.418	2_1	-0.703	0.167	1_2	-0.754	0.185
1	150867683	rs109858057	ERG	1	150928487	rs110969219	ERG;LOC101904307	dpr	AA	2.62	15.2328	216	2_2	0.932	0.147	1_1	0.137	0.525	1_2	-0.435	0.229	2_1	-1.11	0.0983
18	17722427	rs3423441990	LOC112442233;CBLN1	18	18387274	rs110437588	LOC786252;CNEP1R1	dpr	AA	-2.41	15.2248	217	1_2	0.783	0.157	2_1	0.341	0.357	2_2	-0.343	0.357	1_1	-0.946	0.129
6	41764522	rs207900061	LOC782172;ADGRA3	6	43171218	rs136874574	LOC112447204;PPARGC1A	dpr	AA	2.75	15.219	218	2_2	0.438	0.386	1_1	0.287	0.301	2_1	-0.602	0.23	1_2	-1.43	0.0822
19	837774	rs3423441516	CA10	19	2907823	rs3423458141	LOC100138652(u)	dpr	AA	-2.39	15.2027	219	2_1	0.501	0.32	1_2	0.314	0.277	1_1	-0.424	0.299	2_2	-1.15	0.105
13	2145874	rs137324140	PLCB4	13	2232129	rs134403374	ENSBTAG00000054174	dpr	AA	-2.25	15.2013	220	1_2	0.562	0.26	2_1	0.328	0.321	2_2	-0.491	0.298	1_1	-0.872	0.121
13	27351413	rs799602210	TRNAE-UUC_63;OPTN	13	27414386	rs133452692	TRNAE-UUC_63;OPTN	dpr	AA	-2.36	15.2	221	2_1	0.407	0.412	1_2	0.398	0.246	2_2	-0.734	0.168	1_1	-0.816	0.175
13	17748933	rs109809155	YME1L1	13	18031893	rs134545785	APBB1IP	dpr	AA	2.49	15.1993	222	1_1	0.627	0.234	2_2	0.245	0.437	1_2	-0.665	0.211	2_1	-0.957	0.118
28	16691439	rs110136757	RHOBTB1	28	16805894	rs109842672	RHOBTB1;LOC100137956	dpr	AA	-2.33	15.1838	223	2_1	0.563	0.236	1_2	0.28	0.421	1_1	-0.652	0.187	2_2	-0.832	0.156
5	48521605	rs41657461	MSRB3;LOC112446701	5	48925115	rs110011953	LOC107132487;TBC1D30	dpr	AA	-2.94	15.1785	224	1_2	0.9	0.125	2_1	0.199	0.614	1_1	-0.694	0.14	2_2	-1.14	0.12
24	55479499	rs41585152	LOC112444192;LOC112444186	24	59597806	rs137077412	LOC782054;LOC104975811	dpr	AA	-3.12	15.1759	225	1_2	0.984	0.112	2_1	0.597	0.164	1_1	-0.154	0.645	2_2	-1.39	0.0785
2	24478230	rs29012418	METAP1D	2	24978305	rs109087400	LOC786651	dpr	AA	-2.01	15.1701	226	1_2	0.564	0.229	2_1	0.343	0.331	2_2	-0.546	0.222	1_1	-0.561	0.217
20	46474260	rs42501206	LOC112442955;CDH9	20	50924026	rs41948893	TRNAC-GCA_210;CDH12	dpr	AA	-2.36	15.1593	227	2_1	0.808	0.164	1_2	0.254	0.391	1_1	-0.384	0.33	2_2	-0.916	0.115
20	34603769	rs41942122	LOC782462;LOC112443045	20	34759872	rs109633897	LOC782462;LOC112443045	dpr	AA	-2.29	15.1561	228	2_1	0.658	0.183	1_2	0.3	0.371	1_1	-0.372	0.335	2_2	-0.964	0.111
22	49699695	rs134025746	DOCK3;MAPKAPK3	22	51926720	rs110698654	DHX30	dpr	AA	-2.46	15.1518	229	2_1	0.895	0.127	1_2	0.229	0.515	2_2	-0.577	0.215	1_1	-0.757	0.142
22	36776744	rs110235051	ADAMTS9	22	36848469	rs132807167	ADAMTS9	dpr	AA	2.69	15.1487	230	2_2	0.733	0.27	1_1	0.0897	0.46	2_1	-0.75	0.168	1_2	-1.12	0.101
20	61062718	rs110097344	LOC781723;CTNND2	20	61220422	rs41956983	ENSBTAG00000049263	dpr	AA	2.23	15.1481	231	2_2	0.419	0.334	1_1	0.373	0.311	1_2	-0.711	0.188	2_1	-0.732	0.167
3	27747029	rs110133326	VANGL1;LOC100140133	3	29197845	rs29027608	TRIM33;LOC112445970	dpr	AA	3.55	15.1475	232	2_2	1.52	0.0712	1_1	0.153	0.624	2_1	-0.505	0.247	1_2	-1.37	0.0571
5	42854360	rs134123347	PTPRR	5	43371061	rs42791351	LOC104972423;MYRFL	dpr	AA	2.17	15.1421	233	2_2	0.625	0.197	1_1	0.3	0.397	2_1	-0.494	0.248	1_2	-0.754	0.158
X	21083776	BovineHD3000006886	LOC112445137;ZIC3	X	21180695	BovineHD3000006898	ZIC3(d)	dpr	AA	2.76	15.1319	234	2_2	0.472	0.25	1_1	0.324	0.473	1_2	-0.967	0.166	2_1	-1	0.11
2	60722246	rs109081327	TRNAC-GCA_15;LOC104971235	2	60765106	rs110762872	TRNAC-GCA_15;LOC104971235	dpr	AA	-2.42	15.1096	235	1_2	0.686	0.27	2_1	0.145	0.418	2_2	-0.729	0.173	1_1	-0.86	0.139
2	105589302	rs110594836	LOC107131613(u)	2	106194131	rs43322999	CXCR2;CXCR1	dpr	AA	2.67	15.104	236	2_2	0.497	0.212	1_1	0.311	0.485	2_1	-0.684	0.201	1_2	-1.18	0.102
15	47650853	rs41989926	LOC100847801;LOC531174	15	47891051	rs110094274	TRIM34	dpr	AA	-2.34	15.098	237	1_2	0.557	0.287	2_1	0.277	0.341	1_1	-0.571	0.254	2_2	-0.931	0.118
1	152168721	rs42168022	LOC112448102	1	152665803	rs110383369	BTD	dpr	AA	2.67	15.0867	238	2_2	0.464	0.258	1_1	0.303	0.468	1_2	-0.864	0.132	2_1	-1.04	0.142
15	62551885	rs42402189	ELP4	15	65493314	rs29020089	PDHX	dpr	AA	2.48	15.0846	239	1_1	1	0.138	2_2	0.168	0.505	2_1	-0.502	0.212	1_2	-0.807	0.145
9	62449344	rs135611119	SLC35A1;CFAP206	9	62571414	rs110946081	C9H6orf163;SMIM8	dpr	AA	-2.25	15.0835	240	2_1	0.668	0.208	1_2	0.207	0.382	2_2	-0.309	0.291	1_1	-1.07	0.12
11	83049429	rs110152455	NBAS	11	83380929	rs110596593	LOC101904211;LOC112448825	dpr	AA	2.17	15.065	241	1_1	0.617	0.209	2_2	0.314	0.378	1_2	-0.515	0.244	2_1	-0.725	0.169
6	81156919	rs134948894	EPHA5	6	82257048	rs207600273	LOC112447018(d)	dpr	AA	2.75	15.0496	242	1_1	1.25	0.0897	2_2	0.156	0.578	2_1	-0.454	0.215	1_2	-0.894	0.117
2	46781618	rs136506565	LOC104971213	2	48755071	rs109132759	LOC112442213;LOC112442629	dpr	AA	2.87	15.0343	243	2_2	1.62	0.0611	1_1	0.143	0.589	1_2	-0.436	0.218	2_1	-0.671	0.131
13	58932344	rs41703181	BMP7	13	58979512	rs41704549	BMP7;LOC112449320	dpr	AA	2.61	15.0155	244	1_1	0.523	0.324	2_2	0.281	0.336	2_1	-0.625	0.245	1_2	-1.18	0.0943
26	28997874	rs109027455	LOC101905219;LOC100847703	26	29225135	rs42703348	MIR2285K-4(d)	dpr	AA	-2.24	15.0123	245	1_2	0.561	0.243	2_1	0.299	0.388	2_2	-0.578	0.199	1_1	-0.806	0.17
1	149688176	rs137561852	DYRK1A	1	149725270	rs135776707	DYRK1A;KCNJ6	dpr	AA	2.48	15.0031	246	2_2	0.618	0.294	1_1	0.195	0.392	1_2	-0.762	0.187	2_1	-0.91	0.127
2	106782624	rs43315176	CYP27A1;PRKAG3	2	108336150	rs42430707	LOC784399;LOC100336136	dpr	AA	2.5	15.0009	247	2_2	0.971	0.163	1_1	0.122	0.482	1_2	-0.437	0.239	2_1	-0.966	0.117
29	9473861	rs42162245	LOC112444890;PICALM	29	10192284	rs42159210	DLG2	dpr	AA	2.19	15	248	1_1	0.552	0.242	2_2	0.306	0.382	1_2	-0.645	0.198	2_1	-0.688	0.178
22	17779527	rs136891413	OXTR	22	17954298	rs136164685	LMCD1	dpr	AA	2.02	14.9957	249	2_2	0.477	0.262	1_1	0.431	0.27	1_2	-0.397	0.295	2_1	-0.718	0.173
14	35862312	rs3423371011	LOC112449577;LOC112449516	14	36039166	rs3423092694	KCNB2	dpr	AA	2.36	14.9957	250	1_1	0.499	0.281	2_2	0.301	0.389	2_1	-0.773	0.183	1_2	-0.788	0.147
17	63867226	rs110368468	ACACB	17	64297196	rs110737903	CORO1C;SELPLG	dpr	AA	2.39	14.9957	251	2_2	0.782	0.144	1_1	0.239	0.492	2_1	-0.479	0.229	1_2	-0.891	0.135
7	61482436	rs132897319	PDGFRB	7	62286280	rs43518057	GPX3	dpr	AA	2.26	14.9872	252	1_1	0.753	0.161	2_2	0.285	0.436	2_1	-0.573	0.202	1_2	-0.647	0.201
2	105743770	rs109611556	LOC107131613(u)	2	106194131	rs43322999	CXCR2;CXCR1	dpr	AA	-2.66	14.983	253	1_2	0.481	0.213	2_1	0.316	0.486	1_1	-0.675	0.2	2_2	-1.19	0.102
29	36370872	rs110139234	ST14	29	36571046	rs42182847	ADAMTS15	dpr	AA	-2.19	14.9788	254	1_2	0.791	0.169	2_1	0.22	0.436	1_1	-0.543	0.219	2_2	-0.632	0.176
6	40928447	rs43464892	KCNIP4	6	41881755	rs43464589	LOC782172;ADGRA3	dpr	AA	2.54	14.9788	255	2_2	1.1	0.136	1_1	0.0994	0.549	2_1	-0.538	0.184	1_2	-0.801	0.131
13	58932344	rs41703181	BMP7	13	59002255	rs110415927	BMP7;LOC112449320	dpr	AA	2.55	14.9747	256	1_1	0.513	0.325	2_2	0.309	0.309	2_1	-0.56	0.272	1_2	-1.17	0.0937
21	32015305	rs109398984	ENSBTAG00000052779	21	32230482	rs109568916	LOC100847412;PEAK1	dpr	AA	2.42	14.9586	257	2_2	0.91	0.162	1_1	0.161	0.492	1_2	-0.56	0.207	2_1	-0.793	0.139
1	115539332	rs42347234	MBNL1;LOC112448341	1	116324241	BovineHD0100033105	LOC523130;LOC112448263	dpr	AA	2.98	14.9547	258	2_2	0.808	0.138	1_1	0.198	0.608	1_2	-0.787	0.175	2_1	-1.19	0.0788
21	32027133	rs134638377	SCAPER;RCN2	21	32230482	rs109568916	LOC100847412;PEAK1	dpr	AA	-2.67	14.9393	259	1_2	0.862	0.216	2_1	0.111	0.498	2_2	-0.792	0.152	1_1	-0.906	0.134
21	32026120	rs136813791	SCAPER;RCN2	21	32230482	rs109568916	LOC100847412;PEAK1	dpr	AA	-2.67	14.9393	260	1_2	0.862	0.216	2_1	0.111	0.498	2_2	-0.792	0.152	1_1	-0.906	0.134
21	32025085	rs135901867	SCAPER;RCN2	21	32230482	rs109568916	LOC100847412;PEAK1	dpr	AA	-2.67	14.9393	261	1_2	0.862	0.216	2_1	0.111	0.498	2_2	-0.792	0.152	1_1	-0.906	0.134
11	30763811	rs43673534	PPP1R21	11	31318499	rs110484387	FSHR	dpr	AA	2.41	14.9393	262	1_1	0.405	0.318	2_2	0.395	0.305	1_2	-0.53	0.287	2_1	-1.08	0.0902
13	3279851	rs136182638	ANKEF1;SNAP25	13	4979570	rs110890469	BTBD3(u)	dpr	AA	-2.07	14.9066	263	1_2	0.511	0.242	2_1	0.467	0.267	1_1	-0.398	0.311	2_2	-0.69	0.18
13	83054343	rs134085656	TRNAG-GCC_11;CBLN4	13	83190097	rs42511691	TRNAG-GCC_11;CBLN4	dpr	AA	2.58	14.9031	264	2_2	0.708	0.154	1_1	0.258	0.4	2_1	-0.294	0.367	1_2	-1.32	0.0792
3	9075141	rs133670213	CD84	3	9519945	rs133801285	ATP1A4	dpr	AA	2.93	14.9031	265	2_2	0.366	0.403	1_1	0.269	0.37	1_2	-0.829	0.133	2_1	-1.46	0.0936
2	107806242	rs110275467	LOC112443121;LOC784291	2	108144100	rs41624228	LOC112443121;LOC784291	dpr	AA	-2.17	14.8928	266	1_2	0.61	0.195	2_1	0.371	0.339	2_2	-0.4	0.316	1_1	-0.791	0.15
14	33460387	rs110490288	SULF1	14	33704576	rs110536519	SLCO5A1;TRNAG-CCC_92	dpr	AA	2.41	14.8861	267	2_2	0.429	0.254	1_1	0.324	0.386	1_2	-0.446	0.262	2_1	-1.21	0.097
10	46631208	rs133067515	LOC112448548	10	46709707	rs133276350	CA12;APH1B	dpr	AA	3.27	14.8794	268	1_1	0.357	0.22	2_2	0.309	0.541	1_2	-0.743	0.178	2_1	-1.86	0.061
1	143381375	rs41586794	CRYAA;LOC112448267	1	143526075	rs109455756	SIK1;LOC112448004	dpr	AA	2.22	14.8729	269	2_2	0.57	0.22	1_1	0.3	0.414	1_2	-0.633	0.156	2_1	-0.719	0.209
12	18200936	rs41619308	RB1	12	18394407	rs110315271	RCBTB2;CYSLTR2	dpr	AA	2.62	14.8729	270	2_2	1.11	0.0988	1_1	0.199	0.541	1_2	-0.513	0.245	2_1	-0.795	0.115
11	68989358	rs132751400	GALNT14;CAPN13	11	71413791	rs3423327734	BABAM2	dpr	AA	-2.55	14.8729	271	2_1	0.839	0.146	1_2	0.238	0.513	2_2	-0.582	0.191	1_1	-0.893	0.15
9	62449344	rs135611119	SLC35A1;CFAP206	9	62735093	rs41661110	LOC509829;CGA	dpr	AA	2.24	14.8697	272	2_2	0.665	0.208	1_1	0.204	0.382	2_1	-0.306	0.291	1_2	-1.06	0.12
7	61476690	rs133478562	PDGFRB	7	62286280	rs43518057	GPX3	dpr	AA	2.23	14.8665	273	1_1	0.751	0.16	2_2	0.285	0.433	2_1	-0.568	0.203	1_2	-0.629	0.204
14	36111538	rs3423383648	KCNB2	14	37741020	rs3423094246	GDAP1;PI15	dpr	AA	2.24	14.8633	274	1_1	0.536	0.271	2_2	0.375	0.292	2_1	-0.456	0.306	1_2	-0.876	0.131
22	17587193	rs136568531	RAD18	22	17954298	rs136164685	LMCD1	dpr	AA	-2.01	14.8601	275	1_2	0.475	0.261	2_1	0.427	0.27	2_2	-0.392	0.296	1_1	-0.713	0.173
7	61475822	rs135386732	PDGFRB	7	62286280	rs43518057	GPX3	dpr	AA	-2.23	14.8539	276	2_1	0.75	0.16	1_2	0.285	0.433	1_1	-0.568	0.203	2_2	-0.629	0.204
22	58645659	rs109160475	NUP210;IQSEC1	22	58698064	rs43723646	NUP210;IQSEC1	dpr	AA	2.67	14.8477	277	2_2	0.421	0.321	1_1	0.37	0.384	1_2	-0.879	0.152	2_1	-1	0.143
13	2584638	rs41676820	PAK5	13	2654145	rs41677696	PAK5	dpr	AA	2.27	14.8447	278	1_1	0.614	0.234	2_2	0.279	0.384	1_2	-0.554	0.234	2_1	-0.818	0.148
17	24597966	rs110713635	LOC784179;LOC112441994	17	25320212	rs41632083	LOC112442020(d)	dpr	AA	3	14.8268	279	1_1	0.601	0.24	2_2	0.272	0.498	2_1	-1.05	0.139	1_2	-1.08	0.124
X	97492476	rs3423592593	ZNF674;LOC112445098	X	97609225	rs110714111	LOC112445098;LOC112445312	dpr	AA	-2.26	14.821	280	2_1	0.459	0.301	1_2	0.352	0.345	1_1	-0.689	0.151	2_2	-0.765	0.203
15	75702644	rs41786480	CHST1	15	76060265	rs110279884	PHF21A	dpr	AA	2.64	14.821	281	2_2	0.616	0.296	1_1	0.174	0.426	2_1	-0.884	0.146	1_2	-0.963	0.132
X	96511706	rs135937550	ARHGEF9	X	97609225	rs110714111	LOC112445098;LOC112445312	dpr	AA	2.28	14.821	282	1_1	0.473	0.298	2_2	0.324	0.359	2_1	-0.653	0.154	1_2	-0.831	0.189
3	28005820	rs133049286	NGF	3	28047336	rs109896720	NGF;LOC112445967	dpr	AA	-3.31	14.8182	283	1_2	0.31	0.463	2_1	0.271	0.36	2_2	-1.18	0.094	1_1	-1.55	0.0838
1	142329853	rs108997449	UMODL1	1	142369967	rs110858191	UMODL1	dpr	AA	2.57	14.8153	284	2_2	0.946	0.114	1_1	0.236	0.433	2_1	-0.295	0.356	1_2	-1.09	0.0964
20	36150277	rs109556491	EGFLAM	20	36319426	rs41581068	LOC104975277	dpr	AA	2.03	14.8153	285	2_2	0.653	0.184	1_1	0.345	0.35	2_1	-0.501	0.245	1_2	-0.535	0.221
1	62009095	rs132660894	LOC518139;TRNAR-GCG	1	62228314	rs43242108	LOC518139;TRNAR-GCG	dpr	AA	-2.25	14.8125	286	2_1	0.46	0.301	1_2	0.343	0.329	1_1	-0.586	0.246	2_2	-0.861	0.124
13	40955787	rs135662457	PAX1(d)	13	41311826	rs134261290	PAX1;FOXA2	dpr	AA	-2.45	14.8097	287	2_1	0.954	0.134	1_2	0.218	0.486	1_1	-0.522	0.228	2_2	-0.758	0.151
6	57118257	rs109066449	LOC783826;PGM2	6	58172396	rs136825954	FAM114A1;TMEM156	dpr	AA	2.32	14.8097	288	1_1	0.545	0.322	2_2	0.244	0.336	2_1	-0.654	0.192	1_2	-0.879	0.15
27	42350513	rs136584473	UBE2E2	27	43146032	rs110696538	LOC112444604;LOC100300804	dpr	AA	2.34	14.8069	289	2_2	0.548	0.237	1_1	0.29	0.419	1_2	-0.625	0.197	2_1	-0.877	0.146
17	28276580	rs43708498	LOC785705(u)	17	32536552	rs41945260	ENSBTAG00000055005	dpr	AA	2.08	14.8069	290	2_2	0.65	0.195	1_1	0.371	0.332	1_2	-0.497	0.251	2_1	-0.56	0.223
1	135578713	rs3423124547	RAB6B;TF	1	139033919	rs41621745	ATP2C1;PSMG1	dpr	AA	3.54	14.7852	291	2_2	1.3	0.0964	1_1	0.141	0.676	1_2	-0.852	0.159	2_1	-1.25	0.0681
17	32662719	rs109223686	LOC112442025	17	33194083	rs42887271	ANKRD50(d)	dpr	AA	2.45	14.7825	292	1_1	0.377	0.377	2_2	0.359	0.317	1_2	-0.785	0.194	2_1	-0.926	0.112
6	81210015	rs132915761	EPHA5	6	82257048	rs207600273	LOC112447018(d)	dpr	AA	-2.73	14.7595	293	2_1	1.23	0.0909	1_2	0.156	0.578	1_1	-0.459	0.214	2_2	-0.884	0.117
6	43547980	rs110133275	PPARGC1A	6	45080252	rs3423208453	LOC112447059;LOC112447057	dpr	AA	-2.32	14.7545	294	2_1	0.544	0.316	1_2	0.241	0.35	2_2	-0.76	0.182	1_1	-0.779	0.152
1	143694533	rs137843989	HSF2BP	1	144179505	rs109819847	LOC112448005;ICOSLG	dpr	AA	-2.73	14.7496	295	1_2	0.762	0.153	2_1	0.25	0.535	1_1	-0.602	0.188	2_2	-1.11	0.124
14	72785677	rs110938172	RUNX1T1;LOC112449558	14	73280443	rs110786748	LRRC69	dpr	AA	-2.3	14.7471	296	1_2	0.533	0.258	2_1	0.298	0.394	2_2	-0.728	0.159	1_1	-0.738	0.189
6	81193079	rs137447239	EPHA5	6	82257048	rs207600273	LOC112447018(d)	dpr	AA	2.73	14.7399	297	1_1	1.22	0.0909	2_2	0.156	0.578	2_1	-0.458	0.214	1_2	-0.887	0.117
X	96485657	rs133412833	ARHGEF9	X	97609225	rs110714111	LOC112445098;LOC112445312	dpr	AA	2.29	14.7399	298	1_1	0.463	0.299	2_2	0.336	0.359	2_1	-0.67	0.153	1_2	-0.825	0.189
26	13566447	rs110907200	CPEB3	26	13595212	rs42292840	CPEB3	dpr	AA	-2.26	14.7375	299	1_2	0.454	0.261	2_1	0.353	0.386	1_1	-0.655	0.194	2_2	-0.8	0.159
14	34377260	rs137302263	XKR9	14	35032719	rs136725345	EYA1	dpr	AA	-2.65	14.7328	300	2_1	0.453	0.274	1_2	0.309	0.443	2_2	-0.791	0.164	1_1	-1.1	0.12
19	837774	rs3423441516	CA10	19	2868721	rs3423438912	LOC100138652(u)	dpr	AA	2.34	14.7328	301	2_2	0.492	0.319	1_1	0.308	0.277	1_2	-0.416	0.299	2_1	-1.13	0.105
22	59533267	rs136545698	RUVBL1	22	59695933	rs42833311	MGLL	dpr	AA	2.36	14.7235	302	2_2	0.43	0.371	1_1	0.35	0.296	2_1	-0.737	0.158	1_2	-0.841	0.175
9	93899929	rs110436373	MIR2481;TMEM242	9	93998047	rs110845303	TMEM242;ZDHHC14	dpr	AA	2.54	14.7212	303	1_1	0.516	0.242	2_2	0.271	0.471	2_1	-0.845	0.15	1_2	-0.913	0.137
29	10852813	rs42170237	DLG2	29	11247884	rs42165428	DLG2	dpr	AA	2.34	14.71	304	1_1	0.4	0.357	2_2	0.359	0.316	2_1	-0.694	0.171	1_2	-0.883	0.156
3	32682665	rs43336764	LOC112445976;TRNAK-UUU_6	3	32795014	rs136483588	KCNA3;KCNA2	dpr	AA	-2.19	14.7055	305	1_2	0.513	0.291	2_1	0.278	0.354	2_2	-0.694	0.167	1_1	-0.702	0.188
3	47522054	rs43669551	LOC781902;LOC112445875	3	48285929	rs110384429	RWDD3;LOC614522	dpr	AA	2.18	14.7055	306	2_2	0.411	0.35	1_1	0.385	0.282	1_2	-0.635	0.204	2_1	-0.749	0.164
25	20505246	rs109549267	HS3ST2	25	20970988	rs109992364	SCNN1B	dpr	AA	-2.37	14.7033	307	1_2	0.564	0.224	2_1	0.295	0.417	1_1	-0.54	0.233	2_2	-0.975	0.127
5	70725423	rs133224385	BTBD11	5	70907661	rs135955936	BTBD11	dpr	AA	-2.36	14.699	308	1_2	0.586	0.261	2_1	0.244	0.41	1_1	-0.761	0.165	2_2	-0.773	0.165
2	99131422	rs110698018	LOC100138167;TRNAC-GCA_20	2	99409635	rs41589291	ERBB4	dpr	AA	2.19	14.699	309	1_1	0.627	0.189	2_2	0.314	0.412	2_1	-0.615	0.208	1_2	-0.631	0.19
5	56035754	rs135364242	R3HDM2	5	61449201	rs41647796	TRNAG-UCC_9;MIR1251	dpr	AA	-2.43	14.6819	310	2_1	0.698	0.153	1_2	0.446	0.248	1_1	-0.215	0.495	2_2	-1.07	0.103
2	105911900	rs43315750	TNS1	2	106805888	rs108974752	LOC101906064;WNT6	dpr	AA	2.14	14.6655	311	2_2	0.41	0.301	1_1	0.409	0.312	1_2	-0.599	0.23	2_1	-0.719	0.158
22	36148370	rs134144049	LOC112443468;LOC101906240	22	36455501	rs109941766	ENSBTAG00000050113	dpr	AA	-2.6	14.6635	312	1_2	0.416	0.308	2_1	0.335	0.405	1_1	-0.871	0.155	2_2	-0.982	0.131
3	49574985	rs29015114	LOC783590;GCLM	3	50750559	rs133023874	EVI5	dpr	AA	-2.4	14.6615	313	1_2	0.884	0.154	2_1	0.185	0.439	2_2	-0.392	0.303	1_1	-0.941	0.104
1	60247154	rs41628641	LOC112446995;GAP43	1	60275851	rs110143438	LOC112446995;GAP43	dpr	AA	2.58	14.6596	314	1_1	0.792	0.201	2_2	0.144	0.49	1_2	-0.611	0.212	2_1	-1.03	0.0969
6	84556626	rs109522300	ENSBTAG00000003523	6	84750527	rs108955154	ENSBTAG00000052023	dpr	AA	2.9	14.6596	315	1_1	0.726	0.161	2_2	0.213	0.585	1_2	-0.83	0.153	2_1	-1.13	0.101
20	30122034	rs29026621	MRPS30;LOC112443035	20	31292134	rs133770333	PAIP1	dpr	AA	-2.13	14.6596	316	1_2	0.52	0.229	2_1	0.411	0.316	1_1	-0.444	0.302	2_2	-0.755	0.153
7	59880943	rs3423238529	HTR4	7	60051047	rs42809616	HTR4	dpr	AA	-2.27	14.6576	317	2_1	0.65	0.238	1_2	0.209	0.411	2_2	-0.637	0.224	1_1	-0.778	0.127
3	60355109	rs41624402	TTLL7(d)	3	60964021	rs134212595	blank	dpr	AA	2.53	14.6498	318	1_1	0.489	0.199	2_2	0.344	0.48	2_1	-0.715	0.199	1_2	-0.982	0.122
20	45076553	rs29016327	LOC112443070(u)	20	47459263	rs43199056	LOC104975285(u)	dpr	AA	2.14	14.6289	319	1_1	0.648	0.174	2_2	0.35	0.35	1_2	-0.373	0.33	2_1	-0.768	0.146
1	40023410	rs136744593	blank	1	40075624	rs41660854	blank	dpr	AA	3.04	14.6216	320	2_2	0.744	0.204	1_1	0.139	0.57	2_1	-0.798	0.136	1_2	-1.36	0.0901
29	10863229	rs42170324	DLG2	29	11247884	rs42165428	DLG2	dpr	AA	2.14	14.6003	321	1_1	0.442	0.288	2_2	0.363	0.324	2_1	-0.504	0.241	1_2	-0.833	0.148
29	10898447	rs135647939	DLG2	29	12310178	rs42339353	DLG2;CCDC90B	dpr	AA	-2.17	14.5986	322	1_2	0.749	0.177	2_1	0.261	0.401	1_1	-0.483	0.25	2_2	-0.678	0.172
20	68194875	rs29019923	LOC112443017;LOC112443018	20	68598659	rs137293042	LOC112443018(d)	dpr	AA	3.5	14.5935	323	1_1	0.832	0.221	2_2	0.0605	0.529	2_1	-0.586	0.202	1_2	-2.02	0.0483
5	69511371	rs135177003	NUAK1	5	70556822	rs110176863	CRY1;LOC112446722	dpr	AA	2.87	14.5935	324	2_2	1.47	0.0699	1_1	0.165	0.576	1_2	-0.434	0.234	2_1	-0.798	0.12
5	30600601	rs110411438	ENSBTAG00000048518	5	32155036	rs137602015	PFKM	dpr	AA	2.75	14.5834	325	2_2	1.01	0.146	1_1	0.114	0.547	2_1	-0.517	0.221	1_2	-1.11	0.0858
11	62671427	rs134771759	LOC107132935	11	63187417	rs41595265	SERTAD2;LOC112448803	dpr	AA	-2.89	14.5735	326	2_1	0.634	0.23	1_2	0.188	0.51	1_1	-0.771	0.181	2_2	-1.3	0.0786
3	77030221	rs42223425	ENSBTAG00000052364	3	77142614	rs136967746	WLS	dpr	AA	3.31	14.5719	327	1_1	0.537	0.215	2_2	0.207	0.597	2_1	-1.22	0.107	1_2	-1.35	0.0807
13	3252758	rs29025501	ANKEF1	13	3873362	rs42580320	SLX4IP	dpr	AA	2.32	14.5702	328	2_2	0.765	0.165	1_1	0.241	0.413	1_2	-0.397	0.312	2_1	-0.92	0.111
18	43209180	rs109750985	TDRD12	18	43262120	rs132896194	TDRD12;SLC7A9	dpr	AA	-2.47	14.5544	329	2_1	0.471	0.331	1_2	0.281	0.358	2_2	-0.711	0.191	1_1	-1.01	0.12
20	35283137	rs110270211	FYB1	20	36347598	rs41945637	LOC104975277	dpr	AA	2.94	14.5482	330	1_1	1.72	0.0503	2_2	0.188	0.513	2_1	-0.278	0.309	1_2	-0.758	0.128
13	25821584	rs132697751	ENKUR	13	25911339	rs109352819	GPR158	dpr	AA	-2.21	14.5452	331	2_1	0.425	0.284	1_2	0.364	0.352	1_1	-0.598	0.227	2_2	-0.822	0.137
5	70439711	rs29016859	CRY1;LOC112446722	5	70833488	rs136763809	BTBD11	dpr	AA	2.48	14.5406	332	1_1	0.837	0.184	2_2	0.155	0.497	2_1	-0.666	0.193	1_2	-0.82	0.126
2	135715959	rs136576158	SPATA21	2	136037335	rs3423145947	ENSBTAG00000034674	dpr	AA	-2.39	14.5376	333	1_2	0.825	0.211	2_1	0.135	0.455	2_2	-0.613	0.183	1_1	-0.816	0.151
2	19230960	rs110203317	PDE11A	2	19569439	rs110407335	NFE2L2	dpr	AA	2.53	14.5361	334	1_1	0.807	0.163	2_2	0.225	0.432	2_1	-0.431	0.321	1_2	-1.07	0.0846
13	1641651	rs42391346	PLCB1	13	1657439	rs110283026	PLCB1	dpr	AA	2.96	14.5258	335	2_2	0.362	0.497	1_1	0.293	0.274	1_2	-1.02	0.132	2_1	-1.28	0.0976
12	3898855	rs110914686	LOC112449024;LOC112449179	12	4257604	rs108941468	LOC112449160(d)	dpr	AA	2.5	14.5243	336	1_1	0.475	0.252	2_2	0.302	0.424	2_1	-0.611	0.223	1_2	-1.11	0.1
15	76436055	rs110243446	AMBRA1	15	76640417	rs109328388	ARHGAP1	dpr	AA	-2.54	14.5003	337	2_1	0.478	0.368	1_2	0.268	0.274	1_1	-0.496	0.268	2_2	-1.3	0.0901
20	35019324	rs137134405	DAB2	20	36347598	rs41945637	LOC104975277	dpr	AA	-3.32	14.4895	338	2_1	1.82	0.0452	1_2	0.145	0.566	1_1	-0.267	0.314	2_2	-1.08	0.0745
7	61475050	rs133528219	PDGFRB	7	62286280	rs43518057	GPX3	dpr	AA	-2.17	14.4841	339	2_1	0.725	0.16	1_2	0.275	0.436	1_1	-0.544	0.204	2_2	-0.622	0.2
11	104626504	rs135694352	VAV2	11	104670417	rs137743165	VAV2	dpr	AA	-2.37	14.4737	340	2_1	0.87	0.136	1_2	0.211	0.501	1_1	-0.508	0.221	2_2	-0.781	0.142
4	74198452	rs42669964	LOC112446400;LOC112446401	4	74302711	rs110234373	LOC112446401(u)	dpr	AA	2.08	14.4622	341	2_2	0.452	0.28	1_1	0.362	0.326	2_1	-0.563	0.219	1_2	-0.699	0.174
28	34031243	rs109415165	RPS24;LOC112444751	28	34083770	rs110773048	RPS24;LOC112444751	dpr	AA	2.39	14.4522	342	1_1	0.62	0.237	2_2	0.2	0.443	2_1	-0.532	0.189	1_2	-1.04	0.13
14	33460387	rs110490288	SULF1	14	33689107	rs135022590	SLCO5A1;TRNAG-CCC_92	dpr	AA	2.33	14.4522	343	2_2	0.466	0.251	1_1	0.314	0.373	1_2	-0.45	0.275	2_1	-1.1	0.101
2	106782624	rs43315176	CYP27A1;PRKAG3	2	108865422	rs43317713	LOC100336136(d)	dpr	AA	-2.51	14.4522	344	2_1	0.986	0.162	1_2	0.106	0.502	1_1	-0.452	0.22	2_2	-0.967	0.117
17	24597264	rs133981187	LOC784179;LOC112441994	17	25067804	rs110348666	PCDH10	dpr	AA	-2.65	14.451	345	1_2	0.501	0.277	2_1	0.301	0.384	2_2	-0.58	0.255	1_1	-1.27	0.0838
1	73652242	rs110928662	LOC104970902;OPA1	1	73749733	rs108947845	LOC104970902;OPA1	dpr	AA	2.43	14.4498	346	2_2	0.882	0.203	1_1	0.0967	0.486	1_2	-0.694	0.156	2_1	-0.756	0.155
1	13643769	rs110692939	LOC100847925(d)	1	14122474	rs136534428	blank	dpr	AA	-2.79	14.4473	347	2_1	0.696	0.21	1_2	0.177	0.478	2_2	-0.529	0.235	1_1	-1.39	0.0766
6	56900473	rs41567752	C6H4orf19	6	57564529	rs41653366	LOC104972737;LOC112447064	dpr	AA	2.84	14.4413	348	2_2	0.766	0.178	1_1	0.177	0.528	1_2	-0.615	0.22	2_1	-1.28	0.0734
7	59795130	rs3423240312	LOC112447450;FBXO38	7	61491583	rs136410320	PDGFRB	dpr	AA	2.33	14.4413	349	1_1	0.701	0.166	2_2	0.296	0.453	2_1	-0.619	0.227	1_2	-0.71	0.154
4	59526928	rs41652001	LOC112446333;LOC783088	4	59818356	rs109320755	LOC112446385;ELMO1	dpr	AA	-2.06	14.4353	350	2_1	0.485	0.242	1_2	0.377	0.325	2_2	-0.439	0.275	1_1	-0.756	0.158
1	40075624	rs41660854	blank	1	40135823	rs110615616	blank	dpr	AA	-2.91	14.4225	351	2_1	1.01	0.121	1_2	0.17	0.608	2_2	-0.725	0.174	1_1	-1.01	0.0978
17	53069851	rs29018040	CLIP1	17	56072424	rs109403807	CCDC60;HSPB8	dpr	AA	-2.45	14.4214	352	1_2	1.21	0.0884	2_1	0.218	0.489	1_1	-0.457	0.234	2_2	-0.564	0.189
X	30529442	rs135743843	LOC112445213;FMR1	X	31127306	rs110116420	AFF2	dpr	AA	2.51	14.4179	353	2_2	1.21	0.0852	1_1	0.373	0.378	2_1	-0.382	0.306	1_2	-0.549	0.231
14	75379698	rs109928361	CNBD1	14	75468957	rs41569163	CNBD1	dpr	AA	-2.13	14.4067	354	1_2	0.414	0.334	2_1	0.386	0.284	1_1	-0.586	0.231	2_2	-0.747	0.151
1	72437297	rs135490738	XXYLT1	1	73140826	rs109047798	GP5;LRRC15	dpr	AA	-2.21	14.4045	355	2_1	0.595	0.255	1_2	0.22	0.397	2_2	-0.594	0.195	1_1	-0.804	0.153
6	18465657	rs136382934	DKK2;TRNAC-GCA_78	6	19074455	rs42189699	TBCK;LOC101904481	dpr	AA	-2.55	14.3969	356	2_1	1.3	0.0796	1_2	0.204	0.509	2_2	-0.429	0.242	1_1	-0.613	0.169
20	58364680	rs42640157	ANKH	20	58743415	rs41642552	TRIO	dpr	AA	2.26	14.3915	357	1_1	0.515	0.26	2_2	0.3	0.392	2_1	-0.71	0.141	1_2	-0.732	0.207
20	61859261	rs108973107	CTNND2	20	61907323	rs29018304	CTNND2	dpr	AA	-3.19	14.3904	358	1_2	0.647	0.212	2_1	0.167	0.515	1_1	-0.581	0.22	2_2	-1.79	0.0531
5	43371061	rs42791351	LOC104972423;MYRFL	5	44708915	rs111010040	LOC112446864;LOC104969823	dpr	AA	2.46	14.3862	359	2_2	0.611	0.193	1_1	0.269	0.492	1_2	-0.767	0.152	2_1	-0.818	0.163
20	61858044	rs41954518	CTNND2	20	61907323	rs29018304	CTNND2	dpr	AA	3.19	14.3851	360	2_2	0.648	0.212	1_1	0.167	0.515	2_1	-0.58	0.22	1_2	-1.79	0.0531
4	93612619	rs41590209	MIR183;LOC112446339	4	93752906	rs110285713	UBE2H;ZC3HC1	dpr	AA	2.22	14.3778	361	2_2	0.399	0.313	1_1	0.382	0.334	1_2	-0.667	0.183	2_1	-0.771	0.169
18	56902558	rs137778905	KLK4	18	58014978	rs109173807	LOC787309;PPP2R1A	dpr	AA	-2.5	14.3768	362	2_1	0.759	0.153	1_2	0.232	0.531	1_1	-0.743	0.145	2_2	-0.769	0.171
6	56635705	rs109767914	NWD2	6	57631443	rs137712277	LOC101907152	dpr	AA	2.36	14.3625	363	1_1	0.494	0.315	2_2	0.293	0.28	1_2	-0.364	0.298	2_1	-1.21	0.107
X	97496443	rs81184371	ZNF674;LOC112445098	X	97609225	rs110714111	LOC112445098;LOC112445312	dpr	AA	-2.24	14.3605	364	2_1	0.462	0.302	1_2	0.335	0.346	1_1	-0.683	0.15	2_2	-0.758	0.202
13	1615667	rs109072042	PLCB1	13	2121716	rs110681676	PLCB4	dpr	AA	2.26	14.3565	365	1_1	0.681	0.194	2_2	0.245	0.438	2_1	-0.58	0.219	1_2	-0.758	0.149
19	4467908	rs110669403	LOC790354;LOC100847997	19	7717717	rs110036994	TRIM25	dpr	AA	-2.28	14.3556	366	2_1	0.451	0.242	1_2	0.424	0.302	1_1	-0.344	0.343	2_2	-1.06	0.113
20	36433099	rs109281913	LOC104975277;LOC112443082	20	36762075	rs109697449	WDR70	dpr	AA	-2.33	14.3536	367	1_2	1.1	0.0967	2_1	0.231	0.466	2_2	-0.431	0.247	1_1	-0.566	0.19
24	58902927	rs110801657	PMAIP1;LOC613321	24	59266329	rs132964257	LOC529488	dpr	AA	2.08	14.3536	368	1_1	0.548	0.237	2_2	0.323	0.356	1_2	-0.513	0.205	2_1	-0.691	0.202
1	76172887	rs109635001	LOC614619;GMNC	1	76217113	rs41664221	LOC614619;GMNC	dpr	AA	2.89	14.3224	369	1_1	1.54	0.0657	2_2	0.135	0.615	1_2	-0.476	0.196	2_1	-0.742	0.124
2	107806242	rs110275467	LOC112443121;LOC784291	2	108435230	rs137093637	LOC784399;LOC100336136	dpr	AA	-2.65	14.3179	370	1_2	0.521	0.187	2_1	0.291	0.533	1_1	-0.783	0.158	2_2	-1.05	0.123
29	36344787	rs110884398	ENSBTAG00000033237	29	36775708	rs110159529	MIR584-7;LOC101907357	dpr	AA	2.36	14.3116	371	1_1	0.917	0.137	2_2	0.185	0.503	1_2	-0.502	0.21	2_1	-0.757	0.15
19	63013172	rs41923104	CACNG5	19	63367207	rs109935872	LOC112442744;LOC112442584	dpr	AA	-2.41	14.3063	372	2_1	0.6	0.231	1_2	0.231	0.459	2_2	-0.781	0.143	1_1	-0.794	0.167
10	77354728	rs109969853	MAX;LOC112448644	10	77718103	rs29016839	FUT8	dpr	AA	2.71	14.3063	373	1_1	1.33	0.0992	2_2	0.124	0.577	2_1	-0.613	0.171	1_2	-0.644	0.154
15	83118732	rs135009368	ENSBTAG00000053835	15	83480538	rs41783588	NCAPD3	dpr	AA	-2.36	14.3054	374	1_2	0.525	0.222	2_1	0.308	0.43	1_1	-0.631	0.235	2_2	-0.89	0.113
20	43185447	rs41641076	LOC112442954(u)	20	43483605	rs41663018	LOC112442954;LOC112443019	dpr	AA	-2.54	14.3019	375	2_1	0.718	0.159	1_2	0.23	0.459	1_1	-0.413	0.301	2_2	-1.18	0.0811
17	24597264	rs133981187	LOC784179;LOC112441994	17	25320212	rs41632083	LOC112442020(d)	dpr	AA	2.82	14.2958	376	1_1	0.55	0.236	2_2	0.272	0.498	1_2	-0.99	0.125	2_1	-1.01	0.141
11	14634507	rs136792385	MEMO1	11	14825944	rs135367836	NLRC4	dpr	AA	2.42	14.2941	377	1_1	0.388	0.267	2_2	0.374	0.396	1_2	-0.621	0.237	2_1	-1.03	0.101
20	39115769	rs133317890	PRLR;AGXT2	20	39181409	rs110552794	AGXT2;DNAJC21	dpr	AA	2.24	14.2782	378	2_2	0.461	0.37	1_1	0.334	0.252	2_1	-0.554	0.239	1_2	-0.887	0.138
16	18581053	rs110576813	LOC112441932;KCTD3	16	18765963	rs3423411000	LOC112441932;KCTD3	dpr	AA	2.22	14.2765	379	2_2	0.94	0.12	1_1	0.302	0.4	1_2	-0.482	0.243	2_1	-0.493	0.237
2	135727874	rs110625108	SPATA21	2	136037335	rs3423145947	ENSBTAG00000034674	dpr	AA	2.36	14.2757	380	2_2	0.982	0.125	1_1	0.186	0.475	1_2	-0.395	0.269	2_1	-0.8	0.131
10	84031614	rs110562868	RGS6	10	87030905	rs42249704	TTLL5	dpr	AA	2.7	14.262	381	1_1	1.18	0.0937	2_2	0.208	0.545	2_1	-0.505	0.223	1_2	-0.807	0.138
2	104357473	rs3423092918	MARCHF4	2	105482507	rs132970782	LOC107131613(u)	dpr	AA	2.29	14.2565	382	1_1	0.409	0.352	2_2	0.387	0.299	2_1	-0.736	0.174	1_2	-0.754	0.175
4	58326318	rs41574165	RGS2(u)	4	58515717	rs3423093572	RGS2;TRNAS-GGA_9	dpr	AA	2.3	14.2534	383	2_2	0.706	0.169	1_1	0.237	0.474	1_2	-0.562	0.221	2_1	-0.792	0.136
10	8055508	rs109354670	F2RL1;S100Z	10	8101855	rs110860367	LOC101907313;CRHBP	dpr	AA	2	14.2434	384	2_2	0.469	0.261	1_1	0.366	0.322	1_2	-0.539	0.234	2_1	-0.621	0.184
26	32660674	rs42102058	GPAM(u)	26	33532743	rs41606767	TCF7L2	dpr	AA	2.12	14.2366	385	2_2	0.584	0.22	1_1	0.299	0.377	2_1	-0.519	0.239	1_2	-0.716	0.164
13	40737081	rs110431017	LOC112449289;NKX2-2	13	40955787	rs135662457	PAX1(d)	dpr	AA	-2.25	14.2358	386	1_2	0.796	0.15	2_1	0.289	0.375	1_1	-0.344	0.339	2_2	-0.821	0.136
5	48642098	rs109002803	LEMD3;WIF1	5	48925115	rs110011953	LOC107132487;TBC1D30	dpr	AA	2.76	14.2351	387	2_2	0.918	0.123	1_1	0.194	0.589	2_1	-0.596	0.167	1_2	-1.05	0.122
18	57853170	rs136807919	ZNF614	18	58337557	rs3423454379	ENSBTAG00000053131	dpr	AA	-2.19	14.2248	388	1_2	0.495	0.238	2_1	0.37	0.361	1_1	-0.519	0.249	2_2	-0.802	0.152
13	2987861	rs136711466	PAK5	13	3252758	rs29025501	ANKEF1	dpr	AA	-2.49	14.2226	389	1_2	0.74	0.16	2_1	0.216	0.513	1_1	-0.546	0.211	2_2	-0.988	0.116
20	42904117	rs109424500	LOC112442954(u)	20	43561729	rs42544230	LOC112442954;LOC112443019	dpr	AA	2.5	14.2218	390	2_2	0.801	0.14	1_1	0.246	0.451	1_2	-0.386	0.316	2_1	-1.07	0.0938
2	105777668	rs43717935	LOC107131613(u)	2	108821519	rs137801842	LOC100336136(d)	dpr	AA	-2.35	14.2204	391	1_2	0.629	0.178	2_1	0.297	0.433	1_1	-0.452	0.263	2_2	-0.97	0.126
27	24741644	rs42119497	CLDN23	27	24802623	rs42119436	LOC112444621	dpr	AA	2.34	14.2147	392	1_1	0.983	0.119	2_2	0.225	0.482	2_1	-0.514	0.216	1_2	-0.622	0.184
8	39584890	rs29016846	RCL1	8	39680225	rs41654641	RCL1	dpr	AA	2.82	14.2111	393	2_2	0.391	0.48	1_1	0.291	0.253	1_2	-0.851	0.187	2_1	-1.29	0.0797
14	72785677	rs110938172	RUNX1T1;LOC112449558	14	73740637	rs41580478	DECR1;NBN	dpr	AA	-2.06	14.2083	394	1_2	0.607	0.205	2_1	0.28	0.386	1_1	-0.495	0.243	2_2	-0.675	0.166
X	18225076	rs3423601848	HPRT1;MIR450B	X	19958862	Hapmap50520-BTA-97804	LOC787088	dpr	AA	-2.29	14.2034	395	2_1	0.471	0.346	1_2	0.324	0.305	1_1	-0.709	0.168	2_2	-0.786	0.181
24	35731647	rs42052296	YES1;ADCYAP1	24	35890754	rs42952010	ADCYAP1;LOC786055	dpr	AA	2.58	14.1965	396	1_1	0.421	0.398	2_2	0.252	0.338	2_1	-0.92	0.123	1_2	-0.988	0.141
15	83118732	rs135009368	ENSBTAG00000053835	15	83500802	rs136688931	NCAPD3	dpr	AA	-2.46	14.1918	397	1_2	0.559	0.22	2_1	0.315	0.434	1_1	-0.671	0.234	2_2	-0.919	0.111
27	39191150	rs109232208	NAT1;LRRC3B	27	40469227	rs134891512	RARB(d)	dpr	AA	-2.52	14.1918	398	2_1	1.09	0.103	1_2	0.166	0.528	2_2	-0.382	0.254	1_1	-0.89	0.115
6	81013293	rs109349556	EPHA5	6	82992397	rs109825631	LOC101908113(u)	dpr	AA	2.39	14.1891	399	1_1	0.442	0.331	2_2	0.293	0.325	1_2	-0.507	0.24	2_1	-1.15	0.104
20	30122034	rs29026621	MRPS30;LOC112443035	20	31373420	rs109823394	CCL28	dpr	AA	2.09	14.1878	400	1_1	0.495	0.243	2_2	0.41	0.309	1_2	-0.458	0.288	2_1	-0.723	0.159
1	142114021	rs109033222	PRDM15	1	142462451	rs110080520	UMODL1;ABCG1	dpr	AA	2.27	14.1831	401	1_1	0.878	0.148	2_2	0.187	0.451	2_1	-0.396	0.267	1_2	-0.808	0.134
3	89320342	rs43348578	C8A;FYB2	3	89365301	rs43348541	FYB2	dpr	AA	-2.16	14.1798	402	1_2	0.46	0.271	2_1	0.394	0.336	1_1	-0.65	0.203	2_2	-0.659	0.19
10	84800381	rs43645171	NUMB	10	85258477	rs110691656	PTGR2	dpr	AA	-2.26	14.1713	403	2_1	0.757	0.144	1_2	0.236	0.444	2_2	-0.367	0.294	1_1	-0.901	0.117
20	44002796	rs3423471163	TRNAC-GCA_209;LOC521159	20	45269875	rs42982833	LOC112443070(u)	dpr	AA	2.9	14.1713	404	1_1	1.79	0.0487	2_2	0.159	0.576	2_1	-0.471	0.188	1_2	-0.483	0.187
7	61482436	rs132897319	PDGFRB	7	62172453	rs43521990	LOC112447457	dpr	AA	-2.18	14.1694	405	1_2	0.728	0.162	2_1	0.283	0.427	2_2	-0.536	0.211	1_1	-0.63	0.199
6	35620457	rs3423218077	GPRIN3;TIGD2	6	36026273	rs133157501	FAM13A	dpr	AA	-2.28	14.1669	406	1_2	0.784	0.156	2_1	0.245	0.425	2_2	-0.404	0.288	1_1	-0.846	0.131
6	82051224	rs3423228230	LOC100139136;LOC112447018	6	82628692	rs29012417	LOC112447018(d)	dpr	AA	-1.98	14.1649	407	1_2	0.564	0.222	2_1	0.323	0.335	1_1	-0.454	0.263	2_2	-0.634	0.18
X	61814936	rs3423096315	LOC112445284;LOC784938	X	62335823	rs3423093949	LOC787351(d)	dpr	AA	-2.38	14.1561	408	1_2	0.926	0.135	2_1	0.176	0.506	2_2	-0.503	0.236	1_1	-0.774	0.123
9	69270585	rs41662459	AKAP7	9	70003308	rs109320400	LOC101904601	dpr	AA	-2.13	14.153	409	2_1	0.654	0.172	1_2	0.335	0.328	1_1	-0.304	0.367	2_2	-0.834	0.133
5	55968073	rs133286692	MARS1	5	61449201	rs41647796	TRNAG-UCC_9;MIR1251	dpr	AA	2.32	14.1524	410	1_1	0.632	0.177	2_2	0.51	0.227	2_1	-0.233	0.472	1_2	-0.948	0.124
20	43304272	rs41943669	LOC112442954(u)	20	44002796	rs3423471163	TRNAC-GCA_209;LOC521159	dpr	AA	2.45	14.1518	411	1_1	0.778	0.148	2_2	0.218	0.427	1_2	-0.322	0.337	2_1	-1.13	0.088
5	42893327	rs133933883	PTPRB	5	44490742	rs43432865	LOC787241;LOC112446907	dpr	AA	2.45	14.1518	412	2_2	0.675	0.251	1_1	0.171	0.407	1_2	-0.538	0.237	2_1	-1.06	0.105
9	70376506	rs134151150	LOC512859;STX7	9	71659298	rs43703948	EYA4	dpr	AA	-2.09	14.1506	413	2_1	0.478	0.24	1_2	0.419	0.28	1_1	-0.345	0.349	2_2	-0.852	0.131
15	51070080	rs41618218	STIM1	15	51552964	rs41764202	ENSBTAG00000011549	dpr	AA	2.36	14.1451	414	2_2	0.411	0.284	1_1	0.304	0.413	1_2	-0.62	0.167	2_1	-1.02	0.136
6	81156919	rs134948894	EPHA5	6	84056389	rs133778140	TMPRSS11E;LOC112447230	dpr	AA	-2.68	14.1445	415	1_2	0.776	0.144	2_1	0.207	0.376	2_2	-0.235	0.418	1_1	-1.46	0.0625
1	132184172	rs109255963	IL20RB	1	134081566	rs133313907	LOC112448276;EPHB1	dpr	AA	2.36	14.1427	416	1_1	0.953	0.14	2_2	0.143	0.491	1_2	-0.383	0.243	2_1	-0.877	0.126
18	12377354	rs136993800	MTHFSD;FOXC2	18	12927601	rs137610816	FBXO31	dpr	AA	2.82	14.1391	417	2_2	0.46	0.369	1_1	0.281	0.344	2_1	-0.735	0.199	1_2	-1.35	0.0886
3	83651334	rs109046421	PATJ	3	84658793	rs42692592	NFIA;LOC104971724	dpr	AA	-2.05	14.1355	418	1_2	0.612	0.19	2_1	0.298	0.396	2_2	-0.521	0.229	1_1	-0.619	0.186
22	11267278	rs135323482	ITGA9	22	11395277	rs110987434	CTDSPL	dpr	AA	2.6	14.1349	419	1_1	0.604	0.216	2_2	0.251	0.383	1_2	-0.408	0.333	2_1	-1.34	0.0683
7	61491583	rs136410320	PDGFRB	7	62172453	rs43521990	LOC112447457	dpr	AA	-2.19	14.1273	420	1_2	0.632	0.189	2_1	0.297	0.422	2_2	-0.609	0.185	1_1	-0.649	0.204
9	15814189	rs109820872	IMPG1;LOC782026	9	15846479	rs43585106	IMPG1;LOC782026	dpr	AA	2.85	14.1255	421	2_2	0.501	0.304	1_1	0.235	0.451	1_2	-0.931	0.123	2_1	-1.18	0.121
3	37457043	rs110939817	TRNAC-GCA_26(d)	3	37481305	rs3423155258	TRNAC-GCA_26(d)	dpr	AA	2.24	14.1186	422	2_2	0.432	0.283	1_1	0.413	0.322	2_1	-0.565	0.275	1_2	-0.829	0.121
18	16904338	rs41867205	SIAH1;N4BP1	18	18387274	rs110437588	LOC786252;CNEP1R1	dpr	AA	2.66	14.1175	423	2_2	0.718	0.154	1_1	0.271	0.406	1_2	-0.317	0.36	2_1	-1.35	0.0792
2	23678805	rs109906067	RAPGEF4	2	25855474	rs43293650	MYO3B	dpr	AA	-2.23	14.1158	424	2_1	0.772	0.162	1_2	0.417	0.278	1_1	-0.285	0.387	2_2	-0.761	0.172
3	9436773	rs132821334	DCAF8	3	9656261	rs110523616	PIGM;SLAMF9	dpr	AA	2.59	14.1068	425	2_2	0.639	0.213	1_1	0.251	0.47	1_2	-0.717	0.222	2_1	-0.987	0.0954
17	26637020	rs134859835	LOC112442106(u)	17	26883751	rs41623087	LOC112442106(d)	dpr	AA	2.66	14.1046	426	2_2	1.02	0.126	1_1	0.159	0.52	2_1	-0.434	0.26	1_2	-1.05	0.0934
2	101882019	rs110675213	ENSBTAG00000052399	2	102308809	rs109523794	SPAG16	dpr	AA	2.29	14.1035	427	2_2	0.429	0.27	1_1	0.355	0.391	2_1	-0.688	0.178	1_2	-0.821	0.161
17	31892333	rs110556114	LOC781055;FAT4	17	32280188	rs42131316	LOC781055;FAT4	dpr	AA	2.41	14.0996	428	2_2	0.869	0.137	1_1	0.202	0.523	2_1	-0.616	0.194	1_2	-0.719	0.147
20	42904117	rs109424500	LOC112442954(u)	20	43304272	rs41943669	LOC112442954(u)	dpr	AA	-2.4	14.0985	429	2_1	0.856	0.127	1_2	0.261	0.409	1_1	-0.316	0.358	2_2	-0.966	0.106
13	83054343	rs134085656	TRNAG-GCC_11;CBLN4	13	83104930	rs110970392	TRNAG-GCC_11;CBLN4	dpr	AA	-3.16	14.0915	430	2_1	0.382	0.404	1_2	0.184	0.404	2_2	-0.814	0.116	1_1	-1.78	0.0754
1	154952025	rs136130673	TBC1D5;LOC112447004	1	156028437	rs43289461	LOC112448186;KCNH8	dpr	AA	2.5	14.0894	431	2_2	0.762	0.248	1_1	0.12	0.449	1_2	-0.68	0.163	2_1	-0.94	0.141
8	9342585	rs110690571	MIR124A-1;LOC783528	8	9669781	rs110202323	HMBOX1	dpr	AA	2.28	14.0878	432	2_2	0.667	0.2	1_1	0.213	0.468	1_2	-0.683	0.159	2_1	-0.72	0.173
17	28637922	rs41839246	LOC112441996;C17H4orf33	17	28709448	rs43706141	SCLT1	dpr	AA	-2.35	14.0872	433	2_1	0.56	0.196	1_2	0.311	0.453	2_2	-0.616	0.214	1_1	-0.862	0.138
14	74499951	rs132910822	MMP16	14	75229968	rs110546385	LOC786994;LOC787250	dpr	AA	-2.37	14.0862	434	1_2	0.575	0.246	2_1	0.215	0.445	1_1	-0.644	0.18	2_2	-0.936	0.129
5	28025150	rs134299720	FIGNL2	5	30247421	rs29024515	FAM186B	dpr	AA	2.18	14.0675	435	1_1	0.894	0.131	2_2	0.219	0.449	1_2	-0.416	0.252	2_1	-0.654	0.169
6	81193079	rs137447239	EPHA5	6	84056389	rs133778140	TMPRSS11E;LOC112447230	dpr	AA	-2.68	14.0635	436	1_2	0.773	0.145	2_1	0.208	0.377	2_2	-0.238	0.416	1_1	-1.46	0.0623
22	35319969	rs134898846	SLC25A26;MAGI1	22	35621387	rs136773206	MAGI1	dpr	AA	-2.75	14.063	437	1_2	1.29	0.0914	2_1	0.133	0.597	1_1	-0.521	0.193	2_2	-0.812	0.119
5	42304422	rs109520109	CPNE8	5	43371061	rs42791351	LOC104972423;MYRFL	dpr	AA	2.32	14.062	438	2_2	0.495	0.237	1_1	0.3	0.406	2_1	-0.486	0.239	1_2	-1.04	0.118
10	8581573	rs109116026	PDE8B	10	9504804	rs133980995	SCAMP1	dpr	AA	2.24	14.058	439	2_2	0.645	0.24	1_1	0.259	0.379	1_2	-0.646	0.206	2_1	-0.687	0.176
27	25908583	rs42126104	LOC104976083	27	26022444	rs110202198	LOC104976083;SARAF	dpr	AA	-2.48	14.0496	440	2_1	0.471	0.409	1_2	0.219	0.299	1_1	-0.638	0.153	2_2	-1.15	0.14
23	15815517	rs135092972	TAF8;LOC104969620	23	16077496	rs109570650	TRERF1	dpr	AA	2.13	14.0482	441	2_2	0.464	0.23	1_1	0.404	0.34	2_1	-0.427	0.281	1_2	-0.836	0.149
22	15831465	rs134893076	ABHD5;MIR138-1	22	16050896	rs136778311	LOC112443438;LOC784464	dpr	AA	-2.46	14.0429	442	2_1	1.19	0.0921	1_2	0.179	0.524	1_1	-0.453	0.22	2_2	-0.633	0.164
27	2657325	rs109943324	CSMD1	27	2898612	rs133936367	CSMD1	dpr	AA	2.53	14.041	443	1_1	0.971	0.122	2_2	0.175	0.561	2_1	-0.598	0.17	1_2	-0.789	0.146
27	44938824	rs135196451	TRNAG-GCC_23(d)	27	45081630	rs42293868	TRNAG-GCC_23;LOC112444661	dpr	AA	-2.33	14.0405	444	1_2	0.816	0.175	2_1	0.181	0.45	1_1	-0.481	0.259	2_2	-0.854	0.116
2	107988438	rs3423141998	LOC112443121;LOC784291	2	108816422	rs3423143253	LOC100336136(d)	dpr	AA	-2.31	14.0325	445	1_2	0.443	0.282	2_1	0.317	0.394	1_1	-0.741	0.169	2_2	-0.809	0.155
13	2987861	rs136711466	PAK5	13	3710010	rs41605729	SLX4IP	dpr	AA	-2.42	14.0241	446	1_2	0.862	0.127	2_1	0.216	0.507	1_1	-0.463	0.244	2_2	-0.879	0.121
8	91127951	rs133872392	ZNF189	8	91746990	rs110509228	GRIN3A(d)	dpr	AA	2.17	14.0177	447	2_2	0.506	0.242	1_1	0.331	0.337	2_1	-0.415	0.303	1_2	-0.917	0.118
1	137344320	rs43274059	ACPP;TRNAC-ACA_4	1	140543741	rs42956310	DSCAM	dpr	AA	2.38	14.0123	448	2_2	0.972	0.114	1_1	0.203	0.496	2_1	-0.394	0.251	1_2	-0.81	0.139
9	15617587	rs43581745	IMPG1	9	15814189	rs109820872	IMPG1;LOC782026	dpr	AA	2.43	14.0083	449	2_2	0.49	0.29	1_1	0.305	0.38	2_1	-0.598	0.194	1_2	-1.04	0.136
19	22274571	rs133749693	RFLNB;C19H17orf97	19	22309298	rs134658300	RPH3AL	dpr	AA	2.84	14.0066	450	2_2	0.398	0.46	1_1	0.27	0.295	1_2	-0.987	0.142	2_1	-1.19	0.103
5	69567519	rs136237477	NUAK1;CKAP4	5	70556822	rs110176863	CRY1;LOC112446722	dpr	AA	-2.84	14.0057	451	1_2	1.46	0.0681	2_1	0.159	0.58	2_2	-0.421	0.236	1_1	-0.8	0.116
20	53680094	rs41641772	CDH18	20	53779182	rs110651823	CDH18	dpr	AA	2.42	14.0035	452	2_2	1.04	0.131	1_1	0.127	0.54	1_2	-0.606	0.173	2_1	-0.643	0.156
9	14952501	rs43587701	FILIP1	9	14994638	rs137110758	FILIP1	dpr	AA	2.66	14	453	2_2	0.93	0.156	1_1	0.143	0.56	2_1	-0.755	0.144	1_2	-0.833	0.14
6	81210015	rs132915761	EPHA5	6	84056389	rs133778140	TMPRSS11E;LOC112447230	dpr	AA	2.67	13.9872	454	2_2	0.771	0.145	1_1	0.207	0.376	1_2	-0.238	0.416	2_1	-1.45	0.0626
1	137239948	rs43275053	LOC112447887	1	140543741	rs42956310	DSCAM	dpr	AA	-2.8	13.9872	455	1_2	1.04	0.113	2_1	0.167	0.612	1_1	-0.663	0.134	2_2	-0.927	0.141
7	61475822	rs135386732	PDGFRB	7	62172453	rs43521990	LOC112447457	dpr	AA	2.15	13.983	456	2_2	0.726	0.161	1_1	0.283	0.423	1_2	-0.53	0.213	2_1	-0.61	0.203
23	48398529	rs110646134	LOC101902551;LOC104969889	23	48452623	rs42333817	LOC112443802;LOC112443842	dpr	AA	2.56	13.9788	457	2_2	0.524	0.3	1_1	0.218	0.418	1_2	-0.767	0.17	2_1	-1.05	0.112
15	53839563	rs110290383	LIPT2	15	54049119	rs135592321	CHRDL2;RNF169	dpr	AA	2.19	13.9788	458	1_1	0.897	0.143	2_2	0.182	0.472	1_2	-0.546	0.214	2_1	-0.565	0.171
20	36433099	rs109281913	LOC104975277;LOC112443082	20	36728050	rs133593384	WDR70	dpr	AA	2.27	13.9706	459	1_1	1.08	0.096	2_2	0.227	0.465	2_1	-0.422	0.246	1_2	-0.544	0.194
8	7210682	rs3423253695	GLRA3;ADAM29	8	7258490	rs3423093542	ENSBTAG00000025954	dpr	AA	-2.28	13.9626	460	1_2	0.519	0.242	2_1	0.273	0.374	2_2	-0.427	0.284	1_1	-1.06	0.1
2	105589302	rs110594836	LOC107131613(u)	2	108816422	rs3423143253	LOC100336136(d)	dpr	AA	2.11	13.9626	461	2_2	0.532	0.225	1_1	0.341	0.375	1_2	-0.6	0.212	2_1	-0.636	0.188
15	32569938	rs110239420	LOC101903557	15	32706189	rs110583257	LOC101903557	dpr	AA	-2.09	13.9586	462	1_2	0.53	0.224	2_1	0.507	0.238	2_2	-0.319	0.374	1_1	-0.733	0.164
13	2644745	rs41577102	PAK5	13	3127519	rs3423357752	PAK5;LOC100848820	dpr	AA	2.15	13.9547	463	1_1	0.594	0.21	2_2	0.279	0.411	2_1	-0.554	0.205	1_2	-0.725	0.173
5	33041486	rs42695568	PCED1B	5	33720853	BovineHD0500009895	ENSBTAG00000049143	dpr	AA	2.19	13.9547	464	1_1	0.528	0.284	2_2	0.272	0.354	1_2	-0.59	0.202	2_1	-0.8	0.159
7	61476690	rs133478562	PDGFRB	7	62172453	rs43521990	LOC112447457	dpr	AA	-2.15	13.9547	465	1_2	0.725	0.161	2_1	0.282	0.423	2_2	-0.529	0.213	1_1	-0.61	0.203
1	142636491	rs109874240	TFF1;TMPRSS3	1	144179505	rs109819847	LOC112448005;ICOSLG	dpr	AA	-2.25	13.9547	466	1_2	0.711	0.158	2_1	0.305	0.364	1_1	-0.314	0.355	2_2	-0.92	0.122
18	43209180	rs109750985	TDRD12	18	43247151	rs109060908	TDRD12	dpr	AA	-2.52	13.9508	467	1_2	0.43	0.24	2_1	0.336	0.423	1_1	-0.503	0.234	2_2	-1.25	0.102
1	156605854	rs43752749	KCNH8	1	157253652	rs109431739	KAT2B	dpr	AA	2.08	13.9508	468	1_1	0.463	0.257	2_2	0.436	0.274	1_2	-0.38	0.324	2_1	-0.796	0.144
15	53949798	rs41770950	POLD3	15	54049119	rs135592321	CHRDL2;RNF169	dpr	AA	2.33	13.9355	469	1_1	0.863	0.175	2_2	0.16	0.475	1_2	-0.625	0.211	2_1	-0.68	0.139
14	37676754	rs3423374842	GDAP1;PI15	14	37936100	rs3423374878	GDAP1;PI15	dpr	AA	2.51	13.9281	470	2_2	1.08	0.108	1_1	0.189	0.538	2_1	-0.587	0.199	1_2	-0.66	0.154
8	54798294	BTB-01509839	LOC515468;LOC112447952	8	56282312	rs109680580	LOC107132695;LOC112447807	dpr	AA	2.65	13.9281	471	2_2	0.372	0.473	1_1	0.348	0.251	2_1	-0.892	0.158	1_2	-1.04	0.118
24	58902927	rs110801657	PMAIP1;LOC613321	24	61273428	rs136566712	PHLPP1	dpr	AA	2.02	13.9281	472	1_1	0.623	0.191	2_2	0.33	0.355	1_2	-0.449	0.252	2_1	-0.614	0.202
1	142136010	rs109951084	PRDM15;C2CD2	1	142462451	rs110080520	UMODL1;ABCG1	dpr	AA	2.26	13.9208	473	1_1	0.862	0.154	2_2	0.183	0.45	2_1	-0.405	0.261	1_2	-0.808	0.135
20	44093661	rs3423468237	TRNAC-GCA_209;LOC521159	20	46058057	rs109830656	LOC112442955	dpr	AA	2.69	13.9208	474	2_2	0.642	0.281	1_1	0.135	0.447	2_1	-0.734	0.18	1_2	-1.18	0.0917
5	100814976	rs135373162	LOC506828;A2M	5	101566571	rs110797226	C3AR1	dpr	AA	-2.24	13.9136	475	1_2	0.598	0.257	2_1	0.245	0.377	1_1	-0.62	0.24	2_2	-0.778	0.125
2	105139752	rs41585638	LOC101905680(d)	2	105911900	rs43315750	TNS1	dpr	AA	-2.34	13.9101	476	1_2	0.37	0.305	2_1	0.361	0.382	2_2	-0.753	0.153	1_1	-0.852	0.159
6	82051224	rs3423228230	LOC100139136;LOC112447018	6	83205491	rs134447852	CENPC	dpr	AA	2.42	13.9101	477	1_1	0.472	0.361	2_2	0.244	0.336	2_1	-0.725	0.18	1_2	-0.984	0.123
14	51723226	rs134510913	CSMD3	14	53332390	rs41630627	TRNAE-UUC_68;LOC112449580	dpr	AA	2.79	13.9101	478	2_2	0.967	0.176	1_1	0.0861	0.57	1_2	-0.77	0.132	2_1	-0.97	0.122
X	6295010	rs136678512	LOC112445093;LOC100140451	X	6807126	rs135009730	LOC100140451(d)	dpr	AA	-2.4	13.9066	479	1_2	0.456	0.196	2_1	0.32	0.496	1_1	-0.75	0.17	2_2	-0.876	0.138
2	105139752	rs41585638	LOC101905680(d)	2	105793871	rs134751521	LOC107131613(u)	dpr	AA	2.19	13.8894	480	2_2	0.405	0.31	1_1	0.405	0.31	2_1	-0.551	0.226	1_2	-0.826	0.153
14	37674726	rs3423371426	GDAP1;PI15	14	37936100	rs3423374878	GDAP1;PI15	dpr	AA	-2.51	13.8861	481	1_2	1.08	0.108	2_1	0.189	0.538	1_1	-0.585	0.2	2_2	-0.659	0.154
10	31879531	rs136708148	LOC112448631;LOC112448599	10	32721429	rs41649225	MEIS2	dpr	AA	2.56	13.8827	482	1_1	1.23	0.0835	2_2	0.196	0.508	2_1	-0.369	0.28	1_2	-0.766	0.129
17	27797482	rs133310954	LOC112441995;LOC785705	17	31769114	rs109019727	LOC781055(u)	dpr	AA	2.65	13.8827	483	1_1	0.609	0.217	2_2	0.255	0.465	1_2	-0.608	0.22	2_1	-1.18	0.0986
15	58041594	rs134664342	LOC104974280;CCDC34	15	58119998	rs41624104	LGR4	dpr	AA	-2.54	13.8794	484	2_1	0.789	0.16	1_2	0.198	0.489	2_2	-0.491	0.261	1_1	-1.06	0.0897
22	1654768	rs41996574	NEK10	22	1809821	rs3423476218	SLC4A7	dpr	AA	-2.14	13.8794	485	2_1	0.424	0.281	1_2	0.399	0.335	2_2	-0.636	0.179	1_1	-0.679	0.205
13	53714681	rs137570808	MYT1	13	55001775	rs41696787	OSBPL2;HRH3	dpr	AA	2.56	13.8761	486	1_1	0.483	0.374	2_2	0.198	0.353	1_2	-0.712	0.15	2_1	-1.17	0.123
10	47373830	rs43631903	TLN2	10	49103408	rs136276039	RORA	dpr	AA	2.66	13.8697	487	1_1	0.737	0.132	2_2	0.253	0.337	2_1	-0.199	0.471	1_2	-1.47	0.0602
19	58869903	rs41600357	LOC104975155;SOX9	19	58990050	rs134418369	SOX9;LOC112442733	dpr	AA	2.09	13.8633	488	2_2	0.703	0.177	1_1	0.238	0.41	1_2	-0.437	0.262	2_1	-0.709	0.152
20	36095243	rs41948649	EGFLAM	20	36319426	rs41581068	LOC104975277	dpr	AA	2.02	13.8601	489	2_2	0.54	0.225	1_1	0.342	0.346	2_1	-0.519	0.249	1_2	-0.616	0.18
16	6446024	rs3423092814	KCNT2	16	8060022	rs42604903	LOC101903754;LOC112441780	dpr	AA	1.93	13.8601	490	2_2	0.444	0.242	1_1	0.381	0.312	1_2	-0.378	0.28	2_1	-0.729	0.165
18	43247151	rs109060908	TDRD12	18	44800061	rs109828137	GPI	dpr	AA	2.37	13.857	491	2_2	0.493	0.22	1_1	0.345	0.407	1_2	-0.477	0.25	2_1	-1.05	0.123
9	43679905	rs110563902	ATG5	9	46108119	rs136170795	LOC112448181;TRNAC-ACA_43	dpr	AA	-1.98	13.857	492	1_2	0.569	0.217	2_1	0.444	0.276	2_2	-0.464	0.269	1_1	-0.507	0.239
5	13476153	rs136114617	LOC781108(u)	5	14057400	rs134994755	LOC781108;LOC112446849	dpr	AA	2.23	13.8539	493	1_1	0.393	0.373	2_2	0.389	0.257	1_2	-0.546	0.244	2_1	-0.899	0.126
6	40780850	rs41595953	KCNIP4	6	41983176	rs42728501	LOC782172;ADGRA3	dpr	AA	2.72	13.8539	494	1_1	0.411	0.198	2_2	0.321	0.545	2_1	-0.913	0.131	1_2	-1.08	0.127
18	56902558	rs137778905	KLK4	18	58328337	rs41582522	LOC787057	dpr	AA	2.4	13.8539	495	2_2	0.79	0.146	1_1	0.234	0.512	1_2	-0.667	0.163	2_1	-0.711	0.178
13	2377204	rs133254836	PLCB4	13	2605420	rs41676802	PAK5	dpr	AA	-2.08	13.8508	496	1_2	0.559	0.197	2_1	0.309	0.408	1_1	-0.566	0.214	2_2	-0.642	0.18
5	100744394	rs135457211	OVOS2;LOC112446837	5	101566571	rs110797226	C3AR1	dpr	AA	2.23	13.8477	497	2_2	0.595	0.256	1_1	0.246	0.379	2_1	-0.622	0.239	1_2	-0.766	0.127
2	105139752	rs41585638	LOC101905680(d)	2	105777668	rs43717935	LOC107131613(u)	dpr	AA	2.31	13.8447	498	1_1	0.417	0.285	2_2	0.36	0.381	1_2	-0.756	0.179	2_1	-0.775	0.156
2	134534844	rs110752808	IGSF21	2	134636045	rs110469718	LOC104971381;ACTL8	dpr	AA	2.33	13.8416	499	1_1	0.607	0.228	2_2	0.233	0.449	1_2	-0.678	0.147	2_1	-0.815	0.176
4	10025067	rs110906804	CDK6	4	10906324	rs41586923	CALCR;LOC104971938	dpr	AA	2.36	13.8416	500	1_1	0.591	0.271	2_2	0.2	0.397	2_1	-0.572	0.215	1_2	-0.996	0.117
5	42893327	rs133933883	PTPRB	5	43371061	rs42791351	LOC104972423;MYRFL	dpr	AA	2.13	13.8386	501	2_2	0.771	0.156	1_1	0.233	0.445	1_2	-0.524	0.199	2_1	-0.599	0.2
2	104309187	rs3423142056	MARCHF4	2	105080283	rs109037411	ENSBTAG00000048421	dpr	AA	1.98	13.8386	502	1_1	0.453	0.258	2_2	0.386	0.317	2_1	-0.499	0.243	1_2	-0.646	0.183
1	137305479	rs110873867	ACPP;TRNAC-ACA_4	1	140662904	rs110796909	DSCAM	dpr	AA	2.19	13.8327	503	1_1	0.39	0.319	2_2	0.319	0.314	1_2	-0.374	0.246	2_1	-1.1	0.12
20	70210321	rs110377705	LOC112443055;TRNAC-GCA_215	20	70415421	rs42844659	LOC100848056;LOC112442970	dpr	AA	-2.4	13.8239	504	2_1	0.751	0.171	1_2	0.19	0.504	2_2	-0.554	0.196	1_1	-0.901	0.129
5	42893327	rs133933883	PTPRB	5	43709428	rs43432852	RAB3IP	dpr	AA	-2.1	13.8239	505	2_1	0.714	0.175	1_2	0.262	0.403	1_1	-0.458	0.24	2_2	-0.665	0.181
18	38194872	rs41615315	ZFHX3	18	38360431	rs109924577	ZFHX3	dpr	AA	-2.56	13.821	506	1_2	0.774	0.208	2_1	0.147	0.503	1_1	-0.791	0.158	2_2	-0.846	0.13
2	105080283	rs109037411	ENSBTAG00000048421	2	105743770	rs109611556	LOC107131613(u)	dpr	AA	2.02	13.821	507	1_1	0.454	0.25	2_2	0.371	0.336	1_2	-0.49	0.251	2_1	-0.708	0.162
6	57179884	rs110366420	PGM2	6	58172396	rs136825954	FAM114A1;TMEM156	dpr	AA	-2.36	13.8182	508	2_1	0.626	0.23	1_2	0.204	0.389	1_1	-0.398	0.285	2_2	-1.13	0.0969
2	105777668	rs43717935	LOC107131613(u)	2	106805888	rs108974752	LOC101906064;WNT6	dpr	AA	-2.09	13.8182	509	1_2	0.427	0.284	2_1	0.4	0.314	2_2	-0.537	0.246	1_1	-0.729	0.157
6	41087234	rs136162288	KCNIP4	6	43849597	rs108998756	PPARGC1A	dpr	AA	2.54	13.8125	510	1_1	0.506	0.338	2_2	0.242	0.333	2_1	-0.616	0.242	1_2	-1.18	0.0875
4	93564741	rs110392957	NRF1	4	93752906	rs110285713	UBE2H;ZC3HC1	dpr	AA	-2.05	13.8097	511	2_1	0.448	0.271	1_2	0.375	0.326	1_1	-0.541	0.232	2_2	-0.69	0.171
29	10937060	rs42172587	DLG2	29	12310178	rs42339353	DLG2;CCDC90B	dpr	AA	-2.22	13.8097	512	1_2	0.805	0.161	2_1	0.214	0.46	1_1	-0.59	0.191	2_2	-0.609	0.188
3	28743491	rs111032651	DENND2C	3	29032158	rs110415043	TRIM33;LOC112445970	dpr	AA	-2.51	13.8069	513	2_1	0.941	0.114	1_2	0.201	0.51	2_2	-0.4	0.271	1_1	-0.973	0.105
2	135756821	rs134483745	SZRD1	2	136037335	rs3423145947	ENSBTAG00000034674	dpr	AA	-2.38	13.7986	514	1_2	0.805	0.214	2_1	0.14	0.455	2_2	-0.644	0.18	1_1	-0.795	0.151
18	41679452	rs41877938	LOC107133325;TSHZ3	18	41775146	rs41877387	TSHZ3(u)	dpr	AA	-3.18	13.7959	515	1_2	0.688	0.17	2_1	0.201	0.528	2_2	-0.456	0.241	1_1	-1.83	0.0617
29	14783986	rs41572478	LOC101903773	29	14933598	rs41572481	LOC101903773	dpr	AA	-2.13	13.7932	516	2_1	0.809	0.137	1_2	0.248	0.411	1_1	-0.355	0.309	2_2	-0.719	0.143
15	57664916	rs136805844	SLC5A12;FIBIN	15	57863483	rs41772135	BBOX1;LOC104974280	dpr	AA	-2.11	13.7932	517	1_2	0.411	0.271	2_1	0.379	0.338	2_2	-0.46	0.24	1_1	-0.857	0.151
24	19053761	rs134101186	LOC104975738(u)	24	19408296	rs135220265	LOC104975738(u)	dpr	AA	-2.6	13.7905	518	1_2	0.919	0.133	2_1	0.156	0.466	2_2	-0.317	0.324	1_1	-1.21	0.0768
9	59096117	rs43597117	LOC101902249;LOC782675	9	59852526	rs136650698	MAP3K7;BACH2	dpr	AA	2.15	13.7878	519	2_2	0.903	0.122	1_1	0.258	0.424	2_1	-0.412	0.264	1_2	-0.578	0.19
17	25883240	rs134769372	LOC112442102(u)	17	26440318	rs43703981	LOC112442102;LOC112442106	dpr	AA	2.03	13.7799	520	1_1	0.465	0.236	2_2	0.398	0.322	1_2	-0.404	0.28	2_1	-0.766	0.163
4	58326318	rs41574165	RGS2(u)	4	59162747	rs43400556	LOC112446498(u)	dpr	AA	-2.15	13.7773	521	2_1	0.571	0.192	1_2	0.356	0.304	1_1	-0.284	0.39	2_2	-0.94	0.114
3	16039853	rs109742290	TDRD10	3	17638435	rs43709194	LOC112445865;LOC100848825	dpr	AA	-2.27	13.7773	522	2_1	0.492	0.221	1_2	0.315	0.436	2_2	-0.65	0.2	1_1	-0.811	0.143
3	93476563	rs110552187	ZYG11A	3	93604316	rs42635356	ZYG11B	dpr	AA	2.23	13.7696	523	1_1	0.46	0.232	2_2	0.38	0.368	2_1	-0.496	0.279	1_2	-0.898	0.121
13	3487891	rs41680794	SNAP25	13	3597772	rs134631053	SNAP25;MKKS	dpr	AA	2.65	13.767	524	2_2	1.02	0.11	1_1	0.195	0.563	1_2	-0.581	0.21	2_1	-0.857	0.117
11	237780	rs43480200	ZC3H8;FBLN7	11	358821	rs41662147	TMEM87B	dpr	AA	2.33	13.767	525	1_1	0.579	0.215	2_2	0.26	0.453	2_1	-0.618	0.187	1_2	-0.875	0.145
3	31411223	rs43334980	KCND3	3	32302993	rs135506001	DRAM2;LRIF1	dpr	AA	-2.2	13.767	526	2_1	0.542	0.286	1_2	0.256	0.36	1_1	-0.687	0.221	2_2	-0.711	0.134
5	13458578	rs134439522	LOC781108(u)	5	15121069	rs110332743	ALX1;LOC112446648	dpr	AA	2.12	13.7595	527	1_1	0.647	0.188	2_2	0.257	0.43	2_1	-0.561	0.194	1_2	-0.656	0.188
11	24283751	rs43668636	LOC112448761;PKDCC	11	27678911	rs43673004	LOC112448957;LOC104973330	dpr	AA	2.24	13.7595	528	1_1	0.476	0.248	2_2	0.386	0.306	1_2	-0.376	0.337	2_1	-1	0.11
3	50646656	rs29023272	RPL5;EVI5	3	51619162	rs132645490	TGFBR3	dpr	AA	-2.28	13.7545	529	1_2	0.662	0.185	2_1	0.242	0.428	1_1	-0.454	0.28	2_2	-0.922	0.107
18	56770646	rs3423425003	SHANK1	18	58812507	rs109047374	LOC785630;LOC100337171	dpr	AA	2.82	13.7545	530	1_1	0.467	0.31	2_2	0.275	0.348	2_1	-0.519	0.282	1_2	-1.56	0.0603
7	5567943	rs209656421	FAM129C	7	6114116	rs43502494	CPAMD8	dpr	AA	2.28	13.7496	531	2_2	0.746	0.169	1_1	0.183	0.5	2_1	-0.566	0.193	1_2	-0.783	0.139
10	31879531	rs136708148	LOC112448631;LOC112448599	10	32885778	rs42793479	LOC104973118(d)	dpr	AA	2.61	13.7496	532	1_1	1.34	0.0727	2_2	0.228	0.456	2_1	-0.292	0.331	1_2	-0.75	0.14
27	12983873	rs110803530	LOC112444627;TENM3	27	13235408	rs42112814	LOC112444627;TENM3	dpr	AA	2	13.7471	533	2_2	0.502	0.245	1_1	0.432	0.284	1_2	-0.45	0.27	2_1	-0.62	0.201
2	106815376	rs43315219	LOC101906064;WNT6	2	108463901	rs110951929	LOC784399;LOC100336136	dpr	AA	2.33	13.7447	534	1_1	0.502	0.232	2_2	0.289	0.441	1_2	-0.646	0.2	2_1	-0.896	0.128
3	48852074	rs109361366	ENSBTAG00000049865	3	50608425	rs137796670	DIPK1A	dpr	AA	-2.41	13.7447	535	2_1	1.13	0.0987	1_2	0.17	0.523	2_2	-0.446	0.232	1_1	-0.662	0.146
2	106134401	rs43315824	TNS1;RUFY4	2	108821519	rs137801842	LOC100336136(d)	dpr	AA	-2.2	13.7447	536	1_2	0.609	0.182	2_1	0.308	0.378	1_1	-0.36	0.318	2_2	-0.921	0.122
18	43818380	rs41581637	PEPD	18	45781582	rs109054994	SCN1B;HPN	dpr	AA	2.13	13.7423	537	1_1	0.455	0.3	2_2	0.314	0.307	2_1	-0.41	0.262	1_2	-0.955	0.131
20	58357512	rs41951335	ANKH	20	58743415	rs41642552	TRIO	dpr	AA	2.21	13.7375	538	1_1	0.497	0.262	2_2	0.296	0.392	2_1	-0.695	0.139	1_2	-0.722	0.207
13	54778825	rs134011254	LOC104973830;GATA5	13	55737164	rs135685749	CDH4;LOC112449377	dpr	AA	-2.41	13.7375	539	2_1	0.916	0.202	1_2	0.0996	0.475	2_2	-0.597	0.13	1_1	-0.796	0.193
19	7509764	rs136990630	NOG;C19H17orf67	19	7604231	rs137462246	NOG;C19H17orf67	dpr	AA	-2.35	13.7328	540	1_2	0.53	0.236	2_1	0.271	0.437	1_1	-0.674	0.21	2_2	-0.875	0.117
23	41000903	rs109624939	MYLIP	23	41914312	rs42027719	TRNAC-GCA_230;LOC789092	dpr	AA	-2.09	13.7328	541	2_1	0.485	0.262	1_2	0.318	0.362	1_1	-0.605	0.195	2_2	-0.684	0.181
23	9134219	rs109775851	TCP11	23	11835160	rs109454224	ZFAND3	dpr	AA	2	13.7328	542	1_1	0.506	0.246	2_2	0.431	0.287	1_2	-0.523	0.234	2_1	-0.537	0.233
11	35499936	rs42126209	LOC101901933(d)	11	35522034	rs109201953	LOC101901933(d)	dpr	AA	2.8	13.7305	543	2_2	0.663	0.277	1_1	0.108	0.489	1_2	-0.972	0.118	2_1	-1.06	0.115
12	28031415	rs29021098	STARD13;KL	12	28587383	rs110709900	LOC112449115	dpr	AA	2.04	13.7282	544	1_1	0.493	0.247	2_2	0.31	0.368	2_1	-0.579	0.205	1_2	-0.653	0.18
2	105743770	rs109611556	LOC107131613(u)	2	108816422	rs3423143253	LOC100336136(d)	dpr	AA	-2.09	13.7258	545	1_2	0.522	0.224	2_1	0.343	0.375	2_2	-0.599	0.213	1_1	-0.628	0.188
16	18591334	rs133368440	LOC112441932;KCTD3	16	18765963	rs3423411000	LOC112441932;KCTD3	dpr	AA	2.45	13.7235	546	2_2	0.628	0.273	1_1	0.171	0.388	2_1	-0.56	0.249	1_2	-1.09	0.0904
14	15394391	rs135431286	MTSS1	14	15929822	rs110506037	FER1L6	dpr	AA	1.99	13.7235	547	1_1	0.551	0.207	2_2	0.437	0.271	2_1	-0.334	0.348	1_2	-0.664	0.174
13	2268525	rs110916791	PLCB4	13	2359343	rs41676066	PLCB4	dpr	AA	-2.3	13.7212	548	2_1	0.789	0.132	1_2	0.684	0.227	2_2	-0.36	0.377	1_1	-0.467	0.264
15	83195344	rs41784033	MS4A7	15	83480538	rs41783588	NCAPD3	dpr	AA	2.15	13.7167	549	2_2	0.567	0.208	1_1	0.345	0.346	2_1	-0.416	0.319	1_2	-0.826	0.126
5	44371937	rs42865526	LYZ2;LYZ1_1	5	44490742	rs43432865	LOC787241;LOC112446907	dpr	AA	2.63	13.7144	550	2_2	0.726	0.18	1_1	0.199	0.445	1_2	-0.438	0.308	2_1	-1.26	0.0667
3	50515722	rs109268555	DIPK1A	3	50792260	rs135003067	EVI5	dpr	AA	2.48	13.7144	551	2_2	1.1	0.102	1_1	0.158	0.513	2_1	-0.369	0.279	1_2	-0.852	0.106
18	38839368	rs136560316	LOC101903067;TRNAL-UAA_3	18	39755883	rs110728244	CMTR2;LOC112442305	dpr	AA	-2.7	13.7122	552	1_2	1.01	0.124	2_1	0.151	0.596	1_1	-0.68	0.145	2_2	-0.859	0.135
1	145647961	rs109480292	LOC784761;COL6A1	1	149450276	rs134895500	TTC3;VPS26C	dpr	AA	2.44	13.7122	553	2_2	0.953	0.155	1_1	0.126	0.518	2_1	-0.536	0.195	1_2	-0.822	0.131
5	56115640	rs109526723	R3HDM2	5	61414917	rs135277168	TRNAG-UCC_9;MIR1251	dpr	AA	-2.12	13.71	554	2_1	0.493	0.257	1_2	0.411	0.266	1_1	-0.337	0.337	2_2	-0.878	0.14
22	2583765	rs41623768	EOMES;CMC1	22	2646959	rs41993548	CMC1(u)	dpr	AA	-2.39	13.7077	555	2_1	0.582	0.178	1_2	0.285	0.465	2_2	-0.512	0.253	1_1	-1.01	0.105
1	153647798	rs42740159	DAZL	1	153775370	rs43232641	LOC112448349;LOC101907852	dpr	AA	3.24	13.7077	556	2_2	0.497	0.247	1_1	0.194	0.572	2_1	-1.15	0.0809	1_2	-1.41	0.1
7	107423902	rs43535175	FBXL17	7	107845877	rs110997921	FER	dpr	AA	2.21	13.7077	557	1_1	0.521	0.279	2_2	0.327	0.331	1_2	-0.595	0.264	2_1	-0.767	0.126
1	79757250	rs43246393	SST;RTP4	1	79858270	rs110035830	SST;RTP4	dpr	AA	-2.88	13.7055	558	1_2	0.467	0.47	2_1	0.0693	0.304	1_1	-0.738	0.141	2_2	-1.61	0.0846
23	9115833	rs136749281	TCP11	23	11835160	rs109454224	ZFAND3	dpr	AA	1.97	13.7055	559	2_2	0.533	0.226	1_1	0.46	0.263	1_2	-0.412	0.295	2_1	-0.56	0.215
2	105482507	rs132970782	LOC107131613(u)	2	105589302	rs110594836	LOC107131613(u)	dpr	AA	2.09	13.7033	560	2_2	0.471	0.244	1_1	0.363	0.358	2_1	-0.532	0.23	1_2	-0.728	0.168
20	39445232	rs42670220	RAI14	20	41041011	rs41942366	LOC104975283;SUB1	dpr	AA	2.11	13.6904	561	2_2	0.538	0.281	1_1	0.294	0.291	2_1	-0.448	0.311	1_2	-0.829	0.118
3	48887986	rs134405348	LOC112445986;LOC112446089	3	50608425	rs137796670	DIPK1A	dpr	AA	2.41	13.6904	562	1_1	1.12	0.0997	2_2	0.17	0.523	1_2	-0.444	0.233	2_1	-0.671	0.145
15	53949798	rs41770950	POLD3	15	54010450	rs110222827	CHRDL2	dpr	AA	2.5	13.6882	563	1_1	1.01	0.126	2_2	0.162	0.514	1_2	-0.485	0.259	2_1	-0.845	0.101
26	28665960	rs42436005	LOC101905219(u)	26	29160342	rs42958714	LOC100847703;MIR2285K-4	dpr	AA	2.19	13.6882	564	1_1	0.643	0.186	2_2	0.263	0.443	2_1	-0.602	0.208	1_2	-0.677	0.163
3	27883541	rs109745367	LOC112445869;LOC782058	3	28047336	rs109896720	NGF;LOC112445967	dpr	AA	-2.48	13.684	565	2_1	0.397	0.304	1_2	0.31	0.415	1_1	-0.86	0.14	2_2	-0.91	0.142
18	40169055	rs135072252	HYDIN	18	40265647	rs109501935	POP4;PLEKHF1	dpr	AA	-2.63	13.6799	566	1_2	0.749	0.254	2_1	0.0789	0.469	2_2	-0.647	0.184	1_1	-1.16	0.0933
X	133925539	rs3423093682	TRNAC-GCA_281;MIR584-8	X	134062996	rs3423628754	TRNAC-GCA_281;MIR584-8	dpr	AA	-2.11	13.6799	567	2_1	0.562	0.24	1_2	0.312	0.325	2_2	-0.392	0.291	1_1	-0.843	0.145
2	27709925	rs43298370	CERS6	2	27861076	rs110404137	CERS6;STK39	dpr	AA	-2.11	13.6799	568	1_2	0.881	0.126	2_1	0.236	0.44	1_1	-0.468	0.229	2_2	-0.526	0.205
15	73932618	rs110080777	HSD17B12	15	74236733	rs41635074	EXT2	dpr	AA	-2.33	13.6778	569	1_2	0.559	0.279	2_1	0.243	0.383	1_1	-0.686	0.225	2_2	-0.84	0.113
X	97492476	rs3423592593	ZNF674;LOC112445098	X	97840323	rs43706854	LOC112445312;MIR222	dpr	AA	-2.88	13.6757	570	2_1	0.441	0.346	1_2	0.252	0.416	2_2	-1.04	0.159	1_1	-1.15	0.0797
6	80981597	rs110842876	EPHA5	6	81210015	rs132915761	EPHA5	dpr	AA	2.52	13.6737	571	2_2	1.2	0.0836	1_1	0.19	0.501	2_1	-0.335	0.292	1_2	-0.791	0.123
20	68941224	rs3423482254	LOC112443018;IRX1	20	69516385	BovineHD2000020325	IRX1(d)	dpr	AA	2.29	13.6737	572	2_2	0.444	0.293	1_1	0.341	0.35	2_1	-0.538	0.222	1_2	-0.963	0.135
14	40600797	rs41625934	LOC101904449;LOC782385	14	40773060	BovineHD1400012200	LOC101904449;LOC782385	dpr	AA	-2.53	13.6716	573	2_1	0.829	0.112	1_2	0.379	0.27	1_1	-0.179	0.531	2_2	-1.14	0.0871
14	41262180	rs133622706	LOC112449653;LOC512175	14	41870252	rs109230206	ZC2HC1A	dpr	AA	-2.32	13.6716	574	1_2	0.804	0.15	2_1	0.225	0.485	1_1	-0.576	0.232	2_2	-0.719	0.133
2	26803448	rs43301457	TRNAR-UCU_1;LRP2	2	26949128	rs41257512	LRP2	dpr	AA	2.36	13.6696	575	2_2	1.12	0.0996	1_1	0.179	0.505	2_1	-0.434	0.239	1_2	-0.628	0.157
15	83118732	rs135009368	ENSBTAG00000053835	15	83562060	rs132978203	ENSBTAG00000012229	dpr	AA	2.28	13.6676	576	1_1	0.52	0.224	2_2	0.3	0.425	1_2	-0.621	0.233	2_1	-0.84	0.119
7	61475050	rs133528219	PDGFRB	7	62172453	rs43521990	LOC112447457	dpr	AA	2.09	13.6655	577	2_2	0.702	0.161	1_1	0.272	0.426	1_2	-0.51	0.214	2_1	-0.604	0.199
22	14209641	rs41998685	ULK4	22	14554388	rs110703440	TRAK1	dpr	AA	2.53	13.6635	578	1_1	0.881	0.203	2_2	0.0838	0.496	1_2	-0.632	0.201	2_1	-0.929	0.101
20	37571995	rs41255157	SLC1A3	20	37644305	rs137279495	SLC1A3	dpr	AA	-2.23	13.6615	579	2_1	0.516	0.314	1_2	0.268	0.311	1_1	-0.552	0.263	2_2	-0.896	0.112
9	38710243	rs41592675	FYN	9	38812478	rs134980039	LOC112448037	dpr	AA	2.27	13.6596	580	1_1	0.785	0.163	2_2	0.212	0.481	2_1	-0.559	0.16	1_2	-0.719	0.196
2	105482507	rs132970782	LOC107131613(u)	2	105743770	rs109611556	LOC107131613(u)	dpr	AA	-2.09	13.6576	581	2_1	0.465	0.244	1_2	0.366	0.358	2_2	-0.536	0.23	1_1	-0.721	0.168
1	142572161	rs43280386	TFF3;TFF2	1	142988689	rs43130474	PDE9A	dpr	AA	-2.37	13.6576	582	2_1	0.588	0.225	1_2	0.247	0.454	1_1	-0.702	0.184	2_2	-0.838	0.137
8	13606271	rs109316896	LOC786692;LOC100140789	8	14639815	rs109701320	LOC112447774(u)	dpr	AA	-2.63	13.6517	583	2_1	0.736	0.18	1_2	0.165	0.407	1_1	-0.3	0.346	2_2	-1.43	0.067
23	7016701	rs110172508	GCLC	23	7898021	rs110268843	LOC101905527;LEMD2	dpr	AA	2.28	13.6459	584	2_2	0.616	0.174	1_1	0.306	0.449	1_2	-0.555	0.233	2_1	-0.799	0.144
13	2263098	rs110382210	PLCB4	13	2310904	rs109707704	PLCB4	dpr	AA	2.07	13.644	585	2_2	0.569	0.199	1_1	0.369	0.343	2_1	-0.411	0.293	1_2	-0.72	0.165
8	90437122	rs29019309	LOC112447895;PLPPR1	8	90944769	rs42539016	PLPPR1	dpr	AA	2.52	13.644	586	2_2	0.584	0.27	1_1	0.172	0.409	2_1	-0.519	0.236	1_2	-1.24	0.0851
15	76365328	rs3423390153	DGKZ	15	77514720	rs137765035	FNBP4;NUP160	dpr	AA	-3.2	13.644	587	2_1	0.558	0.165	1_2	0.251	0.613	2_2	-0.973	0.154	1_1	-1.42	0.0678
X	62868327	rs3423565845	LOC112445256(u)	X	75019361	rs109833695	LOC100139951;LOC112445212	dpr	AA	-2.44	13.6421	588	1_2	0.739	0.191	2_1	0.19	0.491	2_2	-0.69	0.206	1_1	-0.817	0.112
18	43262120	rs132896194	TDRD12;SLC7A9	18	44800061	rs109828137	GPI	dpr	AA	2.45	13.6383	589	1_1	0.485	0.333	2_2	0.265	0.352	2_1	-0.682	0.196	1_2	-1.02	0.119
10	11214627	rs109193121	SERINC5	10	12056720	rs43615333	UBAP1L	dpr	AA	2.08	13.6364	590	2_2	0.547	0.228	1_1	0.424	0.308	2_1	-0.495	0.259	1_2	-0.618	0.205
22	37576745	rs133197831	ATXN7	22	37741573	rs136811844	C22H3orf49;SNTN	dpr	AA	3.23	13.6345	591	2_2	0.712	0.272	1_1	0.0612	0.421	1_2	-0.491	0.26	2_1	-1.96	0.0467
20	36201358	rs41949672	EGFLAM	20	36762075	rs109697449	WDR70	dpr	AA	2.27	13.6345	592	2_2	1.07	0.0967	1_1	0.217	0.474	1_2	-0.419	0.247	2_1	-0.564	0.183
3	31408775	rs43334982	KCND3	3	32302993	rs135506001	DRAM2;LRIF1	dpr	AA	-2.19	13.6345	593	2_1	0.543	0.285	1_2	0.256	0.36	1_1	-0.683	0.222	2_2	-0.71	0.134
23	9078767	rs381004595	TCP11	23	11835160	rs109454224	ZFAND3	dpr	AA	1.96	13.6308	594	2_2	0.527	0.229	1_1	0.467	0.26	1_2	-0.418	0.292	2_1	-0.552	0.218
6	37035186	rs109920258	LOC112447150;TRNAA-CGC_2	6	40583332	rs110472090	KCNIP4	dpr	AA	2.49	13.6289	595	2_2	0.494	0.182	1_1	0.326	0.505	1_2	-0.707	0.183	2_1	-0.962	0.13
3	83651334	rs109046421	PATJ	3	84642333	rs135592334	NFIA;LOC104971724	dpr	AA	1.99	13.6162	596	1_1	0.597	0.191	2_2	0.29	0.39	2_1	-0.505	0.233	1_2	-0.593	0.185
1	133061752	rs41639348	PCCB;MSL2	1	135056839	rs43272065	AMOTL2;RYK	dpr	AA	-2.64	13.6162	597	1_2	1.04	0.179	2_1	0.0427	0.546	1_1	-0.73	0.171	2_2	-0.821	0.104
28	6565551	rs43684018	KCNK1;TRNAC-ACA_104	28	6985591	rs110993815	SLC35F3	dpr	AA	2.59	13.6126	598	2_2	0.552	0.18	1_1	0.298	0.516	2_1	-0.739	0.197	1_2	-0.999	0.107
X	97472503	rs3423574145	ZNF674;LOC112445098	X	97840323	rs43706854	LOC112445312;MIR222	dpr	AA	2.84	13.6091	599	1_1	0.44	0.346	2_2	0.244	0.415	1_2	-1.03	0.158	2_1	-1.12	0.0806
2	107742537	rs43322252	LOC112443121;LOC784291	2	107806242	rs110275467	LOC112443121;LOC784291	dpr	AA	2.1	13.6055	600	1_1	0.552	0.206	2_2	0.396	0.302	1_2	-0.339	0.351	2_1	-0.811	0.141
13	2584638	rs41676820	PAK5	13	3051318	rs110818451	PAK5;LOC100848820	dpr	AA	-2.34	13.6055	601	1_2	0.543	0.317	2_1	0.196	0.376	1_1	-0.728	0.15	2_2	-0.874	0.157
2	108821519	rs137801842	LOC100336136(d)	2	108954699	rs135544577	LOC100336136(d)	dpr	AA	2.31	13.5986	602	2_2	0.496	0.202	1_1	0.31	0.402	1_2	-0.37	0.294	2_1	-1.14	0.102
24	17625014	rs29022074	TRNAK-UUU_43;LOC112444202	24	18704510	rs134499773	blank	dpr	AA	-3.61	13.5986	603	2_1	2	0.0485	1_2	0.0997	0.725	2_2	-0.633	0.119	1_1	-0.876	0.108
14	35461333	rs3423363446	LOC101903752;TRPA1	14	35751572	rs3423093613	TRPA1;LOC112449577	dpr	AA	2.66	13.5969	604	2_2	0.617	0.192	1_1	0.249	0.468	2_1	-0.526	0.263	1_2	-1.26	0.0766
13	2267046	rs109700541	PLCB4	13	2310904	rs109707704	PLCB4	dpr	AA	-2.06	13.5918	605	1_2	0.568	0.199	2_1	0.368	0.343	1_1	-0.411	0.293	2_2	-0.718	0.165
20	43505660	rs109841893	LOC112442954;LOC112443019	20	51912959	rs41615979	TRNAC-GCA_211(d)	dpr	AA	-3.08	13.5901	606	1_2	1.43	0.0714	2_1	0.0983	0.573	2_2	-0.313	0.304	1_1	-1.24	0.0514
21	61503186	rs43708118	PAPOLA;LOC112443165	21	61966930	rs135522853	VRK1;LOC112443345	dpr	AA	-2	13.585	607	1_2	0.712	0.161	2_1	0.312	0.366	1_1	-0.445	0.257	2_2	-0.53	0.216
18	43209180	rs109750985	TDRD12	18	43864001	rs111026731	PEPD	dpr	AA	2.09	13.58	608	1_1	0.392	0.298	2_2	0.386	0.33	1_2	-0.584	0.18	2_1	-0.725	0.192
X	14619285	rs3423579772	ENOX2	X	14808582	rs3423597233	ENOX2	dpr	AA	-3.18	13.5784	609	1_2	1.04	0.155	2_1	0.115	0.586	2_2	-0.779	0.204	1_1	-1.24	0.0561
27	42175859	rs42135464	LOC104976142;LOC101905290	27	42748688	rs42894831	UBE2E2;LOC104976146	dpr	AA	-2.24	13.5784	610	1_2	0.794	0.161	2_1	0.232	0.45	1_1	-0.525	0.218	2_2	-0.687	0.171
20	42904117	rs109424500	LOC112442954(u)	20	43483605	rs41663018	LOC112442954;LOC112443019	dpr	AA	-2.46	13.5735	611	2_1	0.763	0.143	1_2	0.24	0.452	1_1	-0.382	0.315	2_2	-1.08	0.0902
6	80981597	rs110842876	EPHA5	6	81193079	rs137447239	EPHA5	dpr	AA	-2.51	13.5719	612	2_1	1.2	0.0835	1_2	0.189	0.501	2_2	-0.334	0.292	1_1	-0.789	0.123
14	46701293	rs29024913	EXT1;MED30	14	47975068	rs110882087	LOC112449644(d)	dpr	AA	-2.65	13.5702	613	1_2	0.864	0.105	2_1	0.315	0.289	1_1	-0.162	0.533	2_2	-1.31	0.0729
11	82664600	rs109190084	LOC112448821;DDX1	11	83505246	rs137274271	TRNAC-ACA_55;FAM84A	dpr	AA	-3.12	13.5686	614	2_1	1.01	0.111	1_2	0.177	0.637	1_1	-0.74	0.17	2_2	-1.19	0.0822
11	104670417	rs137743165	VAV2	11	104784299	rs136123943	VAV2;BRD3OS	dpr	AA	-2.34	13.5654	615	1_2	0.83	0.14	2_1	0.228	0.493	1_1	-0.544	0.217	2_2	-0.738	0.15
15	53252623	rs134029861	RAB6A;LOC112441686	15	53839563	rs110290383	LIPT2	dpr	AA	2.64	13.5654	616	1_1	1	0.144	2_2	0.116	0.553	2_1	-0.585	0.213	1_2	-0.936	0.0898
26	25840076	rs3423559461	SORCS3	26	26014206	rs29011326	SORCS3	dpr	AA	-2.16	13.5638	617	2_1	0.827	0.133	1_2	0.239	0.461	1_1	-0.514	0.205	2_2	-0.574	0.201
2	105080283	rs109037411	ENSBTAG00000048421	2	105589302	rs110594836	LOC107131613(u)	dpr	AA	-2	13.5638	618	1_2	0.451	0.251	2_1	0.362	0.337	1_1	-0.481	0.25	2_2	-0.71	0.162
5	69204632	rs132713848	C5H12orf75;NUAK1	5	70833488	rs136763809	BTBD11	dpr	AA	2.19	13.5638	619	1_1	0.65	0.234	2_2	0.204	0.392	1_2	-0.47	0.231	2_1	-0.865	0.143
13	82911942	rs42729661	LOC112449389;TRNAC-GCA_170	13	83014627	rs135133127	TRNAG-GCC_11;CBLN4	dpr	AA	-2.01	13.5622	620	1_2	0.699	0.167	2_1	0.302	0.37	2_2	-0.415	0.268	1_1	-0.597	0.196
14	33633860	rs134370176	SLCO5A1	14	37676754	rs3423374842	GDAP1;PI15	dpr	AA	-2.61	13.5607	621	1_2	1.18	0.0955	2_1	0.168	0.562	2_2	-0.512	0.213	1_1	-0.754	0.13
25	20970988	rs109992364	SCNN1B	25	21376857	rs380043106	ERN2;CHP2	dpr	AA	2.24	13.5575	622	2_2	0.556	0.219	1_1	0.287	0.406	1_2	-0.496	0.244	2_1	-0.898	0.131
17	27587562	rs110372328	LOC112441995(u)	17	32160830	rs109609362	LOC781055;FAT4	dpr	AA	-2.02	13.5467	623	1_2	0.536	0.242	2_1	0.354	0.308	1_1	-0.425	0.279	2_2	-0.702	0.171
10	84031614	rs110562868	RGS6	10	85258477	rs110691656	PTGR2	dpr	AA	-2.86	13.5452	624	1_2	0.994	0.117	2_1	0.712	0.15	2_2	-0.18	0.619	1_1	-0.978	0.114
6	51162014	rs43461502	LOC112447014;LOC788223	6	51511233	rs136280761	LOC112447014;LOC788223	dpr	AA	2.25	13.5436	625	2_2	0.7	0.23	1_1	0.172	0.401	2_1	-0.483	0.242	1_2	-0.894	0.127
15	83195344	rs41784033	MS4A7	15	83500802	rs136688931	NCAPD3	dpr	AA	2.19	13.5391	626	2_2	0.585	0.205	1_1	0.346	0.348	2_1	-0.423	0.32	1_2	-0.834	0.126
5	32735476	rs42849312	LOC112446682;LOC101902438	5	33720853	BovineHD0500009895	ENSBTAG00000049143	dpr	AA	-2.39	13.5376	627	2_1	0.687	0.197	1_2	0.198	0.452	1_1	-0.477	0.247	2_2	-1.03	0.104
20	30122034	rs29026621	MRPS30;LOC112443035	20	31228123	rs137307819	NNT	dpr	AA	2.5	13.5376	628	1_1	0.493	0.218	2_2	0.363	0.386	1_2	-0.481	0.313	2_1	-1.16	0.0831
27	40556003	rs110761558	RARB(d)	27	40800927	rs135496931	RARB;LOC107131385	dpr	AA	2.5	13.5346	629	1_1	0.788	0.203	2_2	0.135	0.512	2_1	-0.657	0.123	1_2	-0.917	0.162
20	30122034	rs29026621	MRPS30;LOC112443035	20	31532284	rs41662518	NIM1K	dpr	AA	2.14	13.5317	630	1_1	0.554	0.199	2_2	0.34	0.348	1_2	-0.37	0.332	2_1	-0.877	0.121
15	76347304	rs3423401401	DGKZ	15	76640417	rs109328388	ARHGAP1	dpr	AA	2.43	13.5302	631	1_1	0.499	0.312	2_2	0.235	0.283	2_1	-0.351	0.323	1_2	-1.34	0.0813
2	13248593	rs109639161	LOC100848878;TRNAC-GCA_9	2	13472874	rs108979797	NUP35;DUSP19	dpr	AA	2.05	13.5272	632	2_2	0.629	0.207	1_1	0.266	0.386	2_1	-0.543	0.239	1_2	-0.612	0.168
25	40905457	rs136428234	EIF3B;SNX8	25	41000407	rs133912965	MAD1L1	dpr	AA	-2.44	13.5258	633	1_2	0.59	0.17	2_1	0.249	0.476	1_1	-0.417	0.262	2_2	-1.18	0.0923
27	12065427	rs132972133	TRNAC-GCA_248(u)	27	13235408	rs42112814	LOC112444627;TENM3	dpr	AA	2.1	13.5243	634	1_1	0.422	0.268	2_2	0.411	0.336	1_2	-0.603	0.179	2_1	-0.659	0.217
10	84031614	rs110562868	RGS6	10	86378639	rs43641371	TMED10	dpr	AA	-2.96	13.5214	635	1_2	1.07	0.122	2_1	0.719	0.145	2_2	-0.202	0.623	1_1	-0.976	0.111
12	20544897	rs133162099	C12H13orf42;FAM124A	12	20615395	rs3423341071	FAM124A	dpr	AA	2.05	13.5171	636	1_1	0.567	0.22	2_2	0.34	0.351	1_2	-0.558	0.239	2_1	-0.585	0.189
11	78598443	rs137351405	PUM2	11	79068442	rs110682574	TTC32;LOC104973438	dpr	AA	2.16	13.5143	637	2_2	0.653	0.239	1_1	0.197	0.397	1_2	-0.556	0.205	2_1	-0.753	0.159
6	36592235	rs109500950	ABCG2	6	36743854	rs109454650	SPP1	dpr	AA	4.07	13.5129	638	2_2	2.06	0.0468	1_1	0.0738	0.787	1_2	-0.774	0.102	2_1	-1.17	0.0642
15	29648693	rs136114595	HYOU1	15	30878310	rs133300132	POU2F3	dpr	AA	2.45	13.5114	639	2_2	0.829	0.148	1_1	0.203	0.526	2_1	-0.646	0.169	1_2	-0.771	0.157
20	32901231	rs110918916	OXCT1;TRNAY-GUA_24	20	32943939	rs41566791	OXCT1;TRNAY-GUA_24	dpr	AA	2.37	13.5045	640	2_2	0.45	0.331	1_1	0.315	0.336	2_1	-0.697	0.23	1_2	-0.913	0.104
18	54627066	rs41894282	BICRA;EHD2	18	54680124	rs3423454787	SELENOW;LOC101902766	dpr	AA	2.55	13.4962	641	1_1	0.453	0.247	2_2	0.331	0.418	2_1	-0.609	0.25	1_2	-1.16	0.0844
13	3279851	rs136182638	ANKEF1;SNAP25	13	3597772	rs134631053	SNAP25;MKKS	dpr	AA	2.24	13.4949	642	2_2	1.01	0.105	1_1	0.363	0.339	2_1	-0.346	0.342	1_2	-0.518	0.214
20	44093661	rs3423468237	TRNAC-GCA_209;LOC521159	20	45663409	rs137619389	LOC112443070;LOC112442955	dpr	AA	-2.46	13.4949	643	2_1	0.784	0.16	1_2	0.179	0.455	2_2	-0.377	0.301	1_1	-1.12	0.0832
13	82911942	rs42729661	LOC112449389;TRNAC-GCA_170	13	83054343	rs134085656	TRNAG-GCC_11;CBLN4	dpr	AA	-2.15	13.4921	644	1_2	0.548	0.236	2_1	0.273	0.353	2_2	-0.36	0.285	1_1	-0.973	0.126
17	26766801	rs133031663	LOC112442106(d)	17	26997521	rs110191801	LOC112442106(d)	dpr	AA	2.11	13.4908	645	1_1	0.444	0.285	2_2	0.37	0.306	2_1	-0.509	0.299	1_2	-0.788	0.111
1	122739161	rs109029759	PLOD2(d)	1	135056839	rs43272065	AMOTL2;RYK	dpr	AA	-2.67	13.4895	646	1_2	1.41	0.076	2_1	0.109	0.597	2_2	-0.385	0.208	1_1	-0.769	0.119
6	40038343	rs43610432	SLIT2	6	40082182	rs109155295	SLIT2	dpr	AA	2.79	13.4868	647	2_2	0.626	0.235	1_1	0.18	0.508	1_2	-0.814	0.175	2_1	-1.17	0.082
6	36592235	rs109500950	ABCG2	6	36725781	rs3423215217	SPP1	dpr	AA	4.11	13.4802	648	2_2	2.07	0.0466	1_1	0.0747	0.787	1_2	-0.783	0.102	2_1	-1.18	0.0643
8	87327538	rs42576941	DIRAS2;LOC112447833	8	87389857	rs109061564	DIRAS2;LOC112447833	dpr	AA	-3.83	13.4789	649	2_1	2.18	0.0373	1_2	0.0914	0.753	1_1	-0.54	0.132	2_2	-1.02	0.0778
2	134534844	rs110752808	IGSF21	2	134627271	rs41584690	LOC104971381;ACTL8	dpr	AA	-2.31	13.4776	650	1_2	0.601	0.228	2_1	0.231	0.449	1_1	-0.667	0.147	2_2	-0.811	0.176
19	1645627	rs110459991	CA10;LOC100138219	19	3130865	rs132781430	LOC100138652(u)	dpr	AA	-2.53	13.4711	651	1_2	0.496	0.235	2_1	0.279	0.482	1_1	-0.771	0.127	2_2	-0.979	0.156
5	42830228	rs43440584	PTPRR	5	44810422	rs136692529	LOC104969823;CPM	dpr	AA	-2.96	13.4711	652	1_2	0.951	0.192	2_1	0.0695	0.551	2_2	-0.73	0.185	1_1	-1.2	0.0715
20	44002796	rs3423471163	TRNAC-GCA_209;LOC521159	20	44363909	rs41641091	LOC521159(d)	dpr	AA	2.48	13.4698	653	1_1	1.26	0.0725	2_2	0.224	0.483	2_1	-0.332	0.281	1_2	-0.656	0.163
9	173760	BovineHD0900000041	LOC789033;LOC789025	9	1530483	rs43070064	blank	dpr	AA	2.55	13.4672	654	2_2	0.6	0.207	1_1	0.256	0.434	2_1	-0.518	0.282	1_2	-1.17	0.0762
2	50907051	rs137262134	LOC100295230;LOC104971220	2	51522573	rs134151939	LOC104971220	dpr	AA	-2.16	13.466	655	2_1	0.462	0.271	1_2	0.386	0.34	2_2	-0.633	0.164	1_1	-0.678	0.225
2	104586607	rs109988306	RPL37A;IGFBP2	2	104983906	rs110248315	LOC101905680(d)	dpr	AA	2.34	13.4622	656	1_1	0.922	0.188	2_2	0.0863	0.481	1_2	-0.559	0.191	2_1	-0.769	0.141
17	27817126	rs110107271	LOC112441995;LOC785705	17	32030137	rs41948376	LOC781055;FAT4	dpr	AA	-2.36	13.4609	657	2_1	1.17	0.0834	1_2	0.223	0.463	2_2	-0.34	0.292	1_1	-0.628	0.162
19	7502001	rs110551984	NOG;C19H17orf67	19	7822584	rs109054030	SCPEP1	dpr	AA	2.43	13.4584	658	1_1	0.69	0.141	2_2	0.257	0.526	1_2	-0.533	0.201	2_1	-0.954	0.132
26	12542210	rs41255671	ANKRD1	26	13419517	rs109552006	TNKS2;FGFBP3	dpr	AA	2.12	13.4559	659	1_1	0.419	0.297	2_2	0.354	0.335	2_1	-0.624	0.225	1_2	-0.721	0.143
3	27387327	rs135004466	SLC22A15;LOC100139890	3	28743491	rs111032651	DENND2C	dpr	AA	-2.59	13.4522	660	1_2	0.661	0.214	2_1	0.157	0.513	2_2	-0.587	0.171	1_1	-1.19	0.103
20	11725238	rs41608726	LOC112443029;TRNAC-GCA_207	20	13087963	rs135331629	MAST4;SREK1	dpr	AA	3.37	13.4522	661	2_2	1.49	0.0664	1_1	0.147	0.687	2_1	-0.62	0.151	1_2	-1.12	0.0951
22	28404075	rs109544656	PDZRN3;PPP4R2	22	28970359	rs136822150	SHQ1;LOC101903207	dpr	AA	2.24	13.4473	662	2_2	0.714	0.158	1_1	0.25	0.42	1_2	-0.38	0.311	2_1	-0.899	0.111
7	62316291	rs43518100	TNIP1	7	62557586	rs109187440	SLC36A3;SLC36A2	dpr	AA	2.19	13.4437	663	2_2	0.54	0.241	1_1	0.254	0.419	2_1	-0.681	0.199	1_2	-0.713	0.142
19	7503700	rs133249861	NOG;C19H17orf67	19	7822584	rs109054030	SCPEP1	dpr	AA	2.43	13.4425	664	1_1	0.689	0.141	2_2	0.258	0.526	1_2	-0.534	0.201	2_1	-0.954	0.132
9	2428604	rs3423093052	LOC100299705(u)	9	2689583	rs135304742	LOC100299705(d)	dpr	AA	-3.03	13.4401	665	2_1	0.573	0.188	1_2	0.237	0.551	1_1	-0.722	0.199	2_2	-1.5	0.0628
1	132323991	rs41607057	SLC35G2	1	134081566	rs133313907	LOC112448276;EPHB1	dpr	AA	2.17	13.4318	666	1_1	0.798	0.145	2_2	0.204	0.414	1_2	-0.292	0.32	2_1	-0.878	0.121
27	26315496	rs110991645	MBOAT4	27	27097017	rs110136447	PURG	dpr	AA	-2.26	13.4283	667	1_2	1.01	0.106	2_1	0.231	0.466	1_1	-0.454	0.241	2_2	-0.565	0.187
9	2428604	rs3423093052	LOC100299705(u)	9	2681750	rs42687876	LOC100299705(d)	dpr	AA	-3.03	13.4271	668	2_1	0.572	0.188	1_2	0.236	0.551	1_1	-0.719	0.199	2_2	-1.5	0.0628
18	43247151	rs109060908	TDRD12	18	44819468	rs109786930	PDCD2L	dpr	AA	2.44	13.426	669	2_2	0.47	0.22	1_1	0.33	0.446	1_2	-0.555	0.211	2_1	-1.09	0.123
9	59096117	rs43597117	LOC101902249;LOC782675	9	59882284	rs110448141	MAP3K7;BACH2	dpr	AA	-2.09	13.4237	670	2_1	0.664	0.184	1_2	0.259	0.419	2_2	-0.49	0.202	1_1	-0.68	0.195
1	132323991	rs41607057	SLC35G2	1	133665137	rs43276049	PPP2R3A;LOC112448276	dpr	AA	2.31	13.4214	671	1_1	0.618	0.299	2_2	0.121	0.395	1_2	-0.54	0.166	2_1	-1.03	0.139
5	69175640	rs43705558	C5H12orf75;NUAK1	5	71400291	rs42793422	TIMP3	dpr	AA	-2.2	13.4214	672	1_2	0.893	0.13	2_1	0.208	0.479	1_1	-0.549	0.205	2_2	-0.552	0.186
22	59413554	rs29014028	EEFSEC	22	59602265	rs42020784	KBTBD12	dpr	AA	-2.54	13.4157	673	1_2	0.716	0.241	2_1	0.12	0.487	2_2	-0.832	0.128	1_1	-0.869	0.144
17	9190436	rs110662004	LOC101905833;LOC112441991	17	10081052	rs132836849	ARHGAP10	dpr	AA	2.74	13.4157	674	2_2	1.08	0.105	1_1	0.783	0.17	1_2	-0.272	0.569	2_1	-0.598	0.156
3	45493249	rs109946497	DPYD	3	47981350	rs41575042	LOC112445875	dpr	AA	-2.15	13.4089	675	1_2	0.432	0.286	2_1	0.331	0.359	2_2	-0.576	0.195	1_1	-0.814	0.16
18	15890554	rs135553766	PHKB	18	16084390	rs41867762	PHKB	dpr	AA	2.06	13.4056	676	2_2	0.612	0.221	1_1	0.309	0.351	2_1	-0.537	0.223	1_2	-0.605	0.205
5	69610946	rs133707719	NUAK1;CKAP4	5	69717176	rs134661542	TCP11L2;POLR3B	dpr	AA	-2.7	13.4012	677	1_2	0.472	0.242	2_1	0.304	0.45	2_2	-0.661	0.228	1_1	-1.26	0.0798
6	56816402	rs133318297	NWD2	6	58383376	rs134277974	WDR19	dpr	AA	-2.33	13.4012	678	1_2	0.588	0.21	2_1	0.255	0.38	1_1	-0.373	0.319	2_2	-1.11	0.0912
6	57148218	rs111030938	PGM2	6	58172396	rs136825954	FAM114A1;TMEM156	dpr	AA	2.39	13.4001	679	1_1	0.642	0.227	2_2	0.197	0.395	2_1	-0.395	0.281	1_2	-1.15	0.0973
9	2428604	rs3423093052	LOC100299705(u)	9	2685486	rs42687898	LOC100299705(d)	dpr	AA	-3.03	13.399	680	2_1	0.574	0.188	1_2	0.236	0.55	1_1	-0.72	0.199	2_2	-1.5	0.0628
29	23177553	rs41616587	NELL1(u)	29	23560761	rs3423094108	ENSBTAG00000050228	dpr	AA	2.25	13.399	681	2_2	0.409	0.255	1_1	0.381	0.384	2_1	-0.638	0.249	1_2	-0.823	0.112
1	65098749	rs43031168	LRRC58;FSTL1	1	68682461	rs110391667	KALRN	dpr	AA	2.75	13.399	682	2_2	1.36	0.082	1_1	0.105	0.591	1_2	-0.379	0.231	2_1	-0.899	0.0961
17	10024858	rs109153904	ARHGAP10	17	10307422	rs110235859	ARHGAP10	dpr	AA	2.23	13.3915	683	2_2	0.86	0.13	1_1	0.272	0.396	1_2	-0.331	0.332	2_1	-0.765	0.142
X	61863503	rs136481211	LOC112445284;LOC784938	X	62868327	rs3423565845	LOC112445256(u)	dpr	AA	-2.45	13.3904	684	2_1	0.586	0.222	1_2	0.234	0.413	2_2	-0.461	0.284	1_1	-1.17	0.0814
6	45322366	rs43702490	SEL1L3	6	45499993	rs109186912	TRNAA-UGC_3;LOC112447201	dpr	AA	2.06	13.384	685	1_1	0.537	0.202	2_2	0.311	0.406	1_2	-0.565	0.234	2_1	-0.648	0.158
2	101908020	rs109676274	ENSBTAG00000052399	2	102308809	rs109523794	SPAG16	dpr	AA	-2.32	13.384	686	1_2	0.402	0.285	2_1	0.355	0.388	1_1	-0.665	0.18	2_2	-0.897	0.147
1	75716538	rs41579892	FGF12;LOC112448255	1	76003958	rs41603199	CCDC50	dpr	AA	2.91	13.383	687	2_2	0.525	0.513	1_1	-0.0405	0.275	2_1	-1.12	0.0994	1_2	-1.31	0.112
24	17625014	rs29022074	TRNAK-UUU_43;LOC112444202	24	18710815	rs136379870	blank	dpr	AA	-3.58	13.3809	688	2_1	1.98	0.0485	1_2	0.0988	0.725	2_2	-0.625	0.119	1_1	-0.871	0.107
6	56635705	rs109767914	NWD2	6	57596793	rs134213484	LOC112447064;LOC112447065	dpr	AA	-2.24	13.3788	689	1_2	0.491	0.304	2_1	0.278	0.279	1_1	-0.337	0.31	2_2	-1.14	0.107
2	107988438	rs3423141998	LOC112443121;LOC784291	2	108463901	rs110951929	LOC784399;LOC100336136	dpr	AA	2.13	13.3778	690	1_1	0.577	0.202	2_2	0.314	0.391	1_2	-0.492	0.249	2_1	-0.743	0.158
14	40149854	rs42142242	LOC784496;PEX2	14	41462167	rs110867478	LOC112449653;LOC512175	dpr	AA	2.41	13.3778	691	1_1	0.434	0.382	2_2	0.249	0.326	2_1	-0.692	0.163	1_2	-1.04	0.129
3	52274782	rs133140329	ZNF644	3	55423894	rs137714587	ENSBTAG00000051499	dpr	AA	-2.25	13.3686	692	1_2	1	0.123	2_1	0.146	0.517	2_2	-0.525	0.18	1_1	-0.577	0.18
15	53839563	rs110290383	LIPT2	15	54010450	rs110222827	CHRDL2	dpr	AA	2.36	13.3635	693	1_1	1.16	0.0834	2_2	0.19	0.499	1_2	-0.354	0.274	2_1	-0.656	0.145
6	51162014	rs43461502	LOC112447014;LOC788223	6	51578052	rs43008578	LOC788223(u)	dpr	AA	-2.2	13.3635	694	2_1	0.686	0.231	1_2	0.173	0.399	2_2	-0.482	0.243	1_1	-0.86	0.127
14	39670585	rs42143034	LOC112449647;LOC509345	14	40600797	rs41625934	LOC101904449;LOC782385	dpr	AA	2.87	13.3595	695	2_2	1.14	0.0907	1_1	0.147	0.649	2_1	-0.621	0.153	1_2	-0.963	0.108
14	49750573	rs41618732	LOC112449645(u)	14	52209157	rs110942433	CSMD3	dpr	AA	-2.11	13.3575	696	1_2	0.408	0.294	2_1	0.392	0.31	1_1	-0.519	0.267	2_2	-0.796	0.129
3	27382883	rs3423093927	SLC22A15;LOC100139890	3	28069745	rs109472300	NGF;LOC112445967	dpr	AA	-2.48	13.3546	697	2_1	0.702	0.215	1_2	0.136	0.432	2_2	-0.382	0.269	1_1	-1.26	0.0846
18	57736655	rs41894539	LOC787554	18	58921331	rs3423425212	LOC100337171;LOC100847180	dpr	AA	2.05	13.3546	698	1_1	0.48	0.252	2_2	0.347	0.348	2_1	-0.54	0.228	1_2	-0.684	0.173
20	64165380	rs134091296	SEMA5A	20	65104129	Hapmap48665-BTA-16217	MTRR(u)	dpr	AA	2.13	13.3497	699	1_1	0.77	0.15	2_2	0.249	0.435	2_1	-0.48	0.242	1_2	-0.628	0.172
18	44800061	rs109828137	GPI	18	46080867	rs41883027	LOC618169;LOC107131421	dpr	AA	2.67	13.3487	700	1_1	0.429	0.398	2_2	0.285	0.331	2_1	-0.932	0.139	1_2	-1.03	0.132
2	106815376	rs43315219	LOC101906064;WNT6	2	108435230	rs137093637	LOC784399;LOC100336136	dpr	AA	-2.29	13.3487	701	1_2	0.587	0.188	2_1	0.281	0.447	1_1	-0.525	0.243	2_2	-0.894	0.122
2	107988438	rs3423141998	LOC112443121;LOC784291	2	108144100	rs41624228	LOC112443121;LOC784291	dpr	AA	-2.1	13.3478	702	1_2	0.423	0.291	2_1	0.367	0.328	2_2	-0.558	0.22	1_1	-0.753	0.161
29	10192284	rs42159210	DLG2	29	11326213	rs110214655	DLG2	dpr	AA	2.01	13.3478	703	1_1	0.556	0.23	2_2	0.297	0.362	2_1	-0.568	0.216	1_2	-0.584	0.192
1	137153180	rs109736184	DNAJC13	1	139033919	rs41621745	ATP2C1;PSMG1	dpr	AA	-2.4	13.3468	704	1_2	0.829	0.141	2_1	0.171	0.508	1_1	-0.356	0.236	2_2	-1.05	0.114
2	101903872	rs134095278	ENSBTAG00000052399	2	102308809	rs109523794	SPAG16	dpr	AA	-2.31	13.3458	705	1_2	0.402	0.285	2_1	0.355	0.385	1_1	-0.66	0.183	2_2	-0.891	0.147
3	29522267	rs136704679	PTPN22	3	29948113	rs109878092	MAGI3	dpr	AA	-2.07	13.3458	706	1_2	0.445	0.317	2_1	0.312	0.317	1_1	-0.63	0.201	2_2	-0.687	0.164
10	79964039	rs135446596	RAD51B	10	80106117	rs109524396	RAD51B	dpr	AA	2.15	13.3449	707	2_2	0.697	0.193	1_1	0.202	0.445	1_2	-0.523	0.196	2_1	-0.733	0.166
1	63222337	rs41611740	blank	1	63473042	rs41806014	IGSF11(u)	dpr	AA	2.21	13.342	708	1_1	0.549	0.303	2_2	0.186	0.375	2_1	-0.691	0.176	1_2	-0.784	0.146
11	32688221	rs133362936	NRXN1	11	32936413	rs110881306	NRXN1	dpr	AA	-2.1	13.341	709	1_2	0.714	0.153	2_1	0.319	0.342	2_2	-0.302	0.361	1_1	-0.761	0.144
13	2584638	rs41676820	PAK5	13	2928668	rs3423094132	PAK5	dpr	AA	2.35	13.3382	710	1_1	0.437	0.359	2_2	0.263	0.317	2_1	-0.57	0.215	1_2	-1.08	0.109
20	36201358	rs41949672	EGFLAM	20	36728050	rs133593384	WDR70	dpr	AA	-2.25	13.3382	711	2_1	1.08	0.0941	1_2	0.216	0.473	1_1	-0.409	0.248	2_2	-0.552	0.185
2	98608570	rs133897731	CPS1;LOC783384	2	99563407	rs133834996	ERBB4	dpr	AA	-2.58	13.3372	712	1_2	1.41	0.063	2_1	0.192	0.518	1_1	-0.351	0.267	2_2	-0.623	0.152
13	17748933	rs109809155	YME1L1	13	17857574	rs136238512	ABI1	dpr	AA	2.31	13.3363	713	1_1	0.66	0.202	2_2	0.198	0.448	1_2	-0.488	0.243	2_1	-0.968	0.107
27	42175859	rs42135464	LOC104976142;LOC101905290	27	42692989	rs43038905	UBE2E2	dpr	AA	2.07	13.3363	714	1_1	0.706	0.174	2_2	0.252	0.417	1_2	-0.548	0.205	2_1	-0.569	0.203
20	36433099	rs109281913	LOC104975277;LOC112443082	20	36553740	rs29012811	LOC112443056;LOC112443054	dpr	AA	-2.14	13.3344	715	1_2	0.883	0.126	2_1	0.212	0.464	2_2	-0.451	0.244	1_1	-0.599	0.166
29	9385222	rs42162903	EED;LOC112444890	29	9631431	rs110509714	PICALM;CCDC83	dpr	AA	2.28	13.3335	716	2_2	0.855	0.167	1_1	0.138	0.503	2_1	-0.602	0.175	1_2	-0.685	0.156
10	100029809	rs42430380	KCNK10	10	100386078	rs42653242	EML5	dpr	AA	2.91	13.3316	717	1_1	0.365	0.293	2_2	0.349	0.294	1_2	-0.347	0.369	2_1	-1.84	0.0443
2	105793871	rs134751521	LOC107131613(u)	2	108816422	rs3423143253	LOC100336136(d)	dpr	AA	-2.22	13.327	718	1_2	0.394	0.306	2_1	0.365	0.333	1_1	-0.518	0.229	2_2	-0.941	0.131
4	71062570	rs133520239	OSBPL3;LOC100299757	4	74342845	rs41616873	LOC112446401;STEAP1	dpr	AA	-2.1	13.3261	719	1_2	0.45	0.26	2_1	0.373	0.303	2_2	-0.367	0.307	1_1	-0.909	0.129
5	2065554	rs42662008	TRHDE	5	2086676	rs42661016	TRHDE	dpr	AA	-2.72	13.3251	720	1_2	0.348	0.384	2_1	0.333	0.329	1_1	-0.667	0.216	2_2	-1.38	0.0718
17	23553940	rs136596728	LOC783956;LOC112442114	17	24044025	rs110061894	LOC112442114;PABPC4L	dpr	AA	2.15	13.3251	721	2_2	0.607	0.216	1_1	0.22	0.431	2_1	-0.473	0.2	1_2	-0.851	0.154
1	15440999	rs41612434	NCAM2	1	15557674	rs110027615	NCAM2	dpr	AA	-1.94	13.3242	722	2_1	0.437	0.258	1_2	0.389	0.311	1_1	-0.487	0.256	2_2	-0.625	0.175
X	97496443	rs81184371	ZNF674;LOC112445098	X	97840323	rs43706854	LOC112445312;MIR222	dpr	AA	-2.86	13.3242	723	2_1	0.439	0.347	1_2	0.249	0.416	2_2	-1.06	0.158	1_1	-1.11	0.0791
7	42777191	rs3423242429	LOC789031;LOC789041	7	44113037	rs135441605	ONECUT3	dpr	AA	-2.55	13.3224	724	1_2	0.842	0.208	2_1	0.0902	0.507	2_2	-0.673	0.182	1_1	-0.946	0.103
6	40780850	rs41595953	KCNIP4	6	41182605	rs109349127	KCNIP4	dpr	AA	-2.17	13.3197	725	1_2	0.4	0.228	2_1	0.379	0.311	2_2	-0.287	0.368	1_1	-1.11	0.0932
17	27817126	rs110107271	LOC112441995;LOC785705	17	31892333	rs110556114	LOC781055;FAT4	dpr	AA	2.27	13.3197	726	2_2	1.1	0.0874	1_1	0.328	0.381	2_1	-0.374	0.288	1_2	-0.467	0.243
20	12669501	rs42241883	MAST4	20	12736223	rs110479434	MAST4	dpr	AA	-2.31	13.3188	727	1_2	0.928	0.117	2_1	0.222	0.488	2_2	-0.469	0.25	1_1	-0.689	0.145
14	40149854	rs42142242	LOC784496;PEX2	14	41700012	rs132771476	LOC780982;PKIA	dpr	AA	2.67	13.3125	728	1_1	0.391	0.406	2_2	0.236	0.345	2_1	-0.658	0.144	1_2	-1.39	0.105
18	13233803	rs110922308	KLHDC4	18	15426882	rs109467565	DNAJA2;LOC789587	dpr	AA	2.62	13.3125	729	2_2	1.34	0.0886	1_1	0.106	0.588	1_2	-0.477	0.204	2_1	-0.698	0.119
22	35021875	rs41642514	LRIG1	22	35319969	rs134898846	SLC25A26;MAGI1	dpr	AA	2.3	13.3107	730	1_1	0.958	0.131	2_2	0.17	0.499	1_2	-0.481	0.216	2_1	-0.688	0.154
27	25851141	rs41646813	TRNAE-UUC_104;LOC101904305	27	26022444	rs110202198	LOC104976083;SARAF	dpr	AA	2.07	13.3072	731	1_1	0.515	0.253	2_2	0.294	0.311	2_1	-0.336	0.309	1_2	-0.923	0.127
2	107806242	rs110275467	LOC112443121;LOC784291	2	108463901	rs110951929	LOC784399;LOC100336136	dpr	AA	2.38	13.3045	732	1_1	0.543	0.191	2_2	0.296	0.487	1_2	-0.766	0.154	2_1	-0.774	0.168
9	58487146	rs43599387	LOC101902249(u)	9	58798670	rs41659806	LOC101902249	dpr	AA	-2.14	13.3019	733	1_2	0.552	0.265	2_1	0.246	0.38	2_2	-0.481	0.174	1_1	-0.865	0.18
20	44002796	rs3423471163	TRNAC-GCA_209;LOC521159	20	45053767	rs110003623	LOC112443070(u)	dpr	AA	2.83	13.2984	734	1_1	1.76	0.0478	2_2	0.155	0.575	2_1	-0.451	0.189	1_2	-0.467	0.188
29	11326213	rs110214655	DLG2	29	11356071	rs133507315	DLG2	dpr	AA	2.44	13.2976	735	1_1	0.524	0.315	2_2	0.204	0.396	2_1	-0.805	0.158	1_2	-0.91	0.131
19	59968306	rs132726909	LOC112442580;LOC104975158	19	60235874	rs135979370	LOC112442581;KCNJ2	dpr	AA	-2.71	13.2933	736	1_2	0.798	0.135	2_1	0.228	0.575	2_2	-0.719	0.165	1_1	-0.962	0.125
11	30753851	rs43673544	PPP1R21	11	31318499	rs110484387	FSHR	dpr	AA	-2.16	13.2882	737	2_1	0.393	0.295	1_2	0.38	0.323	2_2	-0.522	0.269	1_1	-0.866	0.113
15	52274600	rs110084320	ARAP1	15	54027039	rs109047730	CHRDL2	dpr	AA	-2.45	13.284	738	1_2	0.482	0.26	2_1	0.321	0.374	1_1	-0.525	0.277	2_2	-1.12	0.089
16	31415926	rs42383968	SMYD3	16	31798443	rs109684229	KIF26B	dpr	AA	-1.93	13.2815	739	1_2	0.471	0.257	2_1	0.32	0.339	2_2	-0.541	0.207	1_1	-0.594	0.198
1	79757250	rs43246393	SST;RTP4	1	79938242	rs42535145	RTP4;LOC101906451	dpr	AA	-2.27	13.2765	740	1_2	0.488	0.324	2_1	0.211	0.293	1_1	-0.365	0.287	2_2	-1.2	0.0956
4	119429259	rs109323114	NCAPG2;ESYT2	4	119681925	rs133479369	VIPR2	dpr	AA	2.1	13.2749	741	2_2	0.477	0.238	1_1	0.459	0.238	1_2	-0.284	0.398	2_1	-0.876	0.126
15	50693401	rs41632769	LOC107133174;LOC517056	15	53050334	rs110223561	FAM168A	dpr	AA	-1.88	13.2716	742	1_2	0.487	0.236	2_1	0.366	0.315	2_2	-0.504	0.204	1_1	-0.522	0.245
19	60143975	rs137026641	LOC104975158;LOC112442581	19	60235874	rs135979370	LOC112442581;KCNJ2	dpr	AA	-2.5	13.27	743	1_2	0.689	0.15	2_1	0.245	0.547	2_2	-0.774	0.151	1_1	-0.791	0.153
X	96676617	rs136360102	ARHGEF9	X	97844688	rs208237872	LOC112445312;MIR222	dpr	AA	2.77	13.27	744	1_1	0.499	0.319	2_2	0.208	0.438	1_2	-1.03	0.159	2_1	-1.04	0.0838
6	39030259	rs42989288	blank	6	39298491	rs134802338	SLIT2(u)	dpr	AA	-2.3	13.2668	745	1_2	0.511	0.335	2_1	0.21	0.351	2_2	-0.715	0.177	1_1	-0.864	0.137
24	19867981	rs109762619	ENSBTAG00000044087	24	23015613	rs29024016	NOL4	dpr	AA	-2.93	13.2652	746	1_2	1.54	0.0877	2_1	0.0609	0.648	2_2	-0.649	0.135	1_1	-0.674	0.13
29	50553885	rs3423597206	PNPLA2;RPLP2	29	50866473	rs3423577695	ANO9	dpr	AA	-2.84	13.2628	747	1_2	0.51	0.183	2_1	0.302	0.511	1_1	-0.668	0.245	2_2	-1.36	0.0614
1	151342869	rs43280197	ENSBTAG00000052589	1	151663675	rs43288222	COL6A6	dpr	AA	-2	13.2612	748	2_1	0.736	0.159	1_2	0.266	0.391	1_1	-0.439	0.261	2_2	-0.56	0.19
2	105831075	rs43717101	LOC107131613;TRNAC-ACA_7	2	106194131	rs43322999	CXCR2;CXCR1	dpr	AA	2.56	13.2604	749	2_2	0.389	0.212	1_1	0.328	0.493	2_1	-0.605	0.192	1_2	-1.24	0.103
14	31061804	rs133377536	SGK3;MCMDC2	14	31356332	rs41732036	ARFGEF1	dpr	AA	2.63	13.2588	750	2_2	0.378	0.392	1_1	0.236	0.374	2_1	-0.839	0.116	1_2	-1.18	0.118
20	68972802	rs43755297	LOC112443018;IRX1	20	69516385	BovineHD2000020325	IRX1(d)	dpr	AA	-2.25	13.2557	751	1_2	0.443	0.292	2_1	0.331	0.351	1_1	-0.535	0.222	2_2	-0.94	0.135
21	59873899	rs109901314	MIR2284A;DICER1	21	60113795	rs135174559	CLMN	dpr	AA	-2.15	13.2549	752	1_2	0.464	0.235	2_1	0.313	0.345	2_2	-0.351	0.316	1_1	-1.02	0.104
15	50673313	rs133939531	LOC100138885	15	53050334	rs110223561	FAM168A	dpr	AA	1.96	13.2549	753	2_2	0.553	0.202	1_1	0.297	0.38	1_2	-0.405	0.237	2_1	-0.709	0.181
29	9391737	rs42162901	EED;LOC112444890	29	9631431	rs110509714	PICALM;CCDC83	dpr	AA	2.29	13.2541	754	2_2	0.863	0.166	1_1	0.138	0.504	2_1	-0.605	0.175	1_2	-0.689	0.155
2	106134401	rs43315824	TNS1;RUFY4	2	108144100	rs41624228	LOC112443121;LOC784291	dpr	AA	-2.17	13.2534	755	2_1	0.383	0.321	1_2	0.372	0.331	2_2	-0.709	0.179	1_1	-0.711	0.168
5	119054009	rs3423208725	LOC112446632;LOC531175	5	119150147	rs3423093633	LOC531175;BRD1	dpr	AA	1.97	13.2503	756	2_2	0.419	0.258	1_1	0.378	0.314	2_1	-0.388	0.278	1_2	-0.788	0.15
6	80981597	rs110842876	EPHA5	6	81156919	rs134948894	EPHA5	dpr	AA	-2.48	13.2495	757	2_1	1.19	0.0822	1_2	0.186	0.501	2_2	-0.326	0.294	1_1	-0.776	0.123
9	52625852	rs135657841	KLHL32	9	54675341	rs43601136	LOC112448133	dpr	AA	2.06	13.2472	758	1_1	0.815	0.135	2_2	0.289	0.393	1_2	-0.436	0.258	2_1	-0.519	0.214
20	61858044	rs41954518	CTNND2	20	62651021	rs3423479810	ANKRD33B	dpr	AA	-2.46	13.2464	759	2_1	0.579	0.321	1_2	0.194	0.36	1_1	-0.7	0.209	2_2	-0.989	0.111
15	50673313	rs133939531	LOC100138885	15	51565640	rs41582687	RNF121	dpr	AA	2.28	13.2464	760	2_2	0.674	0.191	1_1	0.205	0.482	2_1	-0.671	0.192	1_2	-0.732	0.135
18	39107868	rs41872676	PKD1L3	18	39460338	rs110114553	TAT	dpr	AA	-2.3	13.2457	761	1_2	0.41	0.309	2_1	0.314	0.343	1_1	-0.493	0.24	2_2	-1.08	0.107
X	62868327	rs3423565845	LOC112445256(u)	X	75890479	rs29019675	ZDHHC15;UPRT	dpr	AA	2.46	13.2457	762	1_1	0.875	0.147	2_2	0.157	0.55	1_2	-0.548	0.156	2_1	-0.884	0.147
9	14952501	rs43587701	FILIP1	9	16248818	rs133469188	LOC100295568(d)	dpr	AA	-2.61	13.2449	763	2_1	1.08	0.118	1_2	0.142	0.572	2_2	-0.557	0.183	1_1	-0.838	0.127
5	27305639	rs133514616	KRT72;KRT74	5	31227844	rs109000740	ENSBTAG00000051046	dpr	AA	2.26	13.2434	764	2_2	0.72	0.231	1_1	0.154	0.417	2_1	-0.559	0.225	1_2	-0.831	0.127
14	33633860	rs134370176	SLCO5A1	14	37674726	rs3423371426	GDAP1;PI15	dpr	AA	2.58	13.2418	765	1_1	1.16	0.0959	2_2	0.165	0.562	2_1	-0.507	0.213	1_2	-0.744	0.129
8	54798294	BTB-01509839	LOC515468;LOC112447952	8	56112560	rs109043494	LOC107132695;LOC112447807	dpr	AA	2.53	13.2411	766	2_2	0.358	0.474	1_1	0.346	0.246	2_1	-0.882	0.158	1_2	-0.946	0.122
17	32030137	rs41948376	LOC781055;FAT4	17	32280188	rs42131316	LOC781055;FAT4	dpr	AA	-2.51	13.2343	767	1_2	0.947	0.114	2_1	0.168	0.585	2_2	-0.585	0.17	1_1	-0.812	0.131
3	45998961	rs43712270	DPYD	3	49515221	rs109849660	ABCA4	dpr	AA	1.96	13.2343	768	2_2	0.552	0.218	1_1	0.396	0.293	1_2	-0.403	0.296	2_1	-0.607	0.193
18	21555192	rs109945424	LOC112442284	18	22081129	rs3423448638	FTO	dpr	AA	-2.21	13.2306	769	1_2	0.419	0.264	2_1	0.386	0.304	2_2	-0.382	0.336	1_1	-1.03	0.0969
18	43262120	rs132896194	TDRD12;SLC7A9	18	44819468	rs109786930	PDCD2L	dpr	AA	2.28	13.2277	770	1_1	0.457	0.333	2_2	0.3	0.313	2_1	-0.557	0.236	1_2	-0.968	0.119
9	95071600	rs110281034	SYTL3	9	95138961	rs134282969	SYTL3	dpr	AA	-2.57	13.2226	771	1_2	1.44	0.0626	2_1	0.199	0.519	2_2	-0.442	0.221	1_1	-0.485	0.198
27	2657325	rs109943324	CSMD1	27	2792743	rs110123398	CSMD1	dpr	AA	3.11	13.2226	772	1_1	0.788	0.146	2_2	0.155	0.654	1_2	-1.06	0.122	2_1	-1.11	0.0783
3	32719737	rs43141150	TRNAK-UUU_6;KCNA3	3	32877187	rs109847261	KCNA2;KCNA10	dpr	AA	2.19	13.2218	773	2_2	0.686	0.168	1_1	0.228	0.474	2_1	-0.533	0.207	1_2	-0.745	0.152
20	61859261	rs108973107	CTNND2	20	62651021	rs3423479810	ANKRD33B	dpr	AA	2.46	13.2218	774	1_1	0.579	0.321	2_2	0.193	0.36	2_1	-0.699	0.209	1_2	-0.988	0.111
18	16904338	rs41867205	SIAH1;N4BP1	18	17112734	rs132750710	LOC104974836;LOC112442233	dpr	AA	-2.55	13.219	775	2_1	1.09	0.103	1_2	0.233	0.478	1_1	-0.396	0.286	2_2	-0.834	0.132
20	12669501	rs42241883	MAST4	20	13087963	rs135331629	MAST4;SREK1	dpr	AA	-3.14	13.219	776	1_2	1.33	0.0718	2_1	0.155	0.648	1_1	-0.467	0.191	2_2	-1.19	0.0896
7	59795130	rs3423240312	LOC112447450;FBXO38	7	61482436	rs132897319	PDGFRB	dpr	AA	2.27	13.214	777	1_1	0.684	0.16	2_2	0.27	0.479	1_2	-0.642	0.159	2_1	-0.679	0.201
7	61409331	rs133321439	CSF1R	7	62286280	rs43518057	GPX3	dpr	AA	2.01	13.2132	778	1_1	0.512	0.216	2_2	0.344	0.346	1_2	-0.419	0.291	2_1	-0.732	0.147
22	42054278	rs42008778	LOC112443500;C22H3orf67	22	42163421	rs135707739	ENSBTAG00000050960	dpr	AA	-2.8	13.2111	779	1_2	0.431	0.214	2_1	0.309	0.47	1_1	-0.553	0.251	2_2	-1.5	0.0657
7	42777191	rs3423242429	LOC789031;LOC789041	7	43284104	rs42754502	FSTL3	dpr	AA	2.41	13.2097	780	1_1	0.833	0.19	2_2	0.112	0.509	2_1	-0.661	0.177	1_2	-0.801	0.123
11	15010708	rs43672297	BIRC6	11	15408451	rs43665072	LOC781061;LTBP1	dpr	AA	-2.12	13.209	781	2_1	0.466	0.229	1_2	0.322	0.413	1_1	-0.587	0.163	2_2	-0.742	0.195
21	59076537	rs137624064	SERPINA1	21	59515746	rs133997392	LOC112443162;LOC101904984	dpr	AA	-2.3	13.2055	782	2_1	0.783	0.145	1_2	0.216	0.499	1_1	-0.528	0.216	2_2	-0.772	0.139
1	155483661	rs43283000	SATB1	1	155717950	rs42746341	LOC112448186(d)	dpr	AA	2.2	13.2048	783	1_1	0.687	0.166	2_2	0.247	0.438	2_1	-0.417	0.262	1_2	-0.848	0.134
16	79572072	rs133115947	KIF21B	16	79621924	rs43752861	CACNA1S	dpr	AA	3.12	13.2034	784	2_2	0.5	0.161	1_1	0.262	0.632	1_2	-0.917	0.1	2_1	-1.44	0.107
19	1111959	rs109389991	CA10	19	1437551	rs109161738	CA10;LOC100138219	dpr	AA	-3.1	13.1986	785	1_2	0.292	0.258	2_1	0.29	0.547	1_1	-0.897	0.114	2_2	-1.62	0.0813
X	18200133	rs3423586785	HPRT1	X	19958862	Hapmap50520-BTA-97804	LOC787088	dpr	AA	2.29	13.1979	786	1_1	0.464	0.361	2_2	0.295	0.305	2_1	-0.719	0.153	1_2	-0.812	0.181
7	59795130	rs3423240312	LOC112447450;FBXO38	7	61476690	rs133478562	PDGFRB	dpr	AA	2.26	13.1959	787	1_1	0.688	0.16	2_2	0.27	0.476	1_2	-0.64	0.16	2_1	-0.664	0.204
17	8697842	rs109995100	TRNAC-GCA_188;LOC101905833	17	9190436	rs110662004	LOC101905833;LOC112441991	dpr	AA	-2.55	13.1952	788	1_2	1.48	0.0576	2_1	0.196	0.515	1_1	-0.423	0.223	2_2	-0.45	0.204
6	61836407	rs109144889	GRXCR1;LOC112447156	6	63998884	rs43763261	LOC112447181;LOC112447015	dpr	AA	-2.25	13.1952	789	2_1	0.394	0.277	1_2	0.364	0.385	2_2	-0.697	0.19	1_1	-0.791	0.148
4	81327141	rs41734836	YAE1D1;POU6F2	4	81568367	rs110758247	POU6F2	dpr	AA	-2.53	13.1945	790	2_1	0.555	0.197	1_2	0.252	0.487	2_2	-0.556	0.225	1_1	-1.16	0.0916
6	79446058	rs43474282	LOC112447087;LOC782855	6	81013293	rs109349556	EPHA5	dpr	AA	-2.21	13.1938	791	2_1	0.532	0.228	1_2	0.29	0.328	1_1	-0.317	0.342	2_2	-1.07	0.101
23	15647330	rs41640755	USP49;MED20	23	15783127	rs135533428	CCND3	dpr	AA	-1.95	13.1884	792	1_2	0.657	0.177	2_1	0.319	0.346	1_1	-0.406	0.277	2_2	-0.572	0.2
X	97472503	rs3423574145	ZNF674;LOC112445098	X	97730883	rs137398477	LOC112445098;LOC112445312	dpr	AA	2.42	13.1824	793	1_1	0.464	0.293	2_2	0.284	0.396	1_2	-0.731	0.21	2_1	-0.943	0.1
14	42267914	rs41595895	LOC101904714;LOC112449623	14	42464881	rs110055817	LOC101904714;LOC112449623	dpr	AA	-2.19	13.1791	794	2_1	0.795	0.149	1_2	0.271	0.424	2_2	-0.486	0.258	1_1	-0.635	0.17
18	13242945	rs109013581	KLHDC4	18	15426882	rs109467565	DNAJA2;LOC789587	dpr	AA	-2.71	13.1791	795	1_2	1.37	0.0892	2_1	0.112	0.587	2_2	-0.487	0.204	1_1	-0.741	0.12
7	107538241	rs134460087	LOC104969022	7	108385283	rs110930614	LOC112447569;PJA2	dpr	AA	-1.98	13.1765	796	2_1	0.442	0.266	1_2	0.415	0.287	2_2	-0.446	0.288	1_1	-0.681	0.159
11	30310612	rs134488994	LOC112448888	11	30723344	rs134116765	FOXN2;PPP1R21	dpr	AA	-2.07	13.1733	797	1_2	0.54	0.23	2_1	0.379	0.325	2_2	-0.497	0.274	1_1	-0.653	0.171
29	4818038	rs109205172	LOC112444836	29	5223633	rs42157512	TRIM77;LOC100139585	dpr	AA	-2.69	13.172	798	2_1	1.27	0.0786	1_2	0.157	0.534	1_1	-0.324	0.292	2_2	-0.936	0.0953
2	107806242	rs110275467	LOC112443121;LOC784291	2	107963906	rs137406427	LOC112443121;LOC784291	dpr	AA	-2.02	13.1643	799	1_2	0.563	0.198	2_1	0.399	0.28	2_2	-0.299	0.375	1_1	-0.763	0.146
2	105777668	rs43717935	LOC107131613(u)	2	108435230	rs137093637	LOC784399;LOC100336136	dpr	AA	-2.27	13.163	800	1_2	0.542	0.19	2_1	0.299	0.439	1_1	-0.479	0.25	2_2	-0.947	0.121
1	32304105	rs42868678	blank	1	33218979	rs43229367	CADM2	dpr	AA	2.34	13.1624	801	1_1	0.836	0.161	2_2	0.144	0.483	1_2	-0.403	0.247	2_1	-0.96	0.109
6	37270930	rs110406669	FAM184B	6	37749840	rs110925789	LCORL;LOC782905	dpr	AA	-3.32	13.1593	802	1_2	0.333	0.59	2_1	0.202	0.209	1_1	-0.912	0.143	2_2	-1.88	0.0578
5	29701717	rs135772382	LIMA1	5	32313445	rs133441319	COL2A1;TMEM106C	dpr	AA	2.12	13.1586	803	1_1	0.432	0.262	2_2	0.337	0.354	2_1	-0.475	0.26	1_2	-0.881	0.124
7	59795130	rs3423240312	LOC112447450;FBXO38	7	61475822	rs135386732	PDGFRB	dpr	AA	-2.26	13.1568	804	1_2	0.687	0.16	2_1	0.269	0.476	1_1	-0.639	0.16	2_2	-0.664	0.204
29	35951280	rs3423094226	LOC112444947;TMEM45B	29	36344787	rs110884398	ENSBTAG00000033237	dpr	AA	2.3	13.1561	805	1_1	0.872	0.142	2_2	0.155	0.52	2_1	-0.47	0.205	1_2	-0.808	0.133
29	18496023	rs43155391	TRNAE-UUC_107;PAK1	29	19393215	rs41588011	LOC112444840(d)	dpr	AA	2.41	13.1549	806	2_2	0.5	0.202	1_1	0.286	0.492	1_2	-0.722	0.193	2_1	-0.907	0.113
2	108336150	rs42430707	LOC784399;LOC100336136	2	108939487	rs43316689	LOC100336136(d)	dpr	AA	2.55	13.1518	807	2_2	1.17	0.0876	1_1	0.16	0.499	2_1	-0.293	0.314	1_2	-0.919	0.0992
25	19205342	rs109492393	ENSBTAG00000006717	25	19293003	rs136100999	ENSBTAG00000006717	dpr	AA	-2.65	13.1512	808	1_2	0.416	0.275	2_1	0.26	0.476	2_2	-0.811	0.144	1_1	-1.16	0.105
19	57541666	rs41933028	LOC101907074;LOC112442754	19	58013832	rs134899154	SDK2	dpr	AA	-2.44	13.1506	809	1_2	0.539	0.263	2_1	0.242	0.434	2_2	-0.756	0.184	1_1	-0.902	0.119
16	839661	rs3423378394	MYOG;LOC112441941	16	1001450	rs3423093903	CHI3L1;CHIT1	dpr	AA	2.19	13.1475	810	1_1	0.408	0.344	2_2	0.303	0.32	2_1	-0.484	0.189	1_2	-0.993	0.147
1	25550567	rs109760292	LOC112448343;TRNAG-UCC	1	25745106	rs110747872	LOC112448343;TRNAG-UCC	dpr	AA	-2.26	13.1475	811	2_1	0.678	0.176	1_2	0.191	0.456	1_1	-0.374	0.262	2_2	-1.02	0.106
1	142486334	rs43278831	UMODL1;ABCG1	1	143526075	rs109455756	SIK1;LOC112448004	dpr	AA	-2.45	13.1463	812	1_2	0.504	0.206	2_1	0.265	0.498	2_2	-0.566	0.17	1_1	-1.11	0.125
2	104443426	rs109382589	SMARCAL1	2	105482507	rs132970782	LOC107131613(u)	dpr	AA	2.23	13.1457	813	1_1	0.388	0.364	2_2	0.373	0.294	1_2	-0.717	0.179	2_1	-0.752	0.163
5	60414705	rs135932388	TRNAD-GUC_7;ELK3	5	62128735	rs110300792	MIR135A-2(d)	dpr	AA	-2.31	13.1457	814	2_1	0.716	0.15	1_2	0.281	0.372	1_1	-0.302	0.381	2_2	-1.01	0.0965
6	81156919	rs134948894	EPHA5	6	82061496	rs3423228741	LOC100139136;LOC112447018	dpr	AA	-2.55	13.1451	815	1_2	1.06	0.0973	2_1	0.161	0.556	2_2	-0.375	0.238	1_1	-0.954	0.108
13	2268525	rs110916791	PLCB4	13	2310904	rs109707704	PLCB4	dpr	AA	-2	13.1433	816	1_2	0.555	0.198	2_1	0.358	0.343	1_1	-0.401	0.293	2_2	-0.69	0.167
4	10025067	rs110906804	CDK6	4	10933115	BTA-114356-no-rs	CALCR;LOC104971938	dpr	AA	2.42	13.1427	817	1_1	0.583	0.289	2_2	0.168	0.392	2_1	-0.577	0.22	1_2	-1.1	0.0981
6	81156919	rs134948894	EPHA5	6	82043950	rs3423221705	LOC100139136;LOC112447018	dpr	AA	2.55	13.1421	818	1_1	1.06	0.0973	2_2	0.16	0.556	2_1	-0.376	0.238	1_2	-0.953	0.108
15	52465343	rs109494085	FCHSD2	15	54027039	rs109047730	CHRDL2	dpr	AA	-2.27	13.1409	819	1_2	0.485	0.259	2_1	0.334	0.334	1_1	-0.466	0.316	2_2	-0.99	0.091
19	2126395	rs41582822	LOC100138219;LOC785473	19	3447123	rs133313142	LOC100138652;KIF2B	dpr	AA	3.63	13.1379	820	1_1	0.793	0.102	2_2	0.179	0.73	1_2	-0.953	0.0996	2_1	-1.71	0.0684
3	32754242	rs43336218	KCNA3	3	32877187	rs109847261	KCNA2;KCNA10	dpr	AA	-2.23	13.1367	821	1_2	0.674	0.167	2_1	0.223	0.493	1_1	-0.571	0.188	2_2	-0.759	0.152
19	2104319	rs110090045	LOC100138219;LOC785473	19	3447123	rs133313142	LOC100138652;KIF2B	dpr	AA	3.66	13.1337	822	1_1	0.795	0.102	2_2	0.178	0.731	1_2	-0.935	0.099	2_1	-1.75	0.0679
X	96511706	rs135937550	ARHGEF9	X	97730883	rs137398477	LOC112445098;LOC112445312	dpr	AA	2.46	13.1284	823	1_1	0.482	0.291	2_2	0.268	0.411	1_2	-0.807	0.196	2_1	-0.9	0.103
14	40149854	rs42142242	LOC784496;PEX2	14	42094191	rs29020455	LOC101904714;LOC112449623	dpr	AA	2.13	13.1278	824	1_1	0.613	0.195	2_2	0.298	0.363	1_2	-0.389	0.316	2_1	-0.832	0.126
19	1124406	rs110500927	CA10	19	1368931	rs110246520	CA10	dpr	AA	-2.28	13.1261	825	2_1	0.453	0.335	1_2	0.28	0.31	1_1	-0.521	0.25	2_2	-1.03	0.106
20	48709704	rs29012067	TRNAF-AAA_4;CDH10	20	49123358	rs134715830	LOC786112;LOC101904270	dpr	AA	-1.93	13.1261	826	2_1	0.627	0.18	1_2	0.325	0.337	1_1	-0.377	0.297	2_2	-0.597	0.185
10	28732845	rs43623018	RYR3	10	29413877	rs42563940	FMN1	dpr	AA	-2.28	13.1209	827	1_2	0.587	0.222	2_1	0.249	0.394	2_2	-0.44	0.279	1_1	-1	0.105
12	20535007	rs135426975	C12H13orf42;FAM124A	12	20615395	rs3423341071	FAM124A	dpr	AA	2.02	13.1175	828	1_1	0.56	0.219	2_2	0.335	0.353	1_2	-0.554	0.238	2_1	-0.573	0.19
13	2267046	rs109700541	PLCB4	13	2359343	rs41676066	PLCB4	dpr	AA	-2.29	13.1129	829	2_1	0.785	0.13	1_2	0.683	0.226	2_2	-0.352	0.379	1_1	-0.466	0.265
5	70907661	rs135955936	BTBD11	5	71606515	rs134208869	ENSBTAG00000050644	dpr	AA	-2.21	13.1113	830	2_1	0.602	0.247	1_2	0.198	0.421	2_2	-0.623	0.179	1_1	-0.788	0.153
5	37711059	rs41599885	LOC112446801	5	39562311	rs135164333	PDZRN4	dpr	AA	1.96	13.1062	831	2_2	0.627	0.193	1_1	0.328	0.342	2_1	-0.494	0.231	1_2	-0.509	0.234
19	4831891	rs133385906	LOC100847997;LOC781197	19	7802919	rs133173855	LOC112442587	dpr	AA	2.81	13.1057	832	1_1	0.885	0.143	2_2	0.165	0.578	2_1	-0.576	0.176	1_2	-1.18	0.102
1	137239948	rs43275053	LOC112447887	1	142369967	rs110858191	UMODL1	dpr	AA	-2.91	13.1051	833	1_2	1.04	0.1	2_1	0.166	0.643	1_1	-0.637	0.146	2_2	-1.07	0.111
18	56731029	rs3423439756	SYT3;C18H19orf81	18	58812507	rs109047374	LOC785630;LOC100337171	dpr	AA	-2.75	13.1024	834	2_1	0.451	0.307	1_2	0.27	0.349	1_1	-0.495	0.285	2_2	-1.54	0.0594
6	81156919	rs134948894	EPHA5	6	82063687	rs3423221722	LOC100139136;LOC112447018	dpr	AA	2.52	13.1018	835	1_1	1.05	0.0971	2_2	0.16	0.555	2_1	-0.366	0.239	1_2	-0.945	0.109
14	35079464	rs3423378481	EYA1	14	35595531	rs3423093320	LOC101903752;TRPA1	dpr	AA	2.71	13.1002	836	2_2	0.902	0.117	1_1	0.208	0.524	1_2	-0.432	0.278	2_1	-1.16	0.0813
27	12983873	rs110803530	LOC112444627;TENM3	27	13090669	rs109024529	ENSBTAG00000050896	dpr	AA	-2.2	13.0996	837	2_1	0.517	0.245	1_2	0.301	0.396	2_2	-0.638	0.202	1_1	-0.742	0.157
19	59592874	rs110630708	LOC101903073;LOC112442580	19	59686443	rs110194300	LOC101903073;LOC112442580	dpr	AA	2.21	13.098	838	2_2	0.668	0.185	1_1	0.22	0.449	1_2	-0.454	0.23	2_1	-0.868	0.136
27	31277756	rs43727277	UNC5D	27	32967390	rs42792307	ENSBTAG00000051594	dpr	AA	2.14	13.091	839	1_1	0.482	0.233	2_2	0.338	0.356	2_1	-0.414	0.287	1_2	-0.907	0.125
2	101998155	rs134955096	ENSBTAG00000052399	2	102308809	rs109523794	SPAG16	dpr	AA	-2.38	13.0878	840	1_2	0.369	0.284	2_1	0.341	0.419	1_1	-0.746	0.15	2_2	-0.92	0.148
X	75716842	rs3423609225	LOC112445012	X	85309793	rs3423094152	JADE3	dpr	AA	2.17	13.0857	841	1_1	0.52	0.266	2_2	0.227	0.386	1_2	-0.408	0.211	2_1	-1.02	0.137
3	47391320	rs110315543	LOC781902;LOC112445875	3	47415322	rs43670354	LOC781902;LOC112445875	dpr	AA	-2.64	13.0841	842	2_1	0.861	0.179	1_2	0.111	0.519	2_2	-0.528	0.219	1_1	-1.14	0.0837
6	41764522	rs207900061	LOC782172;ADGRA3	6	41892703	rs43464581	LOC782172;ADGRA3	dpr	AA	-3.71	13.083	843	2_1	0.368	0.574	1_2	0.0853	0.249	1_1	-1.01	0.135	2_2	-2.25	0.0426
13	1785966	rs109727458	PLCB1	13	1898278	rs29021214	PLCB1;LOC112449370	dpr	AA	1.99	13.0804	844	2_2	0.576	0.205	1_1	0.258	0.382	2_1	-0.401	0.269	1_2	-0.752	0.144
4	83132853	rs41663108	LSM8;LOC107132427	4	83718856	rs135166642	LOC107132427;LOC512673	dpr	AA	2.34	13.0799	845	1_1	0.904	0.161	2_2	0.118	0.516	2_1	-0.548	0.189	1_2	-0.771	0.134
2	104051650	rs3423144308	MREG;LOC112443663	2	105080283	rs109037411	ENSBTAG00000048421	dpr	AA	-1.93	13.0731	846	2_1	0.501	0.228	1_2	0.365	0.321	1_1	-0.426	0.273	2_2	-0.642	0.179
1	32304105	rs42868678	blank	1	33607347	rs43228364	CADM2	dpr	AA	-2.27	13.0716	847	1_2	0.933	0.128	2_1	0.172	0.465	1_1	-0.336	0.28	2_2	-0.83	0.127
3	32719737	rs43141150	TRNAK-UUU_6;KCNA3	3	32959331	rs110897429	CYM;PROK1	dpr	AA	2.2	13.0706	848	2_2	0.643	0.187	1_1	0.224	0.469	2_1	-0.577	0.187	1_2	-0.754	0.156
6	43973189	rs135605226	PPARGC1A;LOC112447206	6	48736780	rs110927967	TRNAS-GGA_14;LOC100298058	dpr	AA	2.44	13.0691	849	1_1	1.16	0.0974	2_2	0.146	0.507	2_1	-0.33	0.277	1_2	-0.804	0.119
18	56902558	rs137778905	KLK4	18	58550618	rs110956035	LOC506495;LOC781189	dpr	AA	-2.09	13.068	850	2_1	0.744	0.15	1_2	0.266	0.418	1_1	-0.425	0.257	2_2	-0.654	0.174
15	44991814	rs110162826	LOC782865;OVCH2	15	45782481	BovineHD1500013117	ZNF215	dpr	AA	1.95	13.067	851	1_1	0.714	0.164	2_2	0.254	0.39	2_1	-0.429	0.245	1_2	-0.55	0.201
8	89578964	rs133305189	LOC100140258;NXNL2	8	90164939	rs109373676	ENSBTAG00000021235	dpr	AA	2.87	13.0665	852	2_2	0.896	0.113	1_1	0.179	0.585	1_2	-0.449	0.224	2_1	-1.35	0.078
24	27373666	rs134267948	LOC112444247(d)	24	28211837	rs110973432	LOC107131774;LOC112444220	dpr	AA	-2.12	13.062	853	2_1	0.507	0.229	1_2	0.32	0.295	2_2	-0.258	0.362	1_1	-1.03	0.114
24	38621566	rs133317840	LOC781066(u)	24	39263853	rs41612668	EPB41L3;TMEM200C	dpr	AA	-3.03	13.0615	854	1_2	0.779	0.156	2_1	0.19	0.433	2_2	-0.344	0.366	1_1	-1.72	0.0453
20	12754394	rs42243798	MAST4	20	13087963	rs135331629	MAST4;SREK1	dpr	AA	2.81	13.059	855	2_2	1.26	0.0751	1_1	0.176	0.522	2_1	-0.291	0.317	1_2	-1.09	0.0864
1	79639732	rs43246345	RTP2;SST	1	79757250	rs43246393	SST;RTP4	dpr	AA	-2.29	13.0424	856	2_1	0.507	0.296	1_2	0.172	0.306	1_1	-0.297	0.315	2_2	-1.31	0.0831
16	6446024	rs3423092814	KCNT2	16	6763707	rs42355195	KCNT2	dpr	AA	-1.88	13.0414	857	2_1	0.426	0.247	1_2	0.415	0.272	1_1	-0.326	0.321	2_2	-0.711	0.16
13	2310904	rs109707704	PLCB4	13	2987861	rs136711466	PAK5	dpr	AA	-2.1	13.0414	858	2_1	0.65	0.171	1_2	0.276	0.435	2_2	-0.555	0.194	1_1	-0.618	0.2
2	104983906	rs110248315	LOC101905680(d)	2	108865422	rs43317713	LOC100336136(d)	dpr	AA	2.33	13.0381	859	1_1	0.898	0.187	2_2	0.0987	0.48	2_1	-0.514	0.192	1_2	-0.823	0.141
20	58379906	rs42640153	ANKH	20	58586804	rs41951328	OTULINL	dpr	AA	1.97	13.0376	860	2_2	0.484	0.269	1_1	0.264	0.36	1_2	-0.53	0.2	2_1	-0.696	0.171
7	59795130	rs3423240312	LOC112447450;FBXO38	7	61475050	rs133528219	PDGFRB	dpr	AA	-2.22	13.0311	861	1_2	0.668	0.159	2_1	0.266	0.479	1_1	-0.617	0.161	2_2	-0.668	0.201
2	13869774	rs109154008	DNAJC10;PDE1A	2	14632486	rs110183907	PPP1R1C;SSFA2	dpr	AA	-2.07	13.0301	862	1_2	0.532	0.222	2_1	0.308	0.386	1_1	-0.546	0.224	2_2	-0.679	0.169
15	48129454	rs41631901	LOC615276;LOC617817	15	50354219	rs29026735	LOC785036;LOC785068	dpr	AA	2.13	13.0297	863	2_2	0.844	0.159	1_1	0.159	0.47	1_2	-0.561	0.179	2_1	-0.569	0.192
18	38194872	rs41615315	ZFHX3	18	38487113	rs41638079	LOC101902904	dpr	AA	2.46	13.0287	864	1_1	0.757	0.209	2_2	0.137	0.501	1_2	-0.767	0.158	2_1	-0.799	0.132
5	13697150	rs135206002	LOC781108(d)	5	15121069	rs110332743	ALX1;LOC112446648	dpr	AA	-2.33	13.0287	865	2_1	0.59	0.186	1_2	0.251	0.489	1_1	-0.599	0.196	2_2	-0.893	0.129
15	45805198	rs110735812	OR2D3;OR2D2	15	47173311	rs109366311	OR52E4	dpr	AA	-2.58	13.0264	866	1_2	0.433	0.43	2_1	0.184	0.314	1_1	-0.841	0.154	2_2	-1.12	0.102
13	48236157	rs41696233	LRRN4;FERMT1	13	51289380	rs41694844	PANK2	dpr	AA	-2.08	13.0237	867	1_2	0.454	0.312	2_1	0.299	0.319	1_1	-0.561	0.219	2_2	-0.766	0.15
29	11786489	rs110911940	DLG2	29	13120237	rs109887705	LOC107131952;LOC783542	dpr	AA	-2.76	13.0232	868	2_1	1.15	0.0969	1_2	0.12	0.605	2_2	-0.456	0.214	1_1	-1.03	0.0848
20	55927521	rs135046803	BASP1	20	56189041	rs135838866	LOC112443053;MYO10	dpr	AA	-2.48	13.0209	869	2_1	0.651	0.267	1_2	0.115	0.435	1_1	-0.539	0.2	2_2	-1.18	0.0984
9	173760	BovineHD0900000041	LOC789033;LOC789025	9	2454680	rs43760863	LOC100299705(d)	dpr	AA	2.44	13.02	870	2_2	0.643	0.184	1_1	0.251	0.428	2_1	-0.442	0.306	1_2	-1.11	0.082
3	27387327	rs135004466	SLC22A15;LOC100139890	3	27523555	rs110559015	NHLH2;CASQ2	dpr	AA	2.09	13.0177	871	1_1	0.65	0.18	2_2	0.239	0.409	2_1	-0.368	0.274	1_2	-0.834	0.137
15	52329971	rs108975762	STARD10	15	54027039	rs109047730	CHRDL2	dpr	AA	-2.29	13.0173	872	1_2	0.481	0.259	2_1	0.335	0.335	1_1	-0.462	0.316	2_2	-1.01	0.0901
15	83228283	rs42745755	MS4A14	15	83500802	rs136688931	NCAPD3	dpr	AA	-2.14	13.0159	873	1_2	0.58	0.2	2_1	0.33	0.366	1_1	-0.439	0.302	2_2	-0.793	0.131
3	89344853	rs43348564	FYB2	3	89365301	rs43348541	FYB2	dpr	AA	-2.05	13.0155	874	1_2	0.428	0.274	2_1	0.406	0.318	1_1	-0.566	0.219	2_2	-0.653	0.188
20	44002796	rs3423471163	TRNAC-GCA_209;LOC521159	20	45022442	rs43183410	LOC112443070(u)	dpr	AA	-2.79	13.0119	875	1_2	1.73	0.0478	2_1	0.153	0.575	2_2	-0.445	0.189	1_1	-0.46	0.188
17	71567415	rs135520172	UPB1;ADORA2A	17	72111651	rs109444356	MIR301B;SDF2L1	dpr	AA	2.26	13.011	876	1_1	0.431	0.312	2_2	0.324	0.269	2_1	-0.354	0.326	1_2	-1.15	0.0921
5	3779947	rs42965574	ATXN7L3B(u)	5	4134063	rs3423180501	ATXN7L3B;LOC523590	dpr	AA	2.49	13.0106	877	1_1	0.482	0.323	2_2	0.216	0.355	1_2	-0.521	0.237	2_1	-1.27	0.0856
14	31165129	rs109529568	PPP1R42	14	31356332	rs41732036	ARFGEF1	dpr	AA	2.62	13.0083	878	2_2	0.371	0.393	1_1	0.235	0.376	2_1	-0.826	0.114	1_2	-1.19	0.117
6	67512583	rs134827816	OCIAD1	6	68331252	rs41611000	USP46	dpr	AA	2.2	13.0083	879	1_1	0.496	0.226	2_2	0.29	0.402	1_2	-0.473	0.26	2_1	-0.94	0.113
2	135135266	rs110713136	ARHGEF10L	2	135537014	rs109298020	PADI2;SDHB	dpr	AA	-2.04	13.0079	880	2_1	0.439	0.256	1_2	0.392	0.29	2_2	-0.358	0.326	1_1	-0.85	0.128
24	19342724	rs110746999	LOC104975738(u)	24	20594611	rs110888693	FHOD3	dpr	AA	-2.21	13.0066	881	2_1	0.442	0.273	1_2	0.288	0.4	1_1	-0.618	0.182	2_2	-0.857	0.144
15	53151217	rs132874445	RAB6A	15	53839563	rs110290383	LIPT2	dpr	AA	-2.59	13.0061	882	2_1	0.997	0.143	1_2	0.108	0.553	1_1	-0.563	0.214	2_2	-0.921	0.0895
23	41668989	rs109966860	JARID2	23	41851380	rs42027696	TRNAC-GCA_230;LOC789092	dpr	AA	-2.03	13.0057	883	1_2	0.492	0.256	2_1	0.355	0.323	2_2	-0.485	0.256	1_1	-0.699	0.166
8	87327538	rs42576941	DIRAS2;LOC112447833	8	91797853	rs42975557	GRIN3A(d)	dpr	AA	-3.76	13.0039	884	2_1	1.3	0.0598	1_2	0.771	0.138	1_1	-0.131	0.747	2_2	-1.55	0.0555
6	36635943	rs41622323	PKD2	6	36681743	rs135725922	PKD2;SPP1	dpr	AA	3.49	13.0017	885	2_2	1.76	0.0519	1_1	0.0919	0.657	1_2	-0.364	0.241	2_1	-1.28	0.0501
15	75048315	rs41781316	TP53I11;PRDM11	15	75221924	rs41624119	PRDM11	dpr	AA	2.05	13.0004	886	1_1	0.425	0.322	2_2	0.321	0.281	1_2	-0.384	0.258	2_1	-0.917	0.139
6	36851143	rs3423220746	MEPE	6	37035186	rs109920258	LOC112447150;TRNAA-CGC_2	dpr	AA	2.54	13.0004	887	2_2	0.522	0.159	1_1	0.286	0.558	1_2	-0.788	0.152	2_1	-0.94	0.131
19	1886208	rs109763045	LOC100138219;LOC785473	19	2104319	rs110090045	LOC100138219;LOC785473	dpr	AA	3.66	13	888	1_1	0.706	0.152	2_2	0.184	0.677	1_2	-1.31	0.122	2_1	-1.46	0.0498
11	25686078	rs109684818	THADA	11	27150645	rs109880920	CAMKMT	dpr	AA	-2.7	13	889	2_1	0.931	0.16	1_2	0.108	0.533	1_1	-0.518	0.232	2_2	-1.15	0.0754
9	65292623	rs135747416	MRAP2	9	65885583	rs109372344	THEMIS	dpr	AA	-2.12	12.9957	890	1_2	0.774	0.131	2_1	0.296	0.351	1_1	-0.268	0.389	2_2	-0.782	0.129
14	35461333	rs3423363446	LOC101903752;TRPA1	14	35815088	rs3423093914	LOC112449577;LOC112449516	dpr	AA	1.92	12.9914	891	2_2	0.591	0.196	1_1	0.335	0.338	2_1	-0.452	0.259	1_2	-0.541	0.207
3	50862868	rs136922731	EVI5	3	51817697	rs29003226	TGFBR3;LOC112445991	dpr	AA	-2.4	12.9914	892	1_2	1.19	0.0871	2_1	0.167	0.539	2_2	-0.475	0.21	1_1	-0.574	0.164
29	10852813	rs42170237	DLG2	29	12310178	rs42339353	DLG2;CCDC90B	dpr	AA	-1.98	12.9914	893	1_2	0.615	0.187	2_1	0.335	0.325	1_1	-0.343	0.325	2_2	-0.691	0.163
1	155483661	rs43283000	SATB1	1	156682865	rs41617748	KCNH8	dpr	AA	-2.14	12.9872	894	1_2	0.58	0.19	2_1	0.318	0.322	2_2	-0.285	0.378	1_1	-0.954	0.11
16	20248260	rs42543573	ESRRG	16	20275901	BovineHD1600005831	ESRRG	dpr	AA	-2.76	12.983	895	2_1	0.961	0.138	1_2	0.144	0.585	2_2	-0.624	0.17	1_1	-1.03	0.107
12	3816364	rs42268891	LOC112449024;LOC112449179	12	4241909	rs133331435	LOC112449160(d)	dpr	AA	-2.87	12.983	896	1_2	0.421	0.266	2_1	0.267	0.463	2_2	-0.658	0.204	1_1	-1.52	0.0668
1	79605572	rs135920630	BCL6	1	79757250	rs43246393	SST;RTP4	dpr	AA	2.29	12.9788	897	1_1	0.499	0.325	2_2	0.155	0.301	2_1	-0.331	0.287	1_2	-1.31	0.0873
20	36201358	rs41949672	EGFLAM	20	36553740	rs29012811	LOC112443056;LOC112443054	dpr	AA	2.16	12.9788	898	2_2	0.902	0.122	1_1	0.204	0.472	1_2	-0.435	0.248	2_1	-0.621	0.158
6	81193079	rs137447239	EPHA5	6	82063687	rs3423221722	LOC100139136;LOC112447018	dpr	AA	2.51	12.9788	899	1_1	1.03	0.0982	2_2	0.162	0.555	2_1	-0.371	0.238	1_2	-0.945	0.109
3	83652605	rs42908720	PATJ	3	84642333	rs135592334	NFIA;LOC104971724	dpr	AA	1.97	12.9788	900	1_1	0.62	0.179	2_2	0.259	0.41	2_1	-0.454	0.245	1_2	-0.641	0.165
4	83763563	rs133379701	LOC107132427;LOC512673	4	85035293	rs133614594	KCND2	dpr	AA	2.11	12.9788	901	2_2	0.882	0.146	1_1	0.168	0.463	2_1	-0.478	0.209	1_2	-0.586	0.182
17	31810754	rs134510313	LOC781055(u)	17	31966837	rs41948361	LOC781055;FAT4	dpr	AA	-2.14	12.9747	902	1_2	0.568	0.24	2_1	0.285	0.346	1_1	-0.459	0.293	2_2	-0.826	0.121
1	135578713	rs3423124547	RAB6B;TF	1	135892805	rs110009880	CDV3;LOC112448307	dpr	AA	3.14	12.9747	903	2_2	1.18	0.0992	1_1	0.13	0.651	1_2	-0.683	0.184	2_1	-1.15	0.0658
19	14285305	rs110521102	CCL3	19	15017885	rs29025380	RFFL	dpr	AA	2.02	12.9747	904	1_1	0.457	0.265	2_2	0.378	0.312	1_2	-0.443	0.25	2_1	-0.739	0.173
19	62658201	rs41924569	APOH;LOC107131551	19	62681306	rs42994447	PRKCA	dpr	AA	2.65	12.9706	905	2_2	0.702	0.251	1_1	0.128	0.42	2_1	-0.554	0.262	1_2	-1.27	0.0667
11	86389563	rs132822197	E2F6	11	86470589	rs109242133	LOC112448883;ROCK2	dpr	AA	-2.93	12.9706	906	1_2	0.725	0.207	2_1	0.145	0.566	2_2	-0.88	0.121	1_1	-1.18	0.107
6	81193079	rs137447239	EPHA5	6	82061496	rs3423228741	LOC100139136;LOC112447018	dpr	AA	-2.54	12.9706	907	1_2	1.05	0.0984	2_1	0.161	0.556	2_2	-0.379	0.237	1_1	-0.951	0.108
18	20897267	rs135017893	TOX3	18	21282157	rs41873355	LOC112442235;LOC112442450	dpr	AA	-2.31	12.9666	908	1_2	0.596	0.223	2_1	0.235	0.447	2_2	-0.675	0.214	1_1	-0.807	0.116
6	81193079	rs137447239	EPHA5	6	82043950	rs3423221705	LOC100139136;LOC112447018	dpr	AA	2.54	12.9666	909	1_1	1.05	0.0984	2_2	0.161	0.556	2_1	-0.379	0.237	1_2	-0.95	0.108
4	71077387	rs109914284	LOC100299757;GSDME	4	74342845	rs41616873	LOC112446401;STEAP1	dpr	AA	2.12	12.9666	910	2_2	0.453	0.254	1_1	0.343	0.315	1_2	-0.346	0.314	2_1	-0.983	0.117
5	55836286	rs135271428	LOC112446803;B4GALNT1	5	61414917	rs135277168	TRNAG-UCC_9;MIR1251	dpr	AA	2.16	12.9666	911	1_1	0.508	0.221	2_2	0.325	0.305	2_1	-0.282	0.373	1_2	-1.04	0.102
2	12390644	rs110319243	ZNF804A;LOC112443657	2	12742568	rs42923902	LOC112443657(u)	dpr	AA	-1.99	12.9626	912	2_1	0.486	0.253	1_2	0.401	0.3	1_1	-0.504	0.259	2_2	-0.599	0.188
1	70493042	rs109990595	MUC4	1	73140826	rs109047798	GP5;LRRC15	dpr	AA	2.24	12.9626	913	1_1	0.619	0.249	2_2	0.191	0.422	1_2	-0.667	0.171	2_1	-0.761	0.159
1	131871376	rs110993560	TRNAG-CCC_6;LOC112448286	1	134645870	rs29026966	LOC112447003;KY	dpr	AA	2.32	12.9626	914	1_1	0.759	0.237	2_2	0.115	0.418	2_1	-0.536	0.231	1_2	-0.913	0.114
18	40193379	rs137531488	HYDIN;LOC112442400	18	40265647	rs109501935	POP4;PLEKHF1	dpr	AA	2.9	12.9586	915	2_2	0.692	0.265	1_1	0.0903	0.495	1_2	-0.815	0.172	2_1	-1.3	0.0674
25	41304959	rs133213159	ELFN1	25	41452283	rs41257309	INTS1	dpr	AA	-2.29	12.9586	916	2_1	0.416	0.375	1_2	0.337	0.251	2_2	-0.485	0.271	1_1	-1.05	0.104
19	59892429	rs109389939	LOC112442580;LOC104975158	19	60217661	rs109108912	LOC104975158;LOC112442581	dpr	AA	-2.19	12.9586	917	1_2	0.553	0.243	2_1	0.214	0.433	2_2	-0.628	0.191	1_1	-0.798	0.134
10	34675153	rs135441347	LOC104973119;LOC104973122	10	35187157	rs134389993	LOC112448559;THBS1	dpr	AA	1.94	12.9586	918	2_2	0.687	0.162	1_1	0.373	0.309	2_1	-0.379	0.309	1_2	-0.499	0.22
9	68438061	rs136927964	TRNAC-GCA_117;TMEM200A	9	70003308	rs109320400	LOC101904601	dpr	AA	-2.05	12.9586	919	2_1	0.527	0.231	1_2	0.298	0.332	1_1	-0.345	0.307	2_2	-0.877	0.13
1	65413028	rs43168866	RABL3	1	67423265	rs41630801	PDIA5	dpr	AA	2.13	12.9586	920	1_1	0.708	0.24	2_2	0.129	0.412	1_2	-0.556	0.182	2_1	-0.734	0.166
29	23318559	rs42882968	ENSBTAG00000050228	29	23560761	rs3423094108	ENSBTAG00000050228	dpr	AA	-2.24	12.9547	921	1_2	0.404	0.259	2_1	0.38	0.382	1_1	-0.64	0.25	2_2	-0.818	0.11
4	83132853	rs41663108	LSM8;LOC107132427	4	83763563	rs133379701	LOC107132427;LOC512673	dpr	AA	-2.29	12.9547	922	1_2	0.89	0.162	2_1	0.116	0.512	2_2	-0.527	0.193	1_1	-0.761	0.133
13	2263098	rs110382210	PLCB4	13	2359343	rs41676066	PLCB4	dpr	AA	2.27	12.9469	923	1_1	0.779	0.13	2_2	0.677	0.227	1_2	-0.351	0.378	2_1	-0.462	0.265
20	68016636	rs41960341	ADAMTS16;LOC101902976	20	68065792	rs136251674	ADAMTS16;LOC101902976	dpr	AA	-2.28	12.9431	924	2_1	0.951	0.138	1_2	0.146	0.511	1_1	-0.525	0.185	2_2	-0.655	0.166
8	86102287	rs43570831	ROR2	8	86227069	rs110686927	ROR2;NFIL3	dpr	AA	-2.25	12.9431	925	1_2	0.448	0.249	2_1	0.292	0.421	1_1	-0.505	0.193	2_2	-1.01	0.136
5	100516751	rs3423200549	KLRB1	5	101566571	rs110797226	C3AR1	dpr	AA	-2.11	12.9431	926	1_2	0.595	0.247	2_1	0.22	0.391	1_1	-0.641	0.226	2_2	-0.654	0.135
1	154952025	rs136130673	TBC1D5;LOC112447004	1	156015336	rs43289475	LOC112448186;KCNH8	dpr	AA	-2.5	12.9431	927	2_1	0.79	0.245	1_2	0.0814	0.471	1_1	-0.744	0.142	2_2	-0.883	0.143
8	7210682	rs3423253695	GLRA3;ADAM29	8	7257801	rs3423251957	ENSBTAG00000025954	dpr	AA	-2.22	12.9393	928	1_2	0.509	0.243	2_1	0.268	0.372	2_2	-0.427	0.284	1_1	-1.01	0.101
1	75982657	rs110714832	CCDC50	1	76217113	rs41664221	LOC614619;GMNC	dpr	AA	-2.65	12.9393	929	2_1	1.18	0.0946	1_2	0.137	0.546	2_2	-0.366	0.267	1_1	-0.962	0.0931
17	13599167	rs132963246	HHIP;TRNAC-GCA_189	17	13902173	rs42422883	TRNAC-GCA_189;TRNAG-UCC_41	dpr	AA	2.42	12.9393	930	2_2	0.957	0.101	1_1	0.218	0.447	2_1	-0.289	0.357	1_2	-0.953	0.0954
23	8998448	rs133142342	ANKS1A	23	11835160	rs109454224	ZFAND3	dpr	AA	2	12.9393	931	2_2	0.62	0.188	1_1	0.398	0.294	1_2	-0.351	0.334	2_1	-0.631	0.184
7	12114348	rs110442431	LOC112447505;CACNA1A	7	12261707	rs43703961	CACNA1A	dpr	AA	-3	12.9355	932	1_2	1.1	0.104	2_1	0.129	0.638	1_1	-0.568	0.18	2_2	-1.21	0.078
22	58446613	rs108951814	HDAC11;NUP210	22	58698064	rs43723646	NUP210;IQSEC1	dpr	AA	-2.04	12.9355	933	1_2	0.52	0.233	2_1	0.395	0.322	2_2	-0.523	0.24	1_1	-0.603	0.205
6	81156919	rs134948894	EPHA5	6	82206440	rs3423221808	LOC112447018(d)	dpr	AA	2.9	12.9355	934	1_1	1.35	0.0811	2_2	0.119	0.656	2_1	-0.652	0.139	1_2	-0.779	0.124
3	76956223	rs41662682	RPE65;LOC101907753	3	77142614	rs136967746	WLS	dpr	AA	3.34	12.9318	935	1_1	0.46	0.215	2_2	0.203	0.614	2_1	-1.23	0.107	1_2	-1.45	0.0638
5	43371061	rs42791351	LOC104972423;MYRFL	5	44734520	rs135133605	LOC112446864;LOC104969823	dpr	AA	2.32	12.9318	936	2_2	0.578	0.192	1_1	0.255	0.49	1_2	-0.707	0.154	2_1	-0.777	0.164
14	46709878	rs135190811	EXT1;MED30	14	46959368	rs42986537	MED30;LOC112449669	dpr	AA	-2.24	12.9281	937	1_2	0.726	0.148	2_1	0.377	0.282	2_2	-0.24	0.452	1_1	-0.899	0.117
3	4702805	rs42712031	PBX1(d)	3	5285807	rs110834596	LOC107132013(u)	dpr	AA	-2.39	12.9245	938	1_2	1.04	0.115	2_1	0.164	0.535	1_1	-0.579	0.188	2_2	-0.611	0.161
15	39738376	rs133595850	RASSF10;TEAD1	15	40225597	rs41631168	PARVA	dpr	AA	2.94	12.9208	939	2_2	0.603	0.321	1_1	0.071	0.475	2_1	-0.843	0.108	1_2	-1.42	0.0961
26	33328268	rs43708521	VTI1A	26	34120487	rs109399375	NRAP	dpr	AA	-1.99	12.9208	940	2_1	0.594	0.206	1_2	0.304	0.345	1_1	-0.422	0.297	2_2	-0.673	0.152
1	79957893	rs109629400	RTP4;LOC101906451	1	81300802	rs134475237	TRA2B	dpr	AA	2.16	12.9208	941	2_2	0.457	0.379	1_1	0.284	0.266	2_1	-0.681	0.234	1_2	-0.737	0.121
6	41087234	rs136162288	KCNIP4	6	42549384	rs109492783	GBA3;LOC112447151	dpr	AA	2.42	12.9208	942	1_1	0.543	0.335	2_2	0.203	0.337	2_1	-0.672	0.238	1_2	-1.01	0.0898
18	20096688	rs109425122	LOC101906708;LOC516179	18	22683964	rs41628224	IRX3;LOC785669	dpr	AA	2.49	12.9208	943	2_2	0.945	0.119	1_1	0.158	0.566	2_1	-0.525	0.209	1_2	-0.866	0.106
15	76433997	rs41780865	AMBRA1	15	76640417	rs109328388	ARHGAP1	dpr	AA	2.4	12.9172	944	1_1	0.44	0.397	2_2	0.235	0.271	2_1	-0.531	0.239	1_2	-1.19	0.0936
18	4238802	rs41636807	LOC112442251;LOC112442231	18	4624565	rs41857868	ADAMTS18	dpr	AA	-2.16	12.9172	945	1_2	0.386	0.284	2_1	0.33	0.365	2_2	-0.496	0.227	1_1	-0.946	0.124
1	59780658	rs110226202	ZBTB20(u)	1	59924376	rs41582543	LOC783942;LOC112446994	dpr	AA	2.31	12.9136	946	1_1	0.416	0.363	2_2	0.25	0.31	2_1	-0.474	0.221	1_2	-1.17	0.106
10	31879531	rs136708148	LOC112448631;LOC112448599	10	32842617	rs43622284	LOC104973118(d)	dpr	AA	-2.65	12.9136	947	1_2	0.822	0.145	2_1	0.186	0.464	2_2	-0.367	0.323	1_1	-1.28	0.0677
17	27797482	rs133310954	LOC112441995;LOC785705	17	32273224	rs109456546	LOC781055;FAT4	dpr	AA	-2	12.9136	948	1_2	0.58	0.223	2_1	0.352	0.322	2_2	-0.518	0.242	1_1	-0.553	0.213
5	102362562	rs3423196320	LOC100335428;LOC112446829	5	102543604	rs3423202619	LOC112446746	dpr	AA	2.76	12.9101	949	1_1	0.627	0.181	2_2	0.213	0.382	2_1	-0.263	0.381	1_2	-1.66	0.0569
15	51070080	rs41618218	STIM1	15	51794481	rs41768996	FOLR1	dpr	AA	-2.17	12.9101	950	2_1	0.416	0.276	1_2	0.283	0.405	1_1	-0.576	0.175	2_2	-0.894	0.144
2	128057688	rs134335964	RUNX3	2	128317904	rs109647946	NCMAP	dpr	AA	2.65	12.9066	951	1_1	1.01	0.108	2_2	0.153	0.492	1_2	-0.3	0.328	2_1	-1.18	0.0729
9	51931039	rs42331507	LOC112448131	9	52465284	rs29017433	LOC104969563	dpr	AA	-2.07	12.9066	952	1_2	0.585	0.236	2_1	0.235	0.396	1_1	-0.596	0.159	2_2	-0.655	0.208
4	93335891	rs110320703	AHCYL2;STRIP2	4	94576521	rs110470506	KLF14;LOC112446482	dpr	AA	2.04	12.9066	953	1_1	0.474	0.245	2_2	0.327	0.37	1_2	-0.617	0.197	2_1	-0.619	0.187
9	61507930	rs3423284957	RNGTT;TRNAD-GUC_10	9	62898398	rs136892771	HTR1E	dpr	AA	2.04	12.9031	954	2_2	0.564	0.212	1_1	0.29	0.382	1_2	-0.449	0.241	2_1	-0.739	0.165
11	77430432	rs135046077	LOC112448818	11	77821321	rs137478719	TDRD15;LOC101902225	dpr	AA	-2.29	12.8996	955	2_1	0.59	0.177	1_2	0.269	0.478	2_2	-0.598	0.234	1_1	-0.837	0.111
X	96527009	rs109891364	ARHGEF9	X	97730883	rs137398477	LOC112445098;LOC112445312	dpr	AA	2.39	12.8996	956	1_1	0.472	0.294	2_2	0.271	0.395	1_2	-0.739	0.21	2_1	-0.905	0.1
17	23431132	rs137430253	LOC783956;LOC112442114	17	26440318	rs43703981	LOC112442102;LOC112442106	dpr	AA	2.06	12.8996	957	1_1	0.602	0.18	2_2	0.3	0.416	2_1	-0.555	0.217	1_2	-0.6	0.188
11	56475175	rs134414826	CTNNA2;LOC107132934	11	58028292	rs136723105	LRRTM4(u)	dpr	AA	-2.39	12.8928	958	1_2	0.432	0.345	2_1	0.264	0.314	1_1	-0.497	0.253	2_2	-1.19	0.089
25	30934561	rs3423093091	AUTS2	25	31237178	rs3423093393	LOC112444379;LOC112444315	dpr	AA	2.75	12.8894	959	2_2	0.649	0.181	1_1	0.176	0.579	2_1	-0.75	0.147	1_2	-1.18	0.0932
17	9203577	rs110423932	LOC101905833;LOC112441991	17	10081052	rs132836849	ARHGAP10	dpr	AA	2.2	12.8894	960	1_1	1.03	0.101	2_2	0.28	0.407	1_2	-0.412	0.267	2_1	-0.48	0.225
29	36230546	rs3423536288	LOC786562;APLP2	29	42841371	rs135144508	SLC22A11;LOC526067	dpr	AA	-2.4	12.8861	961	1_2	0.712	0.184	2_1	0.228	0.483	1_1	-0.684	0.178	2_2	-0.771	0.155
1	8607680	rs137744275	LOC112448344(u)	1	8850299	rs3423097868	LOC112448344(u)	dpr	AA	2.11	12.8827	962	1_1	0.726	0.182	2_2	0.186	0.441	2_1	-0.475	0.231	1_2	-0.722	0.145
20	67346343	rs109071379	LOC104969150;ICE1	20	68049361	rs29025301	ADAMTS16;LOC101902976	dpr	AA	-2.24	12.8827	963	1_2	0.408	0.275	2_1	0.307	0.345	2_2	-0.376	0.283	1_1	-1.15	0.0972
17	37366170	rs29013219	LOC100139020;LOC512119	17	38508295	rs110479191	LOC782006(d)	dpr	AA	2.24	12.8827	964	1_1	0.444	0.417	2_2	0.238	0.26	1_2	-0.593	0.176	2_1	-0.964	0.148
3	92431268	rs137099964	NDC1	3	93604316	rs42635356	ZYG11B	dpr	AA	1.98	12.8794	965	2_2	0.49	0.264	1_1	0.414	0.28	1_2	-0.518	0.224	2_1	-0.556	0.232
25	23524193	rs110627026	HS3ST4	25	23970359	rs3423092739	HS3ST4(d)	dpr	AA	-2.14	12.8761	966	2_1	0.452	0.232	1_2	0.306	0.357	2_2	-0.327	0.303	1_1	-1.06	0.108
22	60084635	rs132881556	LOC101905309;PLXNA1	22	60098252	rs134477412	LOC101905309;PLXNA1	dpr	AA	-2.27	12.8697	967	1_2	0.5	0.319	2_1	0.273	0.333	2_2	-0.632	0.222	1_1	-0.867	0.127
15	83228283	rs42745755	MS4A14	15	83480538	rs41783588	NCAPD3	dpr	AA	-2.05	12.8697	968	1_2	0.557	0.2	2_1	0.322	0.364	1_1	-0.422	0.302	2_2	-0.754	0.134
1	25126982	rs43218170	LOC781698	1	25550567	rs109760292	LOC112448343;TRNAG-UCC	dpr	AA	2.11	12.8697	969	2_2	0.702	0.157	1_1	0.215	0.431	2_1	-0.337	0.288	1_2	-0.859	0.123
14	35079464	rs3423378481	EYA1	14	35559768	rs3423093174	LOC101903752;TRPA1	dpr	AA	-2.52	12.8697	970	2_1	0.823	0.12	1_2	0.251	0.395	1_1	-0.258	0.406	2_2	-1.19	0.0783
6	81210015	rs132915761	EPHA5	6	82061496	rs3423228741	LOC100139136;LOC112447018	dpr	AA	2.53	12.8665	971	2_2	1.04	0.0987	1_1	0.16	0.556	1_2	-0.377	0.237	2_1	-0.947	0.108
1	70493042	rs109990595	MUC4	1	72720904	rs41602518	LOC104970891;FAM43A	dpr	AA	-2.37	12.8665	972	1_2	0.648	0.238	2_1	0.169	0.455	1_1	-0.635	0.18	2_2	-0.921	0.127
6	81210015	rs132915761	EPHA5	6	82043950	rs3423221705	LOC100139136;LOC112447018	dpr	AA	-2.53	12.8633	973	2_1	1.04	0.0987	1_2	0.16	0.556	1_1	-0.377	0.237	2_2	-0.946	0.108
21	22886214	rs132804815	CPEB1	21	23148112	rs109415045	HOMER2	dpr	AA	-2.1	12.8601	974	1_2	0.434	0.281	2_1	0.292	0.379	2_2	-0.599	0.178	1_1	-0.776	0.162
23	48883739	rs135406675	F13A1	23	49203855	rs42326193	FARS2	dpr	AA	-2.13	12.8601	975	2_1	0.789	0.153	1_2	0.285	0.4	1_1	-0.523	0.218	2_2	-0.529	0.229
6	81156919	rs134948894	EPHA5	6	84274386	rs109847069	LOC615303;LOC100847153	dpr	AA	-2.38	12.857	976	1_2	1.05	0.0939	2_1	0.193	0.471	2_2	-0.29	0.323	1_1	-0.852	0.112
21	57080761	rs3423093550	SLC24A4	21	57179412	rs109025111	SLC24A4	dpr	AA	-2.31	12.8508	977	1_2	0.809	0.17	2_1	0.145	0.495	1_1	-0.509	0.221	2_2	-0.849	0.114
14	36063081	rs3423379530	KCNB2	14	37741020	rs3423094246	GDAP1;PI15	dpr	AA	-2.12	12.8508	978	2_1	0.525	0.254	1_2	0.301	0.311	1_1	-0.388	0.322	2_2	-0.909	0.112
4	71062570	rs133520239	OSBPL3;LOC100299757	4	74283141	rs135098660	LOC112446401(u)	dpr	AA	-2.16	12.8508	979	1_2	0.416	0.278	2_1	0.354	0.306	2_2	-0.357	0.305	1_1	-1.03	0.111
22	16615903	rs109417181	LOC100139192;TATDN2	22	18724373	BovineHD2200005419	GRM7	dpr	AA	1.95	12.8477	980	1_1	0.498	0.232	2_2	0.374	0.323	1_2	-0.482	0.249	2_1	-0.596	0.196
18	27285021	rs109719394	TRNAW-CCA_36(d)	18	27489227	rs110435974	blank	dpr	AA	-2.22	12.8447	981	2_1	0.573	0.258	1_2	0.183	0.432	2_2	-0.667	0.143	1_1	-0.792	0.166
17	27561861	rs29018933	LOC112441995(u)	17	28063347	rs110290043	LOC112441995;LOC785705	dpr	AA	-2.44	12.8447	982	1_2	1.25	0.0672	2_1	0.216	0.487	1_1	-0.31	0.3	2_2	-0.659	0.147
11	77922068	rs135553521	APOB	11	78598443	rs137351405	PUM2	dpr	AA	-2.35	12.8447	983	1_2	0.867	0.136	2_1	0.171	0.499	2_2	-0.434	0.261	1_1	-0.875	0.103
26	15321359	rs109362360	LGI1;LOC112444500	26	17074725	rs109457513	SORBS1;ALDH18A1	dpr	AA	2.22	12.8447	984	1_1	0.981	0.125	2_2	0.169	0.493	1_2	-0.522	0.193	2_1	-0.552	0.19
5	44036402	rs43439412	FRS2;YEATS4	5	44955661	rs133548728	CPM	dpr	AA	-2.88	12.8386	985	1_2	1.44	0.0961	2_1	0.0436	0.609	1_1	-0.412	0.219	2_2	-0.982	0.0766
20	34759872	rs109633897	LOC782462;LOC112443045	20	36496636	rs41944171	LOC112443082;LOC112443056	dpr	AA	-2.08	12.8386	986	1_2	0.548	0.199	2_1	0.324	0.363	1_1	-0.416	0.32	2_2	-0.789	0.118
23	16010670	rs109120180	TRERF1	23	16077496	rs109570650	TRERF1	dpr	AA	2.13	12.8327	987	2_2	0.401	0.217	1_1	0.356	0.428	2_1	-0.541	0.193	1_2	-0.831	0.162
3	29522267	rs136704679	PTPN22	3	30023533	rs137530676	LOC101908104;LOC615482	dpr	AA	-2.05	12.8327	988	1_2	0.469	0.308	2_1	0.284	0.322	1_1	-0.574	0.21	2_2	-0.723	0.16
X	88754802	rs3423610826	SHROOM4;BMP15	X	89292278	rs109076108	ENSBTAG00000053722	dpr	AA	-2.98	12.8327	989	1_2	1.39	0.102	2_1	0.0541	0.667	2_2	-0.757	0.137	1_1	-0.782	0.0944
1	63196236	rs110487590	blank	1	63473042	rs41806014	IGSF11(u)	dpr	AA	-2.09	12.8297	990	2_1	0.568	0.264	1_2	0.2	0.382	1_1	-0.55	0.214	2_2	-0.777	0.14
13	53714681	rs137570808	MYT1	13	54192189	rs109508313	KCNQ2	dpr	AA	2.65	12.8297	991	1_1	0.516	0.349	2_2	0.0698	0.392	1_2	-0.382	0.175	2_1	-1.68	0.0839
10	100893959	rs43705622	FOXN3	10	102069242	rs109290477	CALM1;TTC7B	dpr	AA	2.21	12.8239	992	2_2	0.68	0.208	1_1	0.172	0.448	2_1	-0.509	0.218	1_2	-0.852	0.126
2	105589302	rs110594836	LOC107131613(u)	2	108821519	rs137801842	LOC100336136(d)	dpr	AA	2.27	12.821	993	2_2	0.594	0.178	1_1	0.268	0.462	2_1	-0.48	0.235	1_2	-0.929	0.125
11	18986040	rs136395261	CRIM1	11	19103598	rs41913085	FEZ2;VIT	dpr	AA	2.22	12.8182	994	2_2	0.555	0.212	1_1	0.264	0.41	1_2	-0.455	0.269	2_1	-0.942	0.11
6	40358718	rs43458926	KCNIP4	6	40583332	rs110472090	KCNIP4	dpr	AA	2.32	12.8182	995	2_2	0.466	0.188	1_1	0.321	0.49	1_2	-0.698	0.176	2_1	-0.837	0.146
20	62306692	rs109528467	CTNND2	20	62733437	rs41960057	LOC112443012;LOC107131583	dpr	AA	2.16	12.8182	996	2_2	0.725	0.165	1_1	0.207	0.402	1_2	-0.318	0.323	2_1	-0.912	0.11
2	106815376	rs43315219	LOC101906064;WNT6	2	108821519	rs137801842	LOC100336136(d)	dpr	AA	-2.29	12.8182	997	1_2	0.573	0.192	2_1	0.256	0.456	1_1	-0.494	0.24	2_2	-0.967	0.112
22	44955024	rs41584600	ERC2	22	45117370	rs29027914	ERC2	dpr	AA	1.93	12.8153	998	1_1	0.622	0.181	2_2	0.299	0.364	1_2	-0.404	0.273	2_1	-0.608	0.182
11	83084316	rs109429995	NBAS	11	83380929	rs110596593	LOC101904211;LOC112448825	dpr	AA	-2.18	12.8153	999	2_1	0.559	0.209	1_2	0.27	0.441	2_2	-0.62	0.181	1_1	-0.729	0.169
1	75716538	rs41579892	FGF12;LOC112448255	1	75978132	rs109892583	CCDC50	dpr	AA	2.89	12.8125	1000	2_2	0.526	0.508	1_1	-0.0449	0.281	2_1	-1.13	0.102	1_2	-1.28	0.109
12	6902020	rs110228381	LOC100141157(u)	12	7370248	rs136983509	LOC100141157;LOC112449025	dpr	AA	-2.43	12.8097	1001	2_1	0.409	0.309	1_2	0.315	0.385	2_2	-0.686	0.193	1_1	-1.02	0.113
4	74198452	rs42669964	LOC112446400;LOC112446401	4	74283141	rs135098660	LOC112446401(u)	dpr	AA	-2.09	12.8069	1002	2_1	0.424	0.28	1_2	0.314	0.361	2_2	-0.545	0.22	1_1	-0.806	0.139
9	2454680	rs43760863	LOC100299705(d)	9	2681750	rs42687876	LOC100299705(d)	dpr	AA	-2.79	12.8069	1003	2_1	0.577	0.19	1_2	0.235	0.537	1_1	-0.707	0.197	2_2	-1.27	0.0758
13	47725601	rs110840150	GPCPD1	13	50492460	rs42280125	LOC101908024(u)	dpr	AA	-2.31	12.8041	1004	2_1	0.535	0.385	1_2	0.158	0.299	1_1	-0.7	0.168	2_2	-0.921	0.148
14	46733201	rs41733954	EXT1;MED30	14	46959368	rs42986537	MED30;LOC112449669	dpr	AA	2.18	12.8013	1005	2_2	0.698	0.148	1_1	0.36	0.285	1_2	-0.23	0.453	2_1	-0.888	0.114
9	2454680	rs43760863	LOC100299705(d)	9	2689583	rs135304742	LOC100299705(d)	dpr	AA	-2.79	12.8013	1006	2_1	0.577	0.19	1_2	0.236	0.537	1_1	-0.71	0.197	2_2	-1.27	0.0758
1	143582830	rs110682845	ENSBTAG00000052654	1	144179505	rs109819847	LOC112448005;ICOSLG	dpr	AA	-2.61	12.8013	1007	1_2	0.711	0.149	2_1	0.229	0.561	1_1	-0.639	0.162	2_2	-1.03	0.128
3	27883541	rs109745367	LOC112445869;LOC782058	3	28078792	rs110020978	NGF;LOC112445967	dpr	AA	-2.42	12.7986	1008	2_1	0.37	0.304	1_2	0.309	0.419	1_1	-0.826	0.136	2_2	-0.914	0.142
2	26803448	rs43301457	TRNAR-UCU_1;LRP2	2	26946393	rs43297530	LRP2	dpr	AA	2.16	12.7932	1009	2_2	0.924	0.129	1_1	0.189	0.474	1_2	-0.513	0.188	2_1	-0.536	0.21
11	3048066	rs110205687	ZAP70	11	3508985	rs43660474	VWA3B	dpr	AA	-1.91	12.7932	1010	1_2	0.636	0.166	2_1	0.367	0.296	1_1	-0.295	0.365	2_2	-0.617	0.173
20	67346343	rs109071379	LOC104969150;ICE1	20	67885808	rs110642851	ADAMTS16	dpr	AA	2.95	12.7932	1011	1_1	0.285	0.324	2_2	0.275	0.347	2_1	-0.31	0.281	1_2	-2.08	0.0484
5	56233501	rs109823594	LRP1	5	61449201	rs41647796	TRNAG-UCC_9;MIR1251	dpr	AA	-2.18	12.7932	1012	2_1	0.51	0.2	1_2	0.379	0.259	1_1	-0.225	0.449	2_2	-1.07	0.0925
14	63925324	rs110701587	LOC112449539;LOC104972815	14	64063424	rs137242963	RNF19A	dpr	AA	-2.07	12.7878	1013	1_2	0.756	0.148	2_1	0.249	0.405	2_2	-0.366	0.3	1_1	-0.7	0.148
12	1221782	rs3423335732	LOC789867;LOC112449156	12	2902666	rs41623091	DIAPH3;LOC112449031	dpr	AA	2.68	12.7878	1014	2_2	1.15	0.104	1_1	0.116	0.625	1_2	-0.688	0.131	2_1	-0.726	0.139
6	81210015	rs132915761	EPHA5	6	82063687	rs3423221722	LOC100139136;LOC112447018	dpr	AA	-2.49	12.7852	1015	2_1	1.02	0.0984	1_2	0.16	0.555	1_1	-0.368	0.237	2_2	-0.938	0.109
4	83718856	rs135166642	LOC107132427;LOC512673	4	85035293	rs133614594	KCND2	dpr	AA	-2.12	12.7852	1016	1_2	0.887	0.144	2_1	0.17	0.465	1_1	-0.484	0.206	2_2	-0.578	0.185
24	38621566	rs133317840	LOC781066(u)	24	39323590	rs136086198	LOC100847357	dpr	AA	-3.33	12.7799	1017	1_2	0.805	0.156	2_1	0.159	0.56	2_2	-0.549	0.239	1_1	-1.82	0.0455
9	23556631	rs109719362	SNAP91	9	24267809	rs42233136	RSPO3;LOC101908069	dpr	AA	2.34	12.7799	1018	2_2	0.618	0.204	1_1	0.197	0.479	2_1	-0.506	0.2	1_2	-1.02	0.117
6	39030259	rs42989288	blank	6	39268529	rs109449028	blank	dpr	AA	1.99	12.7773	1019	1_1	0.573	0.235	2_2	0.232	0.373	1_2	-0.461	0.238	2_1	-0.725	0.154
29	10898447	rs135647939	DLG2	29	11247884	rs42165428	DLG2	dpr	AA	2.23	12.7773	1020	1_1	0.454	0.306	2_2	0.25	0.35	2_1	-0.418	0.222	1_2	-1.11	0.121
8	108535138	rs110766493	BRINP1(u)	8	109022126	rs41567053	BRINP1(d)	dpr	AA	1.87	12.7747	1021	2_2	0.517	0.229	1_1	0.291	0.335	1_2	-0.373	0.27	2_1	-0.695	0.166
5	64200438	rs137752471	ACTR6;SCYL2	5	64379119	rs110968362	LOC104972470;NR1H4	dpr	AA	2.08	12.7721	1022	2_2	0.467	0.308	1_1	0.282	0.336	1_2	-0.642	0.152	2_1	-0.692	0.204
2	105793871	rs134751521	LOC107131613(u)	2	106805888	rs108974752	LOC101906064;WNT6	dpr	AA	-2.28	12.7721	1023	2_1	0.374	0.308	1_2	0.351	0.374	1_1	-0.694	0.163	2_2	-0.856	0.156
29	9697643	rs110305691	CCDC83	29	10014259	rs136280135	DLG2	dpr	AA	2.09	12.7696	1024	2_2	0.693	0.174	1_1	0.232	0.425	2_1	-0.444	0.254	1_2	-0.721	0.147
11	26158229	rs42667228	LRPPRC	11	26771377	rs43667192	PREPL	dpr	AA	2.28	12.7696	1025	1_1	0.492	0.24	2_2	0.273	0.446	2_1	-0.698	0.141	1_2	-0.817	0.173
20	5311880	rs209093757	LOC107131404;BOD1	20	5605675	rs42262466	LOC783392;CPEB4	dpr	AA	-2.2	12.767	1026	2_1	0.734	0.175	1_2	0.207	0.467	1_1	-0.552	0.19	2_2	-0.71	0.168
9	93899929	rs110436373	MIR2481;TMEM242	9	94143252	rs41656409	ZDHHC14	dpr	AA	2.32	12.762	1027	1_1	0.488	0.233	2_2	0.249	0.474	2_1	-0.778	0.147	1_2	-0.802	0.146
26	14043837	rs42980454	KIF11	26	14960555	rs41601927	PDE6C	dpr	AA	-2.11	12.762	1028	1_2	0.412	0.321	2_1	0.327	0.315	2_2	-0.515	0.225	1_1	-0.858	0.139
3	7999676	rs137190830	FCGR2B;FCGR3A	3	8186958	rs109439745	SDHC	dpr	AA	2.05	12.7595	1029	1_1	0.612	0.175	2_2	0.301	0.399	1_2	-0.42	0.264	2_1	-0.714	0.162
11	78598443	rs137351405	PUM2	11	79049547	rs110823691	TTC32;LOC104973438	dpr	AA	2.11	12.7595	1030	2_2	0.638	0.239	1_1	0.191	0.397	1_2	-0.54	0.206	2_1	-0.738	0.159
13	47725601	rs110840150	GPCPD1	13	50489725	rs42280129	LOC101908024(u)	dpr	AA	-2.31	12.7595	1031	2_1	0.535	0.385	1_2	0.157	0.299	1_1	-0.698	0.168	2_2	-0.92	0.148
15	54049119	rs135592321	CHRDL2;RNF169	15	54192767	rs136469284	XRRA1	dpr	AA	-2.24	12.7545	1032	1_2	1.06	0.0975	2_1	0.2	0.491	1_1	-0.469	0.214	2_2	-0.513	0.197
23	15815517	rs135092972	TAF8;LOC104969620	23	16163342	rs41667513	LOC112443875;LOC112443876	dpr	AA	2.06	12.7545	1033	1_1	0.488	0.26	2_2	0.369	0.329	2_1	-0.582	0.182	1_2	-0.623	0.229
2	103396204	rs3423092596	FN1	2	106782624	rs43315176	CYP27A1;PRKAG3	dpr	AA	-2.36	12.752	1034	1_2	1.05	0.153	2_1	0.066	0.524	1_1	-0.519	0.196	2_2	-0.727	0.127
9	2454680	rs43760863	LOC100299705(d)	9	2685486	rs42687898	LOC100299705(d)	dpr	AA	-2.79	12.7496	1035	2_1	0.578	0.19	1_2	0.234	0.537	1_1	-0.707	0.197	2_2	-1.27	0.0758
1	149633702	rs109600710	DYRK1A	1	149725270	rs135776707	DYRK1A;KCNJ6	dpr	AA	2.25	12.7423	1036	2_2	0.677	0.2	1_1	0.198	0.423	1_2	-0.467	0.28	2_1	-0.912	0.0973
X	96527009	rs109891364	ARHGEF9	X	97840323	rs43706854	LOC112445312;MIR222	dpr	AA	2.69	12.7423	1037	1_1	0.443	0.343	2_2	0.231	0.411	1_2	-1	0.162	2_1	-1.02	0.0837
19	3447123	rs133313142	LOC100138652;KIF2B	19	3607797	rs41575155	LOC100138652;KIF2B	dpr	AA	-3.16	12.7399	1038	1_2	0.804	0.105	2_1	0.177	0.659	2_2	-0.554	0.17	1_1	-1.63	0.0655
20	54662255	rs134950170	LOC112443057(u)	20	55232425	rs41657928	LOC784462(u)	dpr	AA	-2.25	12.7399	1039	2_1	0.928	0.13	1_2	0.158	0.5	1_1	-0.439	0.237	2_2	-0.722	0.133
3	50424463	rs136334841	MTF2;FAM69A	3	51491921	rs134717554	BRDT;TGFBR3	dpr	AA	-2.42	12.7399	1040	2_1	0.56	0.232	1_2	0.221	0.473	2_2	-0.691	0.178	1_1	-0.953	0.117
13	47725601	rs110840150	GPCPD1	13	50502256	rs42280937	LOC101908024(u)	dpr	AA	-2.27	12.7399	1041	2_1	0.529	0.385	1_2	0.154	0.298	1_1	-0.693	0.169	2_2	-0.894	0.148
5	27426971	rs41589061	KRT6C;KRT75	5	31227844	rs109000740	ENSBTAG00000051046	dpr	AA	-2.19	12.7399	1042	1_2	0.691	0.233	2_1	0.144	0.417	1_1	-0.529	0.224	2_2	-0.822	0.126
20	68969994	rs42815557	LOC112443018;IRX1	20	69516385	BovineHD2000020325	IRX1(d)	dpr	AA	2.16	12.7375	1043	2_2	0.424	0.291	1_1	0.324	0.349	2_1	-0.508	0.224	1_2	-0.905	0.136
5	29976434	rs109835954	LOC104972401;FAIM2	5	32313445	rs133441319	COL2A1;TMEM106C	dpr	AA	2.3	12.7352	1044	1_1	0.348	0.351	2_2	0.331	0.35	2_1	-0.719	0.171	1_2	-0.903	0.128
17	27293479	rs137222062	LOC112441995(u)	17	29702825	rs110355689	ABHD18	dpr	AA	-2.01	12.7328	1045	2_1	0.522	0.24	1_2	0.339	0.341	1_1	-0.567	0.198	2_2	-0.583	0.221
4	71062570	rs133520239	OSBPL3;LOC100299757	4	74302711	rs110234373	LOC112446401(u)	dpr	AA	2.2	12.7328	1046	1_1	0.419	0.276	2_2	0.327	0.339	2_1	-0.395	0.271	1_2	-1.05	0.113
17	25581271	rs137342012	LOC112442020;LOC112442102	17	25776770	rs110629564	LOC112442102(u)	dpr	AA	2.26	12.7282	1047	2_2	0.908	0.12	1_1	0.194	0.49	2_1	-0.415	0.264	1_2	-0.745	0.127
4	71077387	rs109914284	LOC100299757;GSDME	4	74302711	rs110234373	LOC112446401(u)	dpr	AA	-2.17	12.7282	1048	2_1	0.439	0.259	1_2	0.318	0.341	1_1	-0.362	0.289	2_2	-1.05	0.111
15	63714697	rs109157385	TCP11L1	15	64595529	rs41773536	LMO2;LOC101907670	dpr	AA	-2.85	12.7258	1049	2_1	0.424	0.215	1_2	0.28	0.555	1_1	-1.05	0.13	2_2	-1.09	0.101
22	43180673	rs108993478	FLNB	22	43290581	rs109644310	LOC101907348;SLMAP	dpr	AA	-2.34	12.7235	1050	1_2	0.392	0.354	2_1	0.347	0.289	2_2	-0.523	0.262	1_1	-1.07	0.0946
20	58364680	rs42640157	ANKH	20	58566498	rs110840725	OTULINL	dpr	AA	-1.86	12.7235	1051	1_2	0.449	0.276	2_1	0.351	0.291	2_2	-0.449	0.242	1_1	-0.612	0.192
6	39030259	rs42989288	blank	6	39322799	rs109087182	SLIT2(u)	dpr	AA	1.99	12.7235	1052	1_1	0.574	0.235	2_2	0.231	0.374	1_2	-0.462	0.238	2_1	-0.726	0.153
5	46080318	rs110811571	LOC112446698;DYRK2	5	46770422	rs41593990	GRIP1	dpr	AA	-2.68	12.7235	1053	1_2	0.429	0.337	2_1	0.281	0.389	1_1	-0.841	0.191	2_2	-1.13	0.0826
26	29160342	rs42958714	LOC100847703;MIR2285K-4	26	29225135	rs42703348	MIR2285K-4(d)	dpr	AA	-2.29	12.7212	1054	1_2	0.484	0.257	2_1	0.272	0.421	2_2	-0.602	0.185	1_1	-0.929	0.137
9	2428604	rs3423093052	LOC100299705(u)	9	2678406	rs136800456	LOC100299705(d)	dpr	AA	2.92	12.7212	1055	2_2	0.546	0.188	1_1	0.23	0.549	1_2	-0.686	0.2	2_1	-1.46	0.0628
11	42659090	rs109850601	ENSBTAG00000053096	11	46539442	rs109587755	LOC101904177;IL1B	dpr	AA	-2.02	12.7212	1056	1_2	0.451	0.291	2_1	0.32	0.309	2_2	-0.466	0.261	1_1	-0.783	0.138
17	9110531	rs134979761	LOC101905833;LOC112441991	17	10102391	rs110500006	ARHGAP10	dpr	AA	-1.95	12.719	1057	2_1	0.589	0.202	1_2	0.319	0.335	1_1	-0.387	0.287	2_2	-0.651	0.176
4	71077387	rs109914284	LOC100299757;GSDME	4	74283141	rs135098660	LOC112446401(u)	dpr	AA	2.13	12.719	1058	2_2	0.433	0.261	1_1	0.344	0.307	1_2	-0.328	0.323	2_1	-1.03	0.109
28	24062966	rs136907042	CTNNA3	28	24131256	rs110198211	CTNNA3	dpr	AA	-2.19	12.7167	1059	2_1	0.44	0.293	1_2	0.265	0.382	2_2	-0.568	0.195	1_1	-0.913	0.131
1	142352677	rs43277272	UMODL1	1	142961562	rs42140284	PDE9A	dpr	AA	-2.15	12.7167	1060	2_1	0.438	0.348	1_2	0.355	0.281	2_2	-0.679	0.197	1_1	-0.68	0.174
X	106615570	rs3423624376	LOC112445215;CFAP47	X	107742549	rs109479783	LOC100140593;TRNAH-AUG_3	dpr	AA	-2.17	12.7144	1061	2_1	0.642	0.232	1_2	0.205	0.413	2_2	-0.589	0.19	1_1	-0.737	0.165
21	55673752	rs134620932	FRMD5	21	55744187	rs134325266	FRMD5	dpr	AA	-2.06	12.71	1062	1_2	0.783	0.137	2_1	0.243	0.446	1_1	-0.489	0.206	2_2	-0.547	0.21
6	50090470	rs42577887	PCDH7	6	50802477	rs41617378	LOC784827;LOC112447014	dpr	AA	-2.06	12.71	1063	1_2	0.616	0.194	2_1	0.242	0.393	1_1	-0.397	0.287	2_2	-0.803	0.125
14	77317356	rs136683117	LOC100847874;CA13	14	78508738	rs134867384	RALYL;LOC616400	dpr	AA	2.15	12.71	1064	2_2	0.745	0.15	1_1	0.249	0.433	2_1	-0.402	0.266	1_2	-0.749	0.151
1	140543741	rs42956310	DSCAM	1	141854080	rs109665068	TMPRSS2;LOC783811	dpr	AA	3.07	12.7077	1065	2_2	0.988	0.11	1_1	0.179	0.657	1_2	-0.86	0.0903	2_1	-1.04	0.143
11	13581169	rs110683338	CLEC4F	11	15559063	rs132825776	LTBP1	dpr	AA	2.38	12.7077	1066	2_2	0.845	0.145	1_1	0.173	0.54	1_2	-0.641	0.145	2_1	-0.725	0.17
X	114755939	rs3423096643	LOC101906360(d)	X	132272233	rs135474766	MID1	dpr	AA	-2.04	12.7077	1067	1_2	0.623	0.193	2_1	0.374	0.318	2_2	-0.391	0.307	1_1	-0.652	0.182
9	37994451	rs110287481	LOC112448157;LOC112448100	9	38164601	rs109783827	LOC112448100	dpr	AA	2.14	12.7033	1068	1_1	0.527	0.274	2_2	0.209	0.361	2_1	-0.372	0.239	1_2	-1.03	0.127
19	22007200	rs109340710	NXN	19	22274571	rs133749693	RFLNB;C19H17orf97	dpr	AA	1.99	12.7033	1069	2_2	0.402	0.328	1_1	0.385	0.27	1_2	-0.52	0.235	2_1	-0.687	0.166
20	43159533	rs109541915	LOC112442954(u)	20	43534357	BovineHD2000012407	LOC112442954;LOC112443019	dpr	AA	-3.4	12.7033	1070	1_2	1.41	0.0739	2_1	0.106	0.69	1_1	-0.592	0.183	2_2	-1.3	0.0534
16	19725313	rs134913714	USH2A	16	19974892	rs110136573	ESRRG	dpr	AA	2.38	12.7011	1071	1_1	0.389	0.366	2_2	0.379	0.259	2_1	-0.492	0.287	1_2	-1.12	0.0887
14	39497940	rs41612331	LOC112449647;LOC509345	14	40390594	rs134052004	PEX2;LOC101904449	dpr	AA	2.37	12.6968	1072	1_1	0.858	0.106	2_2	0.363	0.286	1_2	-0.185	0.502	2_1	-0.967	0.106
11	33907492	rs42759320	TRNAH-GUG_15(d)	11	34889621	rs110133241	LOC101901933(u)	dpr	AA	-2.54	12.6968	1073	1_2	0.889	0.127	2_1	0.16	0.595	1_1	-0.668	0.138	2_2	-0.823	0.14
12	3816364	rs42268891	LOC112449024;LOC112449179	12	4257604	rs108941468	LOC112449160(d)	dpr	AA	2.75	12.6882	1074	1_1	0.403	0.266	2_2	0.263	0.458	2_1	-0.628	0.21	1_2	-1.45	0.0659
14	43921470	rs133044514	ZNF704	14	45553975	rs41734732	LOC101905780	dpr	AA	2.15	12.6882	1075	1_1	0.708	0.201	2_2	0.184	0.4	1_2	-0.373	0.269	2_1	-0.889	0.13
23	16557147	rs135188595	CNPY3	23	17040345	rs29011724	TJAP1	dpr	AA	-2.43	12.684	1076	1_2	0.368	0.377	2_1	0.347	0.308	1_1	-0.688	0.228	2_2	-1.03	0.086
1	65061689	rs41575645	LOC101906506;LRRC58	1	68682461	rs110391667	KALRN	dpr	AA	-2.65	12.684	1077	1_2	1.33	0.0823	2_1	0.0977	0.59	2_2	-0.365	0.231	1_1	-0.861	0.0964
14	63299751	rs41632187	LOC112449537;LOC112449582	14	63470844	rs109690414	YWHAZ;LOC101907120	dpr	AA	2.12	12.6778	1078	1_1	0.86	0.127	2_2	0.242	0.427	2_1	-0.385	0.283	1_2	-0.637	0.163
19	62643241	rs41923722	APOH;LOC107131551	19	62658201	rs41924569	APOH;LOC107131551	dpr	AA	2.5	12.6757	1079	2_2	0.753	0.182	1_1	0.164	0.419	1_2	-0.375	0.332	2_1	-1.21	0.0668
15	39587919	rs29024071	LOC112441713;RASSF10	15	39753437	rs109985865	TEAD1	dpr	AA	2.16	12.6757	1080	2_2	0.367	0.337	1_1	0.346	0.331	1_2	-0.664	0.185	2_1	-0.786	0.147
11	78498185	rs133452916	PUM2	11	79068442	rs110682574	TTC32;LOC104973438	dpr	AA	2.15	12.6737	1081	2_2	0.621	0.265	1_1	0.165	0.395	1_2	-0.593	0.179	2_1	-0.767	0.161
13	25381825	rs41573768	KIAA1217	13	26255077	rs109845888	GPR158	dpr	AA	-2.73	12.6737	1082	2_1	0.386	0.293	1_2	0.323	0.366	2_2	-0.515	0.286	1_1	-1.5	0.0559
6	56635705	rs109767914	NWD2	6	56706482	rs29017197	NWD2	dpr	AA	-2.15	12.6716	1083	1_2	0.612	0.163	2_1	0.433	0.263	1_1	-0.238	0.452	2_2	-0.866	0.122
18	21555192	rs109945424	LOC112442284	18	22077880	rs41870183	FTO	dpr	AA	2.2	12.6716	1084	1_1	0.417	0.266	2_2	0.383	0.302	2_1	-0.381	0.336	1_2	-1.02	0.0962
17	26637854	rs136318252	LOC112442106(u)	17	27461035	rs3423417915	LOC112441995(u)	dpr	AA	-2.25	12.6716	1085	1_2	0.835	0.142	2_1	0.231	0.431	1_1	-0.394	0.3	2_2	-0.785	0.127
3	32754242	rs43336218	KCNA3	3	32959331	rs110897429	CYM;PROK1	dpr	AA	-2.14	12.6696	1086	1_2	0.663	0.173	2_1	0.223	0.475	1_1	-0.569	0.182	2_2	-0.689	0.17
18	43864001	rs111026731	PEPD	18	44800061	rs109828137	GPI	dpr	AA	-2.05	12.6696	1087	2_1	0.39	0.33	1_2	0.388	0.292	2_2	-0.568	0.179	1_1	-0.705	0.199
13	2654145	rs41677696	PAK5	13	3127519	rs3423357752	PAK5;LOC100848820	dpr	AA	2.08	12.6676	1088	1_1	0.584	0.209	2_2	0.264	0.412	2_1	-0.531	0.206	1_2	-0.704	0.173
6	40082182	rs109155295	SLIT2	6	43601154	rs108967640	PPARGC1A	dpr	AA	2.06	12.6676	1089	2_2	0.774	0.15	1_1	0.25	0.413	2_1	-0.426	0.261	1_2	-0.612	0.176
4	79207232	BTB-00200143	ENSBTAG00000051960	4	79320866	rs134126968	INHBA(d)	dpr	AA	-1.88	12.6655	1090	1_2	0.489	0.232	2_1	0.32	0.347	2_2	-0.491	0.211	1_1	-0.575	0.21
13	31118883	rs109937686	RSU1	13	31461364	rs134989417	CUBN	dpr	AA	-1.96	12.6635	1091	1_2	0.443	0.293	2_1	0.389	0.282	1_1	-0.539	0.214	2_2	-0.586	0.212
8	39584890	rs29016846	RCL1	8	39700465	rs109370746	RCL1	dpr	AA	3.32	12.6615	1092	1_1	0.366	0.402	2_2	0.314	0.323	2_1	-0.733	0.236	1_2	-1.91	0.0395
6	41087234	rs136162288	KCNIP4	6	43869102	rs109637460	PPARGC1A	dpr	AA	2.41	12.6596	1093	1_1	0.467	0.343	2_2	0.251	0.303	2_1	-0.512	0.272	1_2	-1.18	0.0818
13	5395975	rs135299811	BTBD3(u)	13	5519135	rs41680653	BTBD3;LOC112449453	dpr	AA	-2.03	12.6576	1094	2_1	0.88	0.116	1_2	0.236	0.433	1_1	-0.412	0.248	2_2	-0.505	0.203
18	9049477	rs43713983	LOC782968;CDH13	18	9100858	rs133857179	LOC782968;CDH13	dpr	AA	2.99	12.6536	1095	1_1	0.808	0.291	2_2	0.00175	0.49	1_2	-1.04	0.133	2_1	-1.14	0.0863
14	42619832	rs136599189	LOC112449623;STMN2	14	42826258	rs41567038	STMN2	dpr	AA	1.98	12.6536	1096	2_2	0.509	0.22	1_1	0.41	0.283	2_1	-0.334	0.341	1_2	-0.731	0.156
22	34222916	rs110190416	SUCLG2;LOC107131677	22	34430881	rs110288056	KBTBD8	dpr	AA	-2.08	12.6498	1097	1_2	0.499	0.242	2_1	0.313	0.33	1_1	-0.374	0.307	2_2	-0.899	0.122
27	13006044	rs133999338	LOC112444627;TENM3	27	13235408	rs42112814	LOC112444627;TENM3	dpr	AA	1.89	12.6478	1098	2_2	0.476	0.245	1_1	0.412	0.282	1_2	-0.424	0.27	2_1	-0.58	0.203
18	63861374	rs3423456716	LOC509356;ZNF470	18	63903650	rs3423455248	ZFP28	dpr	AA	2.13	12.6459	1099	1_1	0.717	0.16	2_2	0.226	0.468	2_1	-0.574	0.188	1_2	-0.614	0.183
20	35224329	rs109243104	FYB1	20	35463200	rs110679619	RICTOR	dpr	AA	-2.74	12.6459	1100	1_2	1.21	0.071	2_1	0.172	0.488	1_1	-0.249	0.371	2_2	-1.12	0.0691
13	81944457	rs132858856	DOK5	13	83002041	rs42966523	TRNAG-GCC_11;CBLN4	dpr	AA	2.19	12.6459	1101	1_1	0.674	0.163	2_2	0.23	0.379	2_1	-0.276	0.36	1_2	-1.01	0.0974
3	97302127	rs109110894	AGBL4	3	98441975	rs109954384	TRABD2B	dpr	AA	2.19	12.6459	1102	2_2	0.611	0.187	1_1	0.27	0.429	2_1	-0.524	0.273	1_2	-0.786	0.111
13	3051318	rs110818451	PAK5;LOC100848820	13	3127519	rs3423357752	PAK5;LOC100848820	dpr	AA	-2.15	12.6421	1103	2_1	0.521	0.276	1_2	0.238	0.388	1_1	-0.672	0.138	2_2	-0.725	0.198
14	46128617	rs42942489	SAMD12;EXT1	14	47411404	rs137253044	RAD21	dpr	AA	-1.94	12.6421	1104	2_1	0.45	0.252	1_2	0.341	0.34	2_2	-0.5	0.235	1_1	-0.647	0.172
13	39067238	rs41682919	SLC24A3	13	39157865	rs41689933	SLC24A3	dpr	AA	3.27	12.6364	1105	2_2	0.269	0.262	1_1	0.262	0.569	2_1	-1.06	0.104	1_2	-1.68	0.0651
29	13295779	rs3423557931	LOC107131952;LOC783542	29	13964488	rs42478445	TRNAC-GCA_262;LOC112444856	dpr	AA	-1.91	12.6364	1106	2_1	0.62	0.177	1_2	0.284	0.386	2_2	-0.47	0.227	1_1	-0.536	0.21
4	83038296	rs42968957	LSM8;LOC107132427	4	83763563	rs133379701	LOC107132427;LOC512673	dpr	AA	2.31	12.6326	1107	2_2	0.796	0.198	1_1	0.113	0.497	2_1	-0.683	0.148	1_2	-0.718	0.157
29	10192284	rs42159210	DLG2	29	11528887	rs42168565	DLG2	dpr	AA	-2.23	12.6308	1108	1_2	0.602	0.185	2_1	0.236	0.463	1_1	-0.489	0.235	2_2	-0.899	0.117
22	49580054	rs3423498957	DOCK3	22	51926720	rs110698654	DHX30	dpr	AA	2.23	12.6308	1109	1_1	0.809	0.127	2_2	0.219	0.503	1_2	-0.491	0.229	2_1	-0.71	0.142
3	85526398	rs41615555	LOC112446135;LOC100139588	3	85774910	rs135726408	C3H1orf87	dpr	AA	-2.31	12.6289	1110	1_2	0.988	0.103	2_1	0.204	0.508	1_1	-0.431	0.241	2_2	-0.684	0.148
14	46733201	rs41733954	EXT1;MED30	14	47975068	rs110882087	LOC112449644(d)	dpr	AA	2.96	12.6289	1111	2_2	1.04	0.0913	1_1	0.176	0.651	2_1	-0.685	0.171	1_2	-1.07	0.0865
8	40755544	rs41654675	ENSBTAG00000049421	8	41600064	rs41659598	LOC101905621;LOC100139044	dpr	AA	2.18	12.6271	1112	2_2	0.476	0.246	1_1	0.321	0.283	2_1	-0.304	0.387	1_2	-1.08	0.0837
8	92773974	rs43569195	LOC112447966(d)	8	94033668	rs132643615	LOC101906978;OR13F1	dpr	AA	2.3	12.6271	1113	2_2	0.516	0.204	1_1	0.256	0.321	2_1	-0.234	0.402	1_2	-1.3	0.0722
3	84445120	rs110078297	NFIA	3	84642333	rs135592334	NFIA;LOC104971724	dpr	AA	-2.07	12.6253	1114	2_1	0.933	0.113	1_2	0.278	0.371	1_1	-0.323	0.311	2_2	-0.532	0.204
5	42689024	rs133274089	PTPRR	5	44490742	rs43432865	LOC787241;LOC112446907	dpr	AA	2.23	12.6253	1115	2_2	0.608	0.232	1_1	0.223	0.404	1_2	-0.545	0.256	2_1	-0.851	0.108
7	42879707	rs43095974	LOC100300085	7	43741249	rs43514610	EFNA2;MUM1	dpr	AA	-2.33	12.6234	1116	2_1	0.814	0.189	1_2	0.105	0.502	1_1	-0.552	0.191	2_2	-0.863	0.118
9	2428604	rs3423093052	LOC100299705(u)	9	2699958	rs42695689	LOC100299705(d)	dpr	AA	2.98	12.6216	1117	2_2	0.555	0.19	1_1	0.228	0.551	1_2	-0.711	0.199	2_1	-1.49	0.0604
4	43203876	rs110008693	MAGI2	4	43724850	rs135808891	LOC104972024;LOC112446509	dpr	AA	2.03	12.6216	1118	2_2	0.506	0.204	1_1	0.321	0.358	1_2	-0.37	0.319	2_1	-0.836	0.119
X	97492476	rs3423592593	ZNF674;LOC112445098	X	97844688	rs208237872	LOC112445312;MIR222	dpr	AA	-2.71	12.6198	1119	2_1	0.451	0.325	1_2	0.235	0.418	2_2	-0.852	0.18	1_1	-1.18	0.0777
18	24857674	rs109890168	NUP93	18	25432986	rs135481513	CIAPIN1	dpr	AA	2.02	12.6198	1120	2_2	0.695	0.164	1_1	0.228	0.443	2_1	-0.537	0.204	1_2	-0.56	0.189
13	1087118	rs41662124	PLCB1	13	1927487	rs42832792	PLCB1;LOC112449370	dpr	AA	2.17	12.6198	1121	2_2	0.55	0.187	1_1	0.248	0.463	2_1	-0.449	0.222	1_2	-0.927	0.127
1	70493042	rs109990595	MUC4	1	72880876	rs43705539	LSG1	dpr	AA	2.3	12.618	1122	1_1	0.548	0.284	2_2	0.188	0.413	2_1	-0.678	0.167	1_2	-0.883	0.136
14	75439256	rs43121301	CNBD1	14	75468957	rs41569163	CNBD1	dpr	AA	-1.82	12.6162	1123	1_2	0.426	0.275	2_1	0.338	0.307	2_2	-0.506	0.21	1_1	-0.552	0.208
8	80600997	rs110804964	LOC104969425;LOC112447892	8	81121921	rs42255823	FBP1;C8H9orf3	dpr	AA	2.16	12.6162	1124	2_2	0.445	0.222	1_1	0.346	0.321	1_2	-0.303	0.364	2_1	-1.06	0.0936
3	42665975	rs29011360	LOC112446147;GPR88	3	43478495	rs109049088	FRRS1	dpr	AA	-2.44	12.6162	1125	1_2	0.768	0.175	2_1	0.173	0.457	1_1	-0.448	0.289	2_2	-1.05	0.0795
11	13396840	rs43664623	NAGK	11	13560514	rs43663646	CD207	dpr	AA	-2.24	12.6126	1126	2_1	0.611	0.165	1_2	0.263	0.344	2_2	-0.241	0.409	1_1	-1.13	0.0823
22	34222916	rs110190416	SUCLG2;LOC107131677	22	34473365	rs41577390	KBTBD8	dpr	AA	-2.02	12.6126	1127	1_2	0.479	0.245	2_1	0.311	0.327	1_1	-0.376	0.306	2_2	-0.856	0.122
X	96276096	rs136716259	ARHGEF9	X	97840323	rs43706854	LOC112445312;MIR222	dpr	AA	-2.3	12.6126	1128	2_1	0.476	0.278	1_2	0.242	0.425	1_1	-0.654	0.148	2_2	-0.925	0.149
2	104309187	rs3423142056	MARCHF4	2	105139752	rs41585638	LOC101905680(d)	dpr	AA	2.17	12.6108	1129	1_1	0.409	0.283	2_2	0.332	0.379	2_1	-0.689	0.181	1_2	-0.739	0.158
3	60355109	rs41624402	TTLL7(d)	3	60541269	rs43708016	TTLL7(d)	dpr	AA	2.16	12.6091	1130	1_1	0.55	0.181	2_2	0.313	0.439	2_1	-0.547	0.238	1_2	-0.749	0.143
20	12506758	rs42239402	MAST4	20	12669501	rs42241883	MAST4	dpr	AA	2.84	12.6073	1131	1_1	1.09	0.0854	2_2	0.177	0.633	2_1	-0.552	0.177	1_2	-1.02	0.105
1	123398850	rs134754076	blank	1	123869462	rs41618401	blank	dpr	AA	-1.87	12.6055	1132	1_2	0.425	0.271	2_1	0.367	0.306	1_1	-0.488	0.225	2_2	-0.595	0.198
2	104983906	rs110248315	LOC101905680(d)	2	108336150	rs42430707	LOC784399;LOC100336136	dpr	AA	-2.36	12.6055	1133	1_2	0.873	0.205	2_1	0.0671	0.478	2_2	-0.517	0.193	1_1	-0.902	0.123
12	6613549	rs108982535	LOC100141157(u)	12	7458302	rs133267258	LOC112449025	dpr	AA	-2.54	12.6021	1134	1_2	0.448	0.297	2_1	0.284	0.399	2_2	-0.641	0.204	1_1	-1.16	0.0997
2	132184768	rs41850731	LOC112443423	12	81678721	rs110542621	LOC112449141;LOC112449142	dpr	AA	-2.3	12.6021	1135	2_1	0.868	0.123	1_2	0.282	0.377	2_2	-0.282	0.377	1_1	-0.864	0.123
13	62434513	rs109936283	BPIFB4;LOC112449327	13	63447634	rs41631607	RALY	dpr	AA	-2.82	12.5969	1136	1_2	0.528	0.315	2_1	0.2	0.404	1_1	-0.741	0.217	2_2	-1.35	0.064
1	135892805	rs110009880	CDV3;LOC112448307	1	137305479	rs110873867	ACPP;TRNAC-ACA_4	dpr	AA	-2.05	12.5969	1137	2_1	0.608	0.168	1_2	0.305	0.318	1_1	-0.242	0.398	2_2	-0.891	0.116
X	21126522	BovineHD3000006891	LOC112445137;ZIC3	X	21180695	BovineHD3000006898	ZIC3(d)	dpr	AA	2.64	12.5952	1138	2_2	0.466	0.228	1_1	0.269	0.498	1_2	-0.749	0.189	2_1	-1.15	0.0857
17	28148532	rs42840474	LOC112441995;LOC785705	17	32177779	rs109351608	LOC781055;FAT4	dpr	AA	2.09	12.5952	1139	1_1	0.762	0.151	2_2	0.374	0.321	1_2	-0.353	0.327	2_1	-0.6	0.2
10	90743393	rs43650985	NRXN3	10	90841396	rs135488961	NRXN3	dpr	AA	2.93	12.5935	1140	2_2	0.406	0.304	1_1	0.289	0.396	2_1	-0.603	0.244	1_2	-1.63	0.0557
9	64353336	rs43601370	LOC112448059;TBX18	9	64859501	rs109815291	TBX18;LOC101907581	dpr	AA	-2.01	12.5935	1141	1_2	0.43	0.314	2_1	0.297	0.307	2_2	-0.418	0.227	1_1	-0.862	0.152
6	81210015	rs132915761	EPHA5	6	82206440	rs3423221808	LOC112447018(d)	dpr	AA	-2.86	12.5935	1142	2_1	1.32	0.0823	1_2	0.119	0.655	1_1	-0.659	0.138	2_2	-0.766	0.124
2	107034362	rs136884854	NHEJ1	2	108336150	rs42430707	LOC784399;LOC100336136	dpr	AA	2.32	12.5918	1143	2_2	0.944	0.157	1_1	0.0985	0.486	1_2	-0.378	0.241	2_1	-0.904	0.116
9	52424068	rs42371824	LOC112448184;LOC104969563	9	53973110	rs43599762	LOC107132770;LOC783932	dpr	AA	2.06	12.5918	1144	2_2	0.575	0.274	1_1	0.18	0.379	1_2	-0.525	0.173	2_1	-0.777	0.174
20	51650237	rs109192435	CDH12;TRNAC-GCA_211	20	53721563	rs41951674	CDH18	dpr	AA	2.64	12.5918	1145	1_1	1.45	0.0552	2_2	0.189	0.517	1_2	-0.291	0.301	2_1	-0.712	0.126
8	87327538	rs42576941	DIRAS2;LOC112447833	8	91922839	rs41630373	GRIN3A(d)	dpr	AA	-4.13	12.5918	1146	2_1	1.28	0.0651	1_2	1.24	0.0767	1_1	-0.128	0.808	2_2	-1.49	0.0501
13	47292277	rs42780420	SLC23A2	13	48971821	rs41691576	BMP2(u)	dpr	AA	2.24	12.5901	1147	1_1	0.39	0.423	2_2	0.297	0.263	2_1	-0.579	0.157	1_2	-0.973	0.157
21	59076537	rs137624064	SERPINA1	21	59483270	rs109254014	LOC112443162;LOC101904984	dpr	AA	-2.24	12.5884	1148	2_1	0.878	0.129	1_2	0.19	0.509	1_1	-0.551	0.207	2_2	-0.62	0.155
6	51162014	rs43461502	LOC112447014;LOC788223	6	51663192	rs109894970	LOC788223(d)	dpr	AA	-2.14	12.5867	1149	2_1	0.669	0.228	1_2	0.165	0.402	2_2	-0.467	0.246	1_1	-0.839	0.124
15	82020991	rs137614738	ENSBTAG00000038058	15	82384422	rs3423416077	MPEG1;LOC783939	dpr	AA	-2.16	12.585	1150	2_1	0.685	0.16	1_2	0.252	0.463	1_1	-0.548	0.22	2_2	-0.677	0.157
7	42857750	rs3423235683	LOC785149;LOC100300085	7	43741249	rs43514610	EFNA2;MUM1	dpr	AA	-2.35	12.585	1151	2_1	0.812	0.189	1_2	0.109	0.504	1_1	-0.564	0.19	2_2	-0.865	0.117
26	13566447	rs110907200	CPEB3	26	14960555	rs41601927	PDE6C	dpr	AA	2.1	12.5817	1152	1_1	0.414	0.268	2_2	0.368	0.361	2_1	-0.646	0.184	1_2	-0.668	0.187
2	104309187	rs3423142056	MARCHF4	2	105482507	rs132970782	LOC107131613(u)	dpr	AA	-2.06	12.5784	1153	1_2	0.422	0.264	2_1	0.368	0.351	2_2	-0.572	0.208	1_1	-0.693	0.176
14	40235461	rs3423382303	PEX2;LOC101904449	14	41700012	rs132771476	LOC780982;PKIA	dpr	AA	2.32	12.5784	1154	1_1	0.424	0.335	2_2	0.237	0.344	2_1	-0.432	0.215	1_2	-1.23	0.106
4	66948425	rs110315476	CHN2	4	67730503	rs29021727	CREB5	dpr	AA	-2.15	12.5768	1155	1_2	0.625	0.184	2_1	0.223	0.442	1_1	-0.428	0.252	2_2	-0.875	0.122
17	23169353	rs133491240	LOC783956(u)	17	25581271	rs137342012	LOC112442020;LOC112442102	dpr	AA	1.87	12.5751	1156	2_2	0.63	0.175	1_1	0.301	0.353	2_1	-0.404	0.263	1_2	-0.53	0.208
14	39947545	rs42142588	ZFHX4	14	41700012	rs132771476	LOC780982;PKIA	dpr	AA	-2.16	12.5719	1157	2_1	0.661	0.157	1_2	0.287	0.344	1_1	-0.255	0.393	2_2	-0.955	0.107
15	82674465	rs41785571	ENSBTAG00000053849	15	83137440	rs136243682	OOSP2;MS4A3	dpr	AA	2.73	12.5686	1158	1_1	1.27	0.0767	2_2	0.157	0.614	1_2	-0.533	0.186	2_1	-0.767	0.123
14	77665681	rs134608457	LOC787733;RALYL	14	78522424	rs41634564	RALYL;LOC616400	dpr	AA	2.1	12.567	1159	2_2	0.663	0.182	1_1	0.254	0.423	1_2	-0.524	0.231	2_1	-0.657	0.164
9	23684146	rs42481716	SNAP91;C9H6orf58	9	23746034	rs136747122	SNAP91;C9H6orf58	dpr	AA	-1.98	12.5654	1160	1_2	0.574	0.211	2_1	0.255	0.401	1_1	-0.539	0.202	2_2	-0.616	0.186
17	26013672	rs136139650	LOC112442102(u)	17	26151841	rs136997680	LOC112442102(d)	dpr	AA	2.4	12.5638	1161	2_2	0.71	0.179	1_1	0.236	0.396	2_1	-0.387	0.342	1_2	-1.07	0.0828
1	150635313	rs29026782	KCNJ15;ERG	1	151179925	rs41256984	ETS2	dpr	AA	-2.45	12.5622	1162	2_1	0.692	0.251	1_2	0.0726	0.453	1_1	-0.461	0.204	2_2	-1.23	0.0915
14	34670135	rs135705938	LOC783431;LOC112449626	14	36821077	rs3423353082	STAU2	dpr	AA	2.39	12.5622	1163	2_2	0.724	0.157	1_1	0.235	0.393	2_1	-0.323	0.372	1_2	-1.1	0.0775
17	22438968	rs110306595	LOC112442137(d)	17	24741438	rs134784324	LOC112441994(u)	dpr	AA	2.07	12.5622	1164	2_2	0.766	0.143	1_1	0.335	0.344	2_1	-0.33	0.336	1_2	-0.644	0.177
8	81143253	rs110439850	FBP1;C8H9orf3	8	81662580	rs132929347	FANCC	dpr	AA	-2.25	12.5607	1165	1_2	0.461	0.344	2_1	0.263	0.333	2_2	-0.734	0.141	1_1	-0.787	0.181
9	67342241	rs134014713	LAMA2	9	68917528	rs29013755	LOC104969590;SMLR1	dpr	AA	2.11	12.5607	1166	2_2	0.428	0.26	1_1	0.374	0.353	2_1	-0.568	0.254	1_2	-0.742	0.134
1	157266274	rs42195428	KAT2B	1	157328448	rs41572453	KAT2B	dpr	AA	2.55	12.5591	1167	2_2	0.644	0.173	1_1	0.189	0.571	2_1	-0.81	0.123	1_2	-0.906	0.133
22	34140980	rs137809431	SUCLG2;LOC107131677	22	34222916	rs110190416	SUCLG2;LOC107131677	dpr	AA	2.07	12.5575	1168	1_1	0.513	0.233	2_2	0.304	0.332	2_1	-0.36	0.316	1_2	-0.897	0.119
15	48008735	rs41767926	LOC515619;LOC532436	15	48996000	rs3423384727	OR52E2	dpr	AA	-2.02	12.5575	1169	2_1	0.822	0.137	1_2	0.188	0.46	1_1	-0.425	0.235	2_2	-0.589	0.169
6	102951213	rs41577000	WFS1;LOC100298890	6	103568081	rs41590022	EVC2	dpr	AA	2.54	12.5544	1170	1_1	0.599	0.225	2_2	0.177	0.424	2_1	-0.432	0.286	1_2	-1.33	0.0649
12	11470110	rs41581784	MTRF1	12	12091328	rs109186505	VWA8;DGKH	dpr	AA	1.98	12.5544	1171	1_1	0.668	0.183	2_2	0.254	0.39	2_1	-0.474	0.242	1_2	-0.579	0.185
16	18628839	rs41610577	LOC112441932;KCTD3	16	18765963	rs3423411000	LOC112441932;KCTD3	dpr	AA	-2.18	12.5513	1172	1_2	0.733	0.207	2_1	0.165	0.443	2_2	-0.637	0.155	1_1	-0.648	0.195
4	99790656	rs109630141	MTPN	4	99864153	rs41573214	TRNAQ-CUG_8;TRNAR-GCG_1	dpr	AA	3.08	12.5482	1173	1_1	0.639	0.225	2_2	0.125	0.588	2_1	-0.815	0.0908	1_2	-1.5	0.0956
11	46032032	rs41664535	NCK2	11	46162418	rs135352249	LOC112448781	dpr	AA	2.53	12.5482	1174	2_2	1.17	0.102	1_1	0.707	0.169	2_1	-0.325	0.472	1_2	-0.331	0.257
5	14990434	rs136312370	ALX1;LOC112446648	5	15368433	rs134314216	LOC112446649;RASSF9	dpr	AA	2.17	12.5467	1175	1_1	0.802	0.151	2_2	0.181	0.463	2_1	-0.415	0.259	1_2	-0.769	0.127
X	88260833	rs133128470	DGKK;LOC107132069	X	94891180	rs133827318	LOC100301447;LAS1L	dpr	AA	1.97	12.5467	1176	2_2	0.559	0.202	1_1	0.251	0.414	1_2	-0.445	0.215	2_1	-0.713	0.17
1	76022080	rs109611559	CCDC50;UTS2B	1	76217113	rs41664221	LOC614619;GMNC	dpr	AA	2.54	12.5452	1177	1_1	1.11	0.0946	2_2	0.157	0.508	1_2	-0.309	0.304	2_1	-0.968	0.0932
6	81193079	rs137447239	EPHA5	6	82206440	rs3423221808	LOC112447018(d)	dpr	AA	2.86	12.5452	1178	1_1	1.31	0.0823	2_2	0.118	0.656	2_1	-0.658	0.138	1_2	-0.767	0.124
6	81156919	rs134948894	EPHA5	6	83390077	rs135085350	UBA6	dpr	AA	-2.58	12.5452	1179	1_2	0.856	0.141	2_1	0.145	0.445	2_2	-0.29	0.348	1_1	-1.29	0.0654
9	2428604	rs3423093052	LOC100299705(u)	9	2718375	rs42695662	LOC100299705(d)	dpr	AA	-2.97	12.5436	1180	2_1	0.554	0.19	1_2	0.227	0.551	1_1	-0.711	0.199	2_2	-1.48	0.0604
5	33041486	rs42695568	PCED1B	5	33651787	rs42364009	SLC38A4;LOC112446686	dpr	AA	-2.42	12.5436	1181	1_2	0.551	0.228	2_1	0.237	0.428	1_1	-0.506	0.259	2_2	-1.12	0.0852
14	46709878	rs135190811	EXT1;MED30	14	47975068	rs110882087	LOC112449644(d)	dpr	AA	-3.02	12.5436	1182	1_2	1.06	0.0921	2_1	0.178	0.649	1_1	-0.691	0.173	2_2	-1.09	0.0852
3	46570440	rs110539994	DPYD;PTBP2	3	49515221	rs109849660	ABCA4	dpr	AA	-2.15	12.5436	1183	1_2	0.465	0.351	2_1	0.288	0.294	2_2	-0.691	0.162	1_1	-0.708	0.193
20	32759553	rs208833611	OXCT1	20	32943939	rs41566791	OXCT1;TRNAY-GUA_24	dpr	AA	2.1	12.5421	1184	2_2	0.457	0.299	1_1	0.306	0.337	2_1	-0.638	0.228	1_2	-0.695	0.136
X	30529442	rs135743843	LOC112445213;FMR1	X	31073712	rs135372173	FMR1NB;AFF2	dpr	AA	2.53	12.5406	1185	2_2	1.36	0.0687	1_1	0.245	0.438	2_1	-0.283	0.325	1_2	-0.648	0.168
1	151062152	rs41646721	ERG;LOC101904307	1	151223817	ARS-BFGL-NGS-102650	LOC104971076	dpr	AA	-2.83	12.5391	1186	1_2	1.12	0.177	2_1	-0.0337	0.575	2_2	-0.519	0.175	1_1	-1.22	0.0726
3	29666901	rs134679390	PHTF1	3	30883526	rs137173928	CTTNBP2NL	dpr	AA	-1.86	12.5391	1187	2_1	0.491	0.245	1_2	0.372	0.295	1_1	-0.493	0.234	2_2	-0.508	0.226
16	18633047	rs110942190	LOC112441932;KCTD3	16	18765963	rs3423411000	LOC112441932;KCTD3	dpr	AA	-2.07	12.5376	1188	1_2	0.678	0.208	2_1	0.201	0.409	1_1	-0.538	0.228	2_2	-0.65	0.155
21	22832531	rs133304470	LOC112443332;RPS17	21	23148112	rs109415045	HOMER2	dpr	AA	-2.1	12.5376	1189	1_2	0.436	0.28	2_1	0.288	0.381	2_2	-0.6	0.179	1_1	-0.775	0.16
20	10063471	rs29018712	BDP1	20	12506758	rs42239402	MAST4	dpr	AA	2.56	12.5361	1190	1_1	1.13	0.0806	2_2	0.177	0.568	1_2	-0.4	0.239	2_1	-0.856	0.112
20	32889910	rs110515647	OXCT1;TRNAY-GUA_24	20	33024411	rs109014148	PLCXD3	dpr	AA	2.29	12.5331	1191	2_2	0.565	0.216	1_1	0.288	0.41	2_1	-0.541	0.268	1_2	-0.901	0.106
1	100640088	rs134910907	LOC104970977;LOC112448365	1	101840764	rs134077973	LOC112448261;SLITRK3	dpr	AA	-2.21	12.5317	1192	1_2	0.554	0.193	2_1	0.249	0.454	2_2	-0.482	0.242	1_1	-0.928	0.111
21	61503186	rs43708118	PAPOLA;LOC112443165	21	62003930	rs135546130	VRK1;LOC112443345	dpr	AA	-1.89	12.5287	1193	1_2	0.588	0.193	2_1	0.294	0.366	1_1	-0.47	0.227	2_2	-0.534	0.214
18	44819468	rs109786930	PDCD2L	18	46080867	rs41883027	LOC618169;LOC107131421	dpr	AA	2.38	12.5287	1194	1_1	0.407	0.398	2_2	0.32	0.291	1_2	-0.777	0.172	2_1	-0.876	0.139
2	105080283	rs109037411	ENSBTAG00000048421	2	105793871	rs134751521	LOC107131613(u)	dpr	AA	2.15	12.5243	1195	2_2	0.381	0.316	1_1	0.328	0.352	2_1	-0.645	0.184	1_2	-0.791	0.148
1	152639951	rs42609964	BTD	1	153113202	rs43285378	LOC101907539;LOC112448134	dpr	AA	2.39	12.5214	1196	2_2	1.05	0.102	1_1	0.124	0.506	2_1	-0.269	0.296	1_2	-0.948	0.0958
10	34653314	rs135437616	LOC104973119;LOC104973122	10	35187157	rs134389993	LOC112448559;THBS1	dpr	AA	1.91	12.52	1197	2_2	0.679	0.161	1_1	0.367	0.309	2_1	-0.372	0.309	1_2	-0.49	0.221
26	12542210	rs41255671	ANKRD1	26	13566447	rs110907200	CPEB3	dpr	AA	-2.04	12.5171	1198	2_1	0.376	0.318	1_2	0.374	0.303	2_2	-0.529	0.242	1_1	-0.761	0.137
26	27788692	rs3423533411	SORCS1	26	27902998	rs3423093560	SORCS1	dpr	AA	-2.6	12.5157	1199	1_2	0.552	0.443	2_1	-0.0125	0.312	1_1	-0.719	0.14	2_2	-1.34	0.104
9	11666805	rs3423283826	RIMS1	9	12118641	rs132961048	KCNQ5	dpr	AA	2.7	12.5143	1200	2_2	0.954	0.122	1_1	0.15	0.616	2_1	-0.784	0.104	1_2	-0.814	0.157
24	50000820	rs3423528844	SKA1;MAPK4	24	51173473	rs41643095	LOC112444248(d)	dpr	AA	2.22	12.5143	1201	1_1	1.03	0.0899	2_2	0.278	0.4	2_1	-0.302	0.348	1_2	-0.612	0.162
14	42826258	rs41567038	STMN2	14	42846993	rs41567047	STMN2	dpr	AA	-2.37	12.5114	1202	1_2	0.354	0.481	2_1	0.354	0.221	1_1	-0.676	0.143	2_2	-0.983	0.155
X	16096927	rs136798451	RAP2C;TRNAC-GCA_267	X	16181412	rs135835632	RAP2C;TRNAC-GCA_267	dpr	AA	-2.04	12.51	1203	2_1	0.808	0.136	1_2	0.322	0.341	2_2	-0.308	0.327	1_1	-0.605	0.196
3	3737084	rs109873563	LMX1A	3	3834382	rs135637346	LMX1A;PBX1	dpr	AA	2.5	12.5072	1204	2_2	0.455	0.188	1_1	0.281	0.528	1_2	-0.63	0.176	2_1	-1.13	0.109
4	71032727	rs110868596	OSBPL3	4	74342845	rs41616873	LOC112446401;STEAP1	dpr	AA	-2.08	12.5072	1205	1_2	0.445	0.253	2_1	0.337	0.315	2_2	-0.339	0.315	1_1	-0.962	0.117
5	72063450	rs41624269	LARGE1	5	75672414	rs110628104	RAC2	dpr	AA	-2.18	12.5072	1206	2_1	0.957	0.127	1_2	0.152	0.485	2_2	-0.409	0.242	1_1	-0.663	0.146
14	30278155	rs109908675	LOC112449576;LOC100299601	14	30307307	rs41627033	LOC100299601;LOC104974036	dpr	AA	-1.91	12.5058	1207	1_2	0.572	0.206	2_1	0.259	0.387	1_1	-0.527	0.221	2_2	-0.548	0.186
3	92381203	BovineHD0300026754	YIPF1	3	93604316	rs42635356	ZYG11B	dpr	AA	1.96	12.5045	1208	2_2	0.482	0.269	1_1	0.402	0.28	1_2	-0.516	0.22	2_1	-0.556	0.232
7	30298309	rs135565930	CSNK1G3;CEP120	7	31045419	rs43508856	SNX2	dpr	AA	-2.02	12.5031	1209	1_2	0.753	0.166	2_1	0.177	0.453	1_1	-0.486	0.21	2_2	-0.605	0.172
27	18617358	rs43059900	LOC781928;LOC112444679	27	18801411	rs29013982	LOC781928;LOC112444679	dpr	AA	-2.14	12.4989	1210	1_2	0.538	0.204	2_1	0.334	0.3	2_2	-0.279	0.396	1_1	-0.989	0.1
22	28397857	rs134229698	PDZRN3;PPP4R2	22	29660237	rs135073063	LOC112443517;TRNAC-GCA_224	dpr	AA	-2.13	12.4908	1211	2_1	0.704	0.199	1_2	0.189	0.426	2_2	-0.483	0.228	1_1	-0.758	0.146
2	105589302	rs110594836	LOC107131613(u)	2	106805888	rs108974752	LOC101906064;WNT6	dpr	AA	1.94	12.4895	1212	2_2	0.442	0.258	1_1	0.363	0.314	1_2	-0.441	0.273	2_1	-0.694	0.155
2	111252008	rs41716623	KCNE4;LOC112443672	2	112496175	rs43323458	FAM124B	dpr	AA	-2	12.4855	1213	2_1	0.646	0.205	1_2	0.228	0.398	2_2	-0.525	0.21	1_1	-0.603	0.187
2	105793871	rs134751521	LOC107131613(u)	2	107784810	rs109874147	LOC112443121;LOC784291	dpr	AA	2.3	12.4855	1214	2_2	0.372	0.334	1_1	0.319	0.361	1_2	-0.692	0.174	2_1	-0.914	0.13
20	71053477	rs109334955	LPCAT1;SLC6A3	20	71124183	rs110287039	CLPTM1L	dpr	AA	-2.88	12.4841	1215	1_2	0.744	0.153	2_1	0.15	0.636	2_2	-0.935	0.105	1_1	-1.05	0.106
4	81568367	rs110758247	POU6F2	4	84215114	rs42408732	LOC100139485;LOC112446347	dpr	AA	2.85	12.4841	1216	1_1	0.553	0.164	2_2	0.228	0.612	1_2	-0.96	0.124	2_1	-1.11	0.0999
2	83841602	rs516011659	LOC781256(u)	2	84097590	rs133917242	LOC781256;SLC39A10	dpr	AA	-2.9	12.4828	1217	2_1	0.436	0.274	1_2	0.198	0.519	1_1	-0.914	0.134	2_2	-1.35	0.0735
16	4746512	rs110426127	FCAMR	16	5353987	rs3423414663	LOC100297121;CR2	dpr	AA	-2.03	12.4828	1218	1_2	0.481	0.253	2_1	0.248	0.358	2_2	-0.349	0.266	1_1	-0.951	0.123
5	50227508	rs109091022	RXYLT1;AVPR1A	5	53395956	rs133308499	LOC788961;SLC16A7	dpr	AA	2.24	12.4828	1219	1_1	0.525	0.283	2_2	0.226	0.394	2_1	-0.637	0.175	1_2	-0.853	0.148
13	58925642	rs109771991	BMP7	13	58932344	rs41703181	BMP7	dpr	AA	-2.18	12.4776	1220	2_1	0.439	0.309	1_2	0.387	0.253	2_2	-0.386	0.328	1_1	-0.971	0.11
3	243576	rs41631048	TBX19	3	553134	rs109803173	GPR161	dpr	AA	3.07	12.4763	1221	2_2	1.5	0.0556	1_1	0.125	0.614	1_2	-0.322	0.263	2_1	-1.13	0.0669
5	68216492	rs135157602	CHST11	5	68244480	rs109491839	CHST11	dpr	AA	2.55	12.4737	1222	1_1	0.343	0.355	2_2	0.328	0.345	2_1	-0.614	0.221	1_2	-1.26	0.0786
1	141860766	rs29012799	TMPRSS2;LOC783811	1	142329853	rs108997449	UMODL1	dpr	AA	-2.14	12.4724	1223	1_2	0.551	0.241	2_1	0.221	0.4	2_2	-0.441	0.23	1_1	-0.925	0.13
X	30529442	rs135743843	LOC112445213;FMR1	X	31102178	rs135814340	FMR1NB;AFF2	dpr	AA	2.53	12.4698	1224	2_2	1.35	0.0686	1_1	0.244	0.439	2_1	-0.281	0.325	1_2	-0.647	0.168
11	56475175	rs134414826	CTNNA2;LOC107132934	11	58048209	rs137630928	LRRTM4(u)	dpr	AA	2.33	12.4698	1225	1_1	0.428	0.35	2_2	0.242	0.313	1_2	-0.491	0.247	2_1	-1.17	0.0895
24	13775891	rs133710141	LOC112444213;LOC112444166	24	14431506	rs135360159	LOC112444176;LOC112444187	dpr	AA	-3.21	12.4672	1226	2_1	1.1	0.0914	1_2	0.127	0.671	2_2	-0.502	0.17	1_1	-1.49	0.0668
13	29932465	rs137476470	FAM171A1;LOC112449436	13	31353706	rs110667066	CUBN	dpr	AA	-1.98	12.466	1227	2_1	0.636	0.178	1_2	0.359	0.318	1_1	-0.348	0.326	2_2	-0.639	0.178
9	173760	BovineHD0900000041	LOC789033;LOC789025	9	2428604	rs3423093052	LOC100299705(u)	dpr	AA	2.48	12.466	1228	2_2	0.638	0.178	1_1	0.243	0.438	2_1	-0.431	0.312	1_2	-1.17	0.0728
4	93335891	rs110320703	AHCYL2;STRIP2	4	94560376	rs42618411	KLF14;LOC112446482	dpr	AA	1.96	12.4647	1229	1_1	0.465	0.245	2_2	0.334	0.355	2_1	-0.562	0.202	1_2	-0.601	0.198
15	51325510	rs41768423	NUP98	15	54192767	rs136469284	XRRA1	dpr	AA	-2.02	12.4634	1230	1_2	0.691	0.155	2_1	0.247	0.398	1_1	-0.32	0.307	2_2	-0.767	0.14
1	146272922	rs43250616	S100B	1	146420327	rs43027494	ENSBTAG00000052513	dpr	AA	-3.13	12.4622	1231	2_1	1.72	0.0485	1_2	0.108	0.602	1_1	-0.261	0.277	2_2	-1.05	0.0725
26	2912970	rs110151315	LOC785617;LOC107131455	26	3388842	rs42081274	LOC112444529;LOC100848463	dpr	AA	2.11	12.4609	1232	1_1	0.468	0.271	2_2	0.368	0.295	1_2	-0.439	0.321	2_1	-0.833	0.114
6	41087234	rs136162288	KCNIP4	6	42554396	rs108982385	GBA3;LOC112447151	dpr	AA	2	12.4584	1233	1_1	0.532	0.269	2_2	0.262	0.339	2_1	-0.553	0.236	1_2	-0.649	0.157
3	24555565	rs134922856	LOC112446065;LOC100141072	3	25951206	rs109652151	MAN1A2;TRNAE-UUC_20	dpr	AA	2.21	12.4572	1234	2_2	0.861	0.125	1_1	0.198	0.511	1_2	-0.517	0.187	2_1	-0.638	0.177
2	105743770	rs109611556	LOC107131613(u)	2	108821519	rs137801842	LOC100336136(d)	dpr	AA	-2.24	12.4535	1235	1_2	0.574	0.178	2_1	0.269	0.462	1_1	-0.471	0.235	2_2	-0.926	0.125
5	39451743	rs137798367	PDZRN4	5	39562311	rs135164333	PDZRN4	dpr	AA	2.05	12.4498	1236	2_2	0.783	0.151	1_1	0.174	0.437	1_2	-0.335	0.275	2_1	-0.753	0.136
18	4624565	rs41857868	ADAMTS18	18	4772831	rs41864407	ADAMTS18;NUDT7	dpr	AA	1.96	12.4486	1237	1_1	0.38	0.305	2_2	0.374	0.309	2_1	-0.546	0.202	1_2	-0.663	0.184
X	106615570	rs3423624376	LOC112445215;CFAP47	X	107732417	rs43712654	LOC100140593;TRNAH-AUG_3	dpr	AA	-2.16	12.4486	1238	2_1	0.628	0.234	1_2	0.214	0.41	2_2	-0.613	0.189	1_1	-0.709	0.167
8	36818848	rs43549012	PTPRD;DMAC1	19	24714262	rs137740073	CYB5D2	dpr	AA	-2.57	12.4486	1239	2_1	1.46	0.0558	1_2	0.348	0.32	1_1	-0.0348	0.377	2_2	-0.729	0.247
14	35751572	rs3423093613	TRPA1;LOC112449577	14	35862312	rs3423371011	LOC112449577;LOC112449516	dpr	AA	-2.73	12.4449	1240	2_1	0.483	0.201	1_2	0.248	0.505	1_1	-0.545	0.227	2_2	-1.45	0.0679
29	12310178	rs42339353	DLG2;CCDC90B	29	13208495	rs109096695	LOC107131952;LOC783542	dpr	AA	2.19	12.4449	1241	2_2	0.888	0.12	1_1	0.199	0.496	2_1	-0.475	0.229	1_2	-0.625	0.155
6	47702309	rs137177389	blank	6	51037196	rs43461963	LOC112447014(d)	dpr	AA	-2.3	12.4425	1242	2_1	0.721	0.202	1_2	0.158	0.435	1_1	-0.389	0.248	2_2	-1.03	0.114
18	55111474	rs109110399	GRIN2D	18	55631111	rs109767408	C18H19orf73	dpr	AA	-2.48	12.4413	1243	2_1	1.14	0.0917	1_2	0.148	0.587	2_2	-0.57	0.176	1_1	-0.625	0.144
20	45055228	rs42657875	LOC112443070(u)	20	47459263	rs43199056	LOC104975285(u)	dpr	AA	-2.16	12.4389	1244	2_1	0.657	0.147	1_2	0.273	0.482	1_1	-0.593	0.173	2_2	-0.633	0.198
19	59968306	rs132726909	LOC112442580;LOC104975158	19	60205030	rs132737033	LOC104975158;LOC112442581	dpr	AA	-2.49	12.4365	1245	1_2	0.77	0.135	2_1	0.234	0.536	2_2	-0.54	0.204	1_1	-0.947	0.125
22	14872351	rs133667457	ACKR2	22	18443713	rs110952879	LOC112443504	dpr	AA	-1.97	12.4365	1246	2_1	0.702	0.163	1_2	0.234	0.404	1_1	-0.371	0.264	2_2	-0.662	0.168
20	70309179	rs42777665	TRNAC-GCA_215;LOC100848056	20	70415421	rs42844659	LOC100848056;LOC112442970	dpr	AA	2.09	12.433	1247	1_1	0.762	0.154	2_2	0.191	0.466	1_2	-0.456	0.234	2_1	-0.68	0.146
1	63139698	rs41624979	blank	1	63473042	rs41806014	IGSF11(u)	dpr	AA	-2.04	12.433	1248	2_1	0.569	0.257	1_2	0.198	0.381	1_1	-0.514	0.222	2_2	-0.761	0.141
2	105743770	rs109611556	LOC107131613(u)	2	109159099	rs43323820	LOC100336136;LOC104971315	dpr	AA	2.18	12.4318	1249	1_1	0.425	0.247	2_2	0.345	0.405	2_1	-0.678	0.182	1_2	-0.73	0.166
5	13697150	rs135206002	LOC781108(d)	5	15092362	rs109230327	ALX1;LOC112446648	dpr	AA	-2.22	12.4306	1250	2_1	0.576	0.19	1_2	0.274	0.434	1_1	-0.458	0.251	2_2	-0.91	0.125
14	35815088	rs3423093914	LOC112449577;LOC112449516	14	35862312	rs3423371011	LOC112449577;LOC112449516	dpr	AA	-3.21	12.4295	1251	2_1	0.309	0.33	1_2	0.238	0.501	1_1	-1.2	0.0969	2_2	-1.46	0.0719
29	10920565	rs41587346	DLG2	29	12310178	rs42339353	DLG2;CCDC90B	dpr	AA	1.94	12.4295	1252	2_2	0.613	0.185	1_1	0.315	0.336	2_1	-0.346	0.315	1_2	-0.671	0.164
9	93899929	rs110436373	MIR2481;TMEM242	9	94022498	rs109388767	ZDHHC14	dpr	AA	2.13	12.4283	1253	1_1	0.464	0.242	2_2	0.282	0.412	2_1	-0.545	0.209	1_2	-0.841	0.137
X	30529442	rs135743843	LOC112445213;FMR1	X	31088648	rs110854761	FMR1NB;AFF2	dpr	AA	2.23	12.4248	1254	2_2	0.603	0.249	1_1	0.169	0.436	1_2	-0.566	0.173	2_1	-0.89	0.142
6	52754659	rs134539108	TRNAC-GCA_81;LOC112447188	6	56874222	rs109429471	C6H4orf19	dpr	AA	2.55	12.4225	1255	2_2	1.18	0.143	1_1	0.0421	0.554	1_2	-0.513	0.182	2_1	-0.813	0.121
3	19209742	rs110808151	TUFT1	3	20582892	rs135504367	LOC100847236;TRNAW-CCA_4	dpr	AA	-1.94	12.4214	1256	1_2	0.469	0.233	2_1	0.28	0.367	2_2	-0.381	0.259	1_1	-0.809	0.14
X	97472503	rs3423574145	ZNF674;LOC112445098	X	97844688	rs208237872	LOC112445312;MIR222	dpr	AA	2.65	12.4202	1257	1_1	0.451	0.324	2_2	0.224	0.418	1_2	-0.835	0.179	2_1	-1.14	0.0784
13	18031893	rs134545785	APBB1IP	13	18247022	rs133262453	CREM	dpr	AA	2.43	12.4191	1258	1_1	0.532	0.215	2_2	0.228	0.509	2_1	-0.765	0.14	1_2	-0.905	0.137
10	48670398	rs43708660	VPS13C;LOC112448463	10	48812013	rs136278825	LOC112448463;RORA	dpr	AA	2.14	12.4168	1259	1_1	0.641	0.189	2_2	0.208	0.434	2_1	-0.409	0.253	1_2	-0.878	0.124
6	40353309	rs109312348	KCNIP4	6	40583332	rs110472090	KCNIP4	dpr	AA	2.07	12.4168	1260	2_2	0.507	0.189	1_1	0.327	0.429	2_1	-0.577	0.207	1_2	-0.663	0.176
X	88233646	rs134646183	DGKK;LOC107132069	X	94891180	rs133827318	LOC100301447;LAS1L	dpr	AA	1.95	12.4168	1261	2_2	0.551	0.202	1_1	0.251	0.414	1_2	-0.444	0.215	2_1	-0.705	0.169
6	112436977	rs110177352	LOC112447132;LOC112447222	6	112453543	rs42531449	LOC112447132;LOC112447222	dpr	AA	2.19	12.4157	1262	1_1	0.483	0.222	2_2	0.277	0.383	2_1	-0.384	0.302	1_2	-1.05	0.0926
17	32942658	rs133980726	LOC112442025;ANKRD50	17	33205980	rs135915061	ANKRD50(d)	dpr	AA	2.37	12.4157	1263	1_1	0.65	0.19	2_2	0.245	0.448	1_2	-0.557	0.276	2_1	-0.921	0.0863
5	117101482	rs110066625	TBC1D22A	5	118028673	rs108995840	LOC112446787;LOC101904776	dpr	AA	-1.91	12.4145	1264	1_2	0.581	0.202	2_1	0.34	0.324	1_1	-0.411	0.276	2_2	-0.577	0.198
X	97492476	rs3423592593	ZNF674;LOC112445098	X	97730883	rs137398477	LOC112445098;LOC112445312	dpr	AA	-2.38	12.4134	1265	2_1	0.448	0.293	1_2	0.288	0.397	2_2	-0.736	0.211	1_1	-0.912	0.0991
1	54908193	rs3423093569	LOC614129;LOC112448372	1	55417768	rs110823196	TRNAE-UUC;LOC782775	dpr	AA	2.01	12.4134	1266	2_2	0.568	0.199	1_1	0.255	0.404	1_2	-0.444	0.265	2_1	-0.745	0.132
27	10814612	rs110218507	LOC112444670(d)	27	11839242	rs110549019	LOC107131904;TRNAC-GCA_248	dpr	AA	2.05	12.4101	1267	1_1	0.47	0.249	2_2	0.297	0.367	1_2	-0.479	0.256	2_1	-0.806	0.128
6	61836407	rs109144889	GRXCR1;LOC112447156	6	63986107	rs134457444	LOC112447181;LOC112447015	dpr	AA	-2.16	12.4101	1268	2_1	0.378	0.321	1_2	0.353	0.339	1_1	-0.658	0.194	2_2	-0.773	0.146
5	118239809	rs135641311	LOC101904776;FAM19A5	5	118249795	rs109529612	LOC101904776;FAM19A5	dpr	AA	-2.73	12.4089	1269	1_2	0.677	0.265	2_1	0.114	0.417	2_2	-0.528	0.251	1_1	-1.41	0.0667
5	37880254	rs110976445	LOC112446801;PRICKLE1	5	39699760	rs137161725	LOC100139418;CNTN1	dpr	AA	-1.92	12.4067	1270	1_2	0.676	0.186	2_1	0.218	0.398	2_2	-0.456	0.212	1_1	-0.566	0.204
21	32015305	rs109398984	ENSBTAG00000052779	21	32120143	rs41974898	PSTPIP1	dpr	AA	-2.45	12.4056	1271	2_1	0.868	0.178	1_2	0.0904	0.547	1_1	-0.701	0.152	2_2	-0.794	0.123
20	54685844	rs136777380	LOC781508;LOC100139012	20	55232425	rs41657928	LOC784462(u)	dpr	AA	-2.25	12.4056	1272	2_1	0.933	0.132	1_2	0.155	0.499	1_1	-0.449	0.234	2_2	-0.709	0.135
18	56741333	rs3423439740	C18H19orf81	18	57409505	rs135129428	VSIG10L	dpr	AA	-2.18	12.4034	1273	1_2	0.447	0.282	2_1	0.285	0.39	2_2	-0.68	0.172	1_1	-0.771	0.156
6	39247382	rs110720824	blank	6	39755061	rs110460522	SLIT2(u)	dpr	AA	-2.07	12.4023	1274	2_1	0.526	0.256	1_2	0.267	0.375	2_2	-0.63	0.227	1_1	-0.648	0.141
14	34707780	rs136395279	LOC783431;LOC112449626	14	36821077	rs3423353082	STAU2	dpr	AA	-2.39	12.4012	1275	1_2	0.713	0.159	2_1	0.231	0.397	1_1	-0.326	0.369	2_2	-1.12	0.0757
9	2681750	rs42687876	LOC100299705(d)	9	2952558	rs43582937	blank	dpr	AA	-2.19	12.4001	1276	1_2	0.444	0.241	2_1	0.291	0.429	2_2	-0.521	0.184	1_1	-0.935	0.146
17	31892333	rs110556114	LOC781055;FAT4	17	32300369	rs42131240	LOC781055;FAT4	dpr	AA	2.05	12.3979	1277	2_2	0.79	0.144	1_1	0.214	0.451	1_2	-0.489	0.218	2_1	-0.556	0.187
9	2689583	rs135304742	LOC100299705(d)	9	2952558	rs43582937	blank	dpr	AA	-2.19	12.3969	1278	1_2	0.443	0.241	2_1	0.291	0.429	2_2	-0.52	0.184	1_1	-0.936	0.146
4	106848043	rs109189351	LOC785618;TAS2R60	4	107025021	rs134256170	TCAF1	dpr	AA	1.97	12.3958	1279	1_1	0.549	0.247	2_2	0.242	0.367	1_2	-0.501	0.205	2_1	-0.672	0.182
23	47717939	rs110777221	BMP6;LOC783337	23	47906625	rs42037796	DSP;RIOK1	dpr	AA	2.4	12.3958	1280	2_2	0.76	0.21	1_1	0.138	0.457	1_2	-0.523	0.225	2_1	-0.976	0.108
3	42665975	rs29011360	LOC112446147;GPR88	3	43820981	rs108998940	LOC107132306;PLPPR4	dpr	AA	-2.41	12.3958	1281	1_2	0.748	0.203	2_1	0.137	0.451	1_1	-0.472	0.261	2_2	-1.06	0.0853
29	11617159	rs29015214	DLG2	29	13120237	rs109887705	LOC107131952;LOC783542	dpr	AA	2.45	12.3947	1282	1_1	1.02	0.0985	2_2	0.15	0.498	1_2	-0.291	0.32	2_1	-0.992	0.0828
18	21555192	rs109945424	LOC112442284	18	22105411	rs41870148	FTO	dpr	AA	2.17	12.3936	1283	1_1	0.384	0.263	2_2	0.349	0.348	2_1	-0.424	0.292	1_2	-1.02	0.0967
15	56128897	rs137551547	LOC112441553;LOC107133182	15	58441291	rs135834174	BDNF	dpr	AA	-2.15	12.3904	1284	1_2	0.502	0.267	2_1	0.278	0.359	1_1	-0.537	0.264	2_2	-0.833	0.11
17	43711265	rs109901542	GUCY1A1;LOC101904168	17	43968338	rs110392569	ZNF605	dpr	AA	-2.22	12.3883	1285	1_2	0.823	0.173	2_1	0.124	0.495	2_2	-0.521	0.198	1_1	-0.752	0.134
5	23565887	rs110636831	CRADD	5	24636624	rs110767777	LOC112446658;NDUFA12	dpr	AA	2.79	12.3883	1286	2_2	0.651	0.247	1_1	0.179	0.414	2_1	-0.571	0.286	1_2	-1.39	0.0519
9	2685486	rs42687898	LOC100299705(d)	9	2952558	rs43582937	blank	dpr	AA	-2.19	12.382	1287	1_2	0.444	0.241	2_1	0.29	0.429	2_2	-0.52	0.184	1_1	-0.935	0.146
1	54908193	rs3423093569	LOC614129;LOC112448372	1	55395795	rs109104109	TRNAE-UUC;LOC782775	dpr	AA	2.07	12.382	1288	2_2	0.475	0.23	1_1	0.323	0.31	1_2	-0.315	0.36	2_1	-0.961	0.1
9	69532134	rs109072210	ARG1	9	72323474	rs110539255	SGK1	dpr	AA	2.26	12.382	1289	2_2	0.716	0.146	1_1	0.249	0.463	2_1	-0.42	0.269	1_2	-0.878	0.122
8	64603298	rs109532628	LOC101908166	8	71459137	rs136081778	LOC539009;ADAMDEC1	dpr	AA	-3.28	12.3809	1290	2_1	1.52	0.0657	1_2	0.0988	0.628	2_2	-0.396	0.259	1_1	-1.27	0.0468
6	31857310	rs109166603	GRID2	6	32151495	rs41650764	GRID2	dpr	AA	-2.16	12.3799	1291	2_1	0.727	0.165	1_2	0.201	0.432	1_1	-0.401	0.298	2_2	-0.829	0.106
5	68216492	rs135157602	CHST11	5	68293598	rs109289741	CHST11	dpr	AA	-2.08	12.3747	1292	2_1	0.453	0.261	1_2	0.367	0.305	2_2	-0.384	0.305	1_1	-0.876	0.129
2	109212231	rs133084090	LOC100336136;LOC104971315	2	109489418	rs137613459	LOC104971315(u)	dpr	AA	-1.83	12.3747	1293	2_1	0.425	0.295	1_2	0.38	0.265	2_2	-0.51	0.233	1_1	-0.519	0.207
8	49278445	rs110453765	ENSBTAG00000052764	8	51553057	rs43561689	LOC786030;PCSK5	dpr	AA	2.38	12.3706	1294	2_2	0.554	0.165	1_1	0.262	0.522	1_2	-0.582	0.197	2_1	-0.977	0.117
6	36851143	rs3423220746	MEPE	6	38273065	rs136442844	LOC782905(d)	dpr	AA	-3.24	12.3696	1295	2_1	0.331	0.233	1_2	0.271	0.577	1_1	-1.11	0.135	2_2	-1.52	0.0547
8	39584890	rs29016846	RCL1	8	39640726	rs133016582	RCL1	dpr	AA	-2.21	12.3665	1296	1_2	0.36	0.303	2_1	0.331	0.385	2_2	-0.748	0.175	1_1	-0.773	0.137
23	16010670	rs109120180	TRERF1	23	16163342	rs41667513	LOC112443875;LOC112443876	dpr	AA	1.89	12.3665	1297	2_2	0.483	0.232	1_1	0.43	0.264	1_2	-0.353	0.326	2_1	-0.625	0.177
27	42175859	rs42135464	LOC104976142;LOC101905290	27	42685035	BovineHD2700012303	UBE2E2	dpr	AA	-2.04	12.3665	1298	1_2	0.695	0.176	2_1	0.245	0.417	2_2	-0.552	0.204	1_1	-0.553	0.202
17	22196315	rs109733792	LOC112442137(u)	17	22438968	rs110306595	LOC112442137(d)	dpr	AA	-2.06	12.3655	1299	1_2	0.521	0.278	2_1	0.237	0.361	2_2	-0.554	0.201	1_1	-0.747	0.16
2	106732711	rs43313917	TTLL4;CYP27A1	2	108865422	rs43317713	LOC100336136(d)	dpr	AA	2.32	12.3645	1300	1_1	0.964	0.148	2_2	0.089	0.506	2_1	-0.37	0.233	1_2	-0.901	0.113
17	24975427	rs136588218	TRNAC-GCA_190;LOC112442019	17	27372329	rs136960061	LOC112441995(u)	dpr	AA	1.95	12.3645	1301	1_1	0.569	0.221	2_2	0.28	0.336	1_2	-0.387	0.297	2_1	-0.716	0.147
24	35426847	rs109129223	COLEC12	24	35452705	rs42050139	COLEC12;CETN1	dpr	AA	-2.74	12.3635	1302	1_2	1.05	0.195	2_1	-0.0283	0.575	1_1	-0.658	0.133	2_2	-1.05	0.0969
29	23399004	rs110443594	ENSBTAG00000050228	29	23661968	rs42095209	ENSBTAG00000050228	dpr	AA	-2.08	12.3625	1303	1_2	0.434	0.245	2_1	0.319	0.4	1_1	-0.598	0.198	2_2	-0.734	0.157
9	2428604	rs3423093052	LOC100299705(u)	9	2717688	rs42695660	LOC100299705(d)	dpr	AA	-2.95	12.3615	1304	2_1	0.545	0.19	1_2	0.227	0.551	1_1	-0.704	0.199	2_2	-1.47	0.0604
20	58379906	rs42640153	ANKH	20	58662803	rs109965368	TRIO	dpr	AA	1.88	12.3605	1305	2_2	0.449	0.277	1_1	0.371	0.266	1_2	-0.389	0.294	2_1	-0.668	0.163
2	105777668	rs43717935	LOC107131613(u)	2	109159099	rs43323820	LOC100336136;LOC104971315	dpr	AA	2.21	12.3595	1306	1_1	0.402	0.264	2_2	0.359	0.394	1_2	-0.706	0.177	2_1	-0.742	0.165
9	52618818	rs42373472	MMS22L;KLHL32	9	54675341	rs43601136	LOC112448133	dpr	AA	-1.97	12.3585	1307	2_1	0.774	0.136	1_2	0.285	0.388	2_2	-0.414	0.263	1_1	-0.501	0.213
1	137344320	rs43274059	ACPP;TRNAC-ACA_4	1	142369967	rs110858191	UMODL1	dpr	AA	2.44	12.3585	1308	2_2	0.982	0.101	1_1	0.183	0.525	2_1	-0.355	0.264	1_2	-0.923	0.11
8	42809569	rs135403698	TRNAC-GCA_102;LOC104972817	8	42908072	rs42835675	TRNAC-GCA_102;LOC104972817	dpr	AA	2.13	12.3575	1309	2_2	0.483	0.193	1_1	0.335	0.431	1_2	-0.523	0.221	2_1	-0.786	0.155
1	95198653	rs132691544	FNDC3B	1	95615413	rs29015093	LOC112447728;TMEM212	dpr	AA	2.04	12.3575	1310	2_2	0.697	0.17	1_1	0.226	0.428	2_1	-0.458	0.248	1_2	-0.662	0.154
11	159352	rs42712231	ZC3H6	11	949680	rs135592320	ENSBTAG00000049271	dpr	AA	-2.49	12.3575	1311	1_2	1.34	0.0709	2_1	0.155	0.553	2_2	-0.404	0.226	1_1	-0.594	0.151
14	42846993	rs41567047	STMN2	14	43931249	rs133179734	ZNF704	dpr	AA	2.03	12.3575	1312	1_1	0.45	0.232	2_2	0.444	0.272	2_1	-0.324	0.363	1_2	-0.817	0.132
20	62270535	rs41642588	CTNND2	20	62651021	rs3423479810	ANKRD33B	dpr	AA	-2.53	12.3556	1313	2_1	0.565	0.369	1_2	0.101	0.361	1_1	-0.809	0.161	2_2	-1.05	0.109
13	57971981	rs41576533	VAPB;RAB22A	13	61686658	rs109434648	PLAGL2	dpr	AA	2.76	12.3536	1314	2_2	1.19	0.147	1_1	-0.0353	0.564	2_1	-0.297	0.22	1_2	-1.31	0.0695
11	45989436	rs110331418	NCK2	11	46162418	rs135352249	LOC112448781	dpr	AA	-2.51	12.3526	1315	1_2	1.15	0.102	2_1	0.71	0.169	1_1	-0.323	0.473	2_2	-0.332	0.256
20	37811427	rs110515218	SLC1A3;RANBP3L	20	38548974	BovineHD2000010988	SPEF2	dpr	AA	-1.82	12.3526	1316	2_1	0.457	0.232	1_2	0.371	0.311	2_2	-0.414	0.262	1_1	-0.582	0.194
18	40109401	rs42674881	HYDIN	18	40219814	rs110785717	HYDIN;LOC112442400	dpr	AA	-2.32	12.3516	1317	2_1	0.568	0.281	1_2	0.149	0.428	2_2	-0.62	0.173	1_1	-0.982	0.118
13	40737081	rs110431017	LOC112449289;NKX2-2	13	41575116	rs41691745	FOXA2;LOC781139	dpr	AA	2.76	12.3516	1318	1_1	0.673	0.298	2_2	0.046	0.441	1_2	-0.626	0.187	2_1	-1.41	0.0735
17	8631136	rs109397549	IQCM;TRNAC-GCA_188	17	8697842	rs109995100	TRNAC-GCA_188;LOC101905833	dpr	AA	-2.32	12.3507	1319	2_1	1.32	0.0684	1_2	0.22	0.446	2_2	-0.372	0.273	1_1	-0.409	0.213
15	75221924	rs41624119	PRDM11	15	75401438	rs109644955	SYT13;LOC107133190	dpr	AA	-2.45	12.3507	1320	1_2	0.562	0.308	2_1	0.149	0.423	2_2	-0.824	0.116	1_1	-0.918	0.153
15	83118732	rs135009368	ENSBTAG00000053835	15	83415541	rs137561442	LOC101908134	dpr	AA	-2.26	12.3497	1321	1_2	0.432	0.276	2_1	0.277	0.42	1_1	-0.76	0.181	2_2	-0.793	0.123
15	38501743	rs110265382	SPON1	15	38519368	rs136274117	SPON1	dpr	AA	-2.23	12.3478	1322	1_2	0.815	0.153	2_1	0.171	0.494	2_2	-0.485	0.216	1_1	-0.763	0.137
20	36150277	rs109556491	EGFLAM	20	36291365	rs41946928	LOC104975277	dpr	AA	2.03	12.3468	1323	2_2	0.589	0.18	1_1	0.278	0.422	2_1	-0.5	0.249	1_2	-0.663	0.149
17	45388259	rs42682715	SFSWAP;LOC104974619	17	46172575	rs109650119	ADGRD1	dpr	AA	-2.34	12.3439	1324	1_2	0.704	0.186	2_1	0.175	0.506	2_2	-0.658	0.185	1_1	-0.799	0.122
1	131688828	rs109964067	TRNAG-CCC_6;LOC112448286	1	134081566	rs133313907	LOC112448276;EPHB1	dpr	AA	2.57	12.342	1325	1_1	1.13	0.123	2_2	0.0741	0.608	1_2	-0.644	0.126	2_1	-0.723	0.143
1	108221202	rs109474717	SCHIP1	1	108245744	rs42356323	IQCJ	dpr	AA	-2.56	12.3401	1326	2_1	0.394	0.187	1_2	0.27	0.521	1_1	-0.49	0.213	2_2	-1.4	0.0787
16	31415926	rs42383968	SMYD3	16	31834328	rs42380133	KIF26B	dpr	AA	-1.91	12.3401	1327	1_2	0.423	0.3	2_1	0.304	0.311	2_2	-0.49	0.235	1_1	-0.692	0.154
3	58640811	rs109879494	DDAH1	3	60749290	rs43339192	TTLL7(d)	dpr	AA	2.26	12.3401	1328	2_2	0.594	0.163	1_1	0.284	0.405	2_1	-0.358	0.345	1_2	-1.02	0.087
5	69204632	rs132713848	C5H12orf75;NUAK1	5	71377392	rs42793384	SYN3	dpr	AA	-2.24	12.3401	1329	1_2	0.742	0.146	2_1	0.232	0.431	1_1	-0.358	0.319	2_2	-0.904	0.104
6	51254431	rs3423092874	LOC112447014;LOC788223	6	51441525	rs29011427	LOC112447014;LOC788223	dpr	AA	2.61	12.3391	1330	2_2	0.745	0.187	1_1	0.123	0.472	2_1	-0.39	0.275	1_2	-1.36	0.0662
27	32193746	rs137066933	KCNU1	27	32267076	rs132983788	KCNU1	dpr	AA	-2.51	12.3344	1331	1_2	0.504	0.217	2_1	0.254	0.491	1_1	-0.699	0.208	2_2	-1.05	0.0841
8	82834976	rs134322944	LOC112447893;LOC112447829	8	82852630	rs109847382	ENSBTAG00000053599	dpr	AA	-2.69	12.3335	1332	1_2	0.39	0.431	2_1	0.218	0.337	2_2	-0.979	0.114	1_1	-1.1	0.118
19	7537966	rs133533468	NOG;C19H17orf67	19	7822584	rs109054030	SCPEP1	dpr	AA	-2.29	12.3325	1333	2_1	0.621	0.142	1_2	0.246	0.53	2_2	-0.489	0.199	1_1	-0.933	0.13
6	43203904	rs135500316	LOC112447204;PPARGC1A	6	44276184	rs110829720	LOC100138258	dpr	AA	-2.38	12.3325	1334	2_1	0.376	0.457	1_2	0.28	0.257	2_2	-0.836	0.175	1_1	-0.888	0.11
X	96676617	rs136360102	ARHGEF9	X	97730883	rs137398477	LOC112445098;LOC112445312	dpr	AA	2.37	12.3316	1335	1_1	0.484	0.29	2_2	0.244	0.417	2_1	-0.796	0.105	1_2	-0.841	0.189
22	57349082	rs133940429	NR2C2	22	57531507	rs137544045	FGD5;C22H3orf20	dpr	AA	2.97	12.3288	1336	2_2	1.15	0.0971	1_1	0.151	0.622	2_1	-0.572	0.196	1_2	-1.1	0.085
9	14780945	rs110820983	COL12A1;COX7A2	9	15489185	rs42754743	MYO6	dpr	AA	2.06	12.3261	1337	2_2	0.46	0.293	1_1	0.276	0.358	1_2	-0.471	0.167	2_1	-0.853	0.182
7	42777191	rs3423242429	LOC789031;LOC789041	7	43541948	rs43500049	CNN2	dpr	AA	2.32	12.3224	1338	1_1	0.813	0.191	2_2	0.104	0.509	2_1	-0.637	0.178	1_2	-0.768	0.123
18	13262288	rs41635523	KLHDC4;SLC7A5	18	15426882	rs109467565	DNAJA2;LOC789587	dpr	AA	2.85	12.3206	1339	2_2	1.73	0.0422	1_1	0.133	0.595	1_2	-0.3	0.252	2_1	-0.691	0.111
11	24856953	rs109244393	KCNG3	11	25125952	rs135213458	HAAO;LOC112448764	dpr	AA	2.31	12.3197	1340	1_1	0.374	0.418	2_2	0.279	0.292	2_1	-0.591	0.151	1_2	-1.07	0.139
6	56706482	rs29017197	NWD2	6	57564529	rs41653366	LOC104972737;LOC112447064	dpr	AA	2.15	12.3188	1341	2_2	0.798	0.156	1_1	0.16	0.472	1_2	-0.401	0.243	2_1	-0.789	0.13
2	135588930	rs43332879	ATP13A2	2	135727874	rs110625108	SPATA21	dpr	AA	-2.16	12.3179	1342	1_2	0.818	0.142	2_1	0.158	0.466	1_1	-0.333	0.278	2_2	-0.848	0.115
13	26934146	rs3423334568	TRNAE-UUC_63(d)	13	27437406	rs133765896	OPTN(u)	dpr	AA	-3.2	12.3179	1343	1_2	0.294	0.336	2_1	0.268	0.442	1_1	-0.712	0.173	2_2	-1.93	0.049
5	32735476	rs42849312	LOC112446682;LOC101902438	5	33651787	rs42364009	SLC38A4;LOC112446686	dpr	AA	2.87	12.3179	1344	2_2	0.6	0.199	1_1	0.176	0.586	1_2	-0.813	0.113	2_1	-1.28	0.102
6	46591726	rs110825587	STIM2;LOC107132563	6	46870589	rs41596020	LOC107132563;LOC112447013	dpr	AA	2	12.317	1345	1_1	0.52	0.275	2_2	0.226	0.358	2_1	-0.558	0.226	1_2	-0.695	0.141
16	14019626	rs137132194	LOC112441891;LOC789551	16	15252312	rs109898299	BRINP3	dpr	AA	2.08	12.3143	1346	2_2	0.703	0.169	1_1	0.228	0.408	1_2	-0.361	0.282	2_1	-0.784	0.141
6	43594927	rs136224100	PPARGC1A	6	44276184	rs110829720	LOC100138258	dpr	AA	-2.49	12.3125	1347	2_1	0.366	0.485	1_2	0.313	0.218	2_2	-0.736	0.214	1_1	-1.08	0.0817
6	18320079	rs43134918	DKK2;TRNAC-GCA_78	6	19074455	rs42189699	TBCK;LOC101904481	dpr	AA	-2.18	12.3125	1348	2_1	0.916	0.125	1_2	0.155	0.485	2_2	-0.364	0.265	1_1	-0.744	0.125
9	61507930	rs3423284957	RNGTT;TRNAD-GUC_10	9	62947702	rs109708836	HTR1E	dpr	AA	2.01	12.3125	1349	2_2	0.556	0.211	1_1	0.286	0.383	1_2	-0.442	0.24	2_1	-0.723	0.166
19	9415419	rs109504781	HSF5	19	10222141	rs134102531	SMG8	dpr	AA	2.23	12.3116	1350	2_2	0.333	0.441	1_1	0.332	0.262	1_2	-0.704	0.146	2_1	-0.865	0.152
1	139876837	rs43275904	IGSF5	1	140754935	rs110332225	DSCAM	dpr	AA	1.92	12.3107	1351	1_1	0.487	0.217	2_2	0.415	0.255	1_2	-0.272	0.387	2_1	-0.749	0.141
X	62868327	rs3423565845	LOC112445256(u)	X	75821178	rs110591338	ENSBTAG00000052760	dpr	AA	-2.39	12.3098	1352	1_2	0.846	0.148	2_1	0.155	0.548	1_1	-0.543	0.154	2_2	-0.842	0.15
10	18492481	rs136677981	THSD4	10	19630614	rs135653713	ADPGK;LOC112448646	dpr	AA	-2.38	12.3063	1353	1_2	0.494	0.224	2_1	0.266	0.464	2_2	-0.623	0.203	1_1	-0.995	0.108
X	89105824	rs134473880	NUDT11;LOC112445076	X	89292278	rs109076108	ENSBTAG00000053722	dpr	AA	-2.91	12.3045	1354	1_2	1.36	0.103	2_1	0.0512	0.666	1_1	-0.748	0.0948	2_2	-0.758	0.136
1	136734614	rs43611067	LOC101902787;NPHP3	1	139033919	rs41621745	ATP2C1;PSMG1	dpr	AA	2.17	12.3036	1355	2_2	0.866	0.126	1_1	0.191	0.456	2_1	-0.327	0.288	1_2	-0.781	0.13
9	23556631	rs109719362	SNAP91	9	24125682	rs110374289	RSPO3	dpr	AA	2.4	12.3019	1356	2_2	0.569	0.201	1_1	0.194	0.496	2_1	-0.453	0.203	1_2	-1.19	0.1
26	21267896	rs136334180	SCD	26	21494663	rs42092174	HIF1AN;LOC104975965	dpr	AA	-2.19	12.301	1357	2_1	0.986	0.0985	1_2	0.215	0.45	1_1	-0.315	0.308	2_2	-0.678	0.143
6	36635943	rs41622323	PKD2	6	36725781	rs3423215217	SPP1	dpr	AA	4.11	12.3002	1358	2_2	1.85	0.0497	1_1	0.0787	0.799	1_2	-0.881	0.0986	2_1	-1.3	0.0525
26	32875767	rs110776958	LOC615290	26	34120487	rs109399375	NRAP	dpr	AA	1.93	12.2967	1359	1_1	0.482	0.28	2_2	0.338	0.296	1_2	-0.534	0.201	2_1	-0.574	0.222
8	20258550	rs109087944	LOC616508;ELAVL2	8	25227176	rs132824857	SAXO1	dpr	AA	-2.89	12.2967	1360	2_1	1.49	0.0845	1_2	0.0664	0.657	1_1	-0.571	0.148	2_2	-0.767	0.111
20	36362402	rs136397275	LOC104975277;LOC112443082	20	36433099	rs109281913	LOC104975277;LOC112443082	dpr	AA	-2.4	12.295	1361	2_1	1.39	0.0623	1_2	0.216	0.467	2_2	-0.356	0.245	1_1	-0.445	0.225
6	36020783	rs137658158	FAM13A	6	36851143	rs3423220746	MEPE	dpr	AA	-2.27	12.295	1362	1_2	0.584	0.156	2_1	0.262	0.519	1_1	-0.633	0.192	2_2	-0.795	0.133
23	47707329	rs110830298	BMP6;LOC783337	23	47906625	rs42037796	DSP;RIOK1	dpr	AA	-2.01	12.2933	1363	1_2	0.679	0.209	2_1	0.202	0.392	2_2	-0.488	0.225	1_1	-0.638	0.174
18	13303377	rs41606534	SLC7A5	18	17934161	rs3423448652	C18H16orf78;ZNF423	dpr	AA	-2.38	12.2907	1364	1_2	0.734	0.173	2_1	0.188	0.518	1_1	-0.684	0.153	2_2	-0.772	0.156
5	13476153	rs136114617	LOC781108(u)	5	14483093	rs110445397	LOC112446849;SLC6A15	dpr	AA	-2.41	12.2865	1365	2_1	0.365	0.208	1_2	0.343	0.496	2_2	-0.73	0.175	1_1	-0.971	0.121
19	59568609	rs109975839	LOC101903073;LOC112442580	19	59592874	rs110630708	LOC101903073;LOC112442580	dpr	AA	1.95	12.2857	1366	2_2	0.78	0.134	1_1	0.283	0.368	2_1	-0.346	0.31	1_2	-0.537	0.188
3	32959331	rs110897429	CYM;PROK1	3	33317021	rs110600081	UBL4B	dpr	AA	2.39	12.2857	1367	2_2	0.595	0.184	1_1	0.228	0.527	1_2	-0.715	0.13	2_1	-0.854	0.16
1	156059225	rs109133634	LOC112448186;KCNH8	1	156183596	rs110880505	KCNH8(u)	dpr	AA	2.31	12.284	1368	1_1	0.732	0.131	2_2	0.215	0.483	1_2	-0.353	0.289	2_1	-1.01	0.0971
5	36026278	rs110013291	TMEM117	5	37506845	rs133607186	LOC786089;TRNAS-GGA_11	dpr	AA	2.36	12.2832	1369	2_2	0.742	0.175	1_1	0.152	0.444	2_1	-0.334	0.294	1_2	-1.14	0.0869
5	118140212	rs134429826	LOC101904776;FAM19A5	5	118949961	rs3423206754	LOC112446632;LOC531175	dpr	AA	2.72	12.2823	1370	1_1	1.02	0.0893	2_2	0.175	0.458	2_1	-0.226	0.389	1_2	-1.31	0.0634
17	16189298	rs109468604	IL15;ZNF330	17	16325626	rs135397482	IL15;ZNF330	dpr	AA	1.96	12.2807	1371	2_2	0.561	0.243	1_1	0.267	0.351	1_2	-0.54	0.232	2_1	-0.598	0.174
6	81193079	rs137447239	EPHA5	6	83390077	rs135085350	UBA6	dpr	AA	-2.55	12.279	1372	1_2	0.847	0.142	2_1	0.146	0.445	2_2	-0.292	0.348	1_1	-1.26	0.0659
1	59814364	rs43236693	ZBTB20	1	59982960	rs42541719	LOC783942;LOC112446994	dpr	AA	-2.27	12.2765	1373	1_2	0.991	0.116	2_1	0.146	0.526	2_2	-0.444	0.228	1_1	-0.693	0.13
11	370815	rs135932963	TMEM87B;MERTK	11	2160500	rs109575126	FAHD2A	dpr	AA	2.25	12.2765	1374	2_2	0.697	0.175	1_1	0.247	0.462	2_1	-0.611	0.212	1_2	-0.698	0.152
5	95852137	rs109775252	LOC100139060;GRIN2B	5	96447316	rs136671302	GRIN2B;EMP1	dpr	AA	-2.36	12.2757	1375	1_2	0.359	0.259	2_1	0.34	0.43	2_2	-0.636	0.204	1_1	-1.03	0.107
20	58347935	rs136362381	ANKH	20	58566498	rs110840725	OTULINL	dpr	AA	-2.08	12.2749	1376	1_2	0.48	0.249	2_1	0.259	0.367	2_2	-0.395	0.268	1_1	-0.946	0.115
3	15390083	rs382781898	FAM189B;GBA	3	16039853	rs109742290	TDRD10	dpr	AA	2.3	12.2725	1377	2_2	0.532	0.2	1_1	0.221	0.475	1_2	-0.439	0.221	2_1	-1.11	0.103
6	83598711	rs29002977	TMPRSS11D;TMPRSS11A	6	85555803	rs134561708	LOC112447094;LOC100298118	dpr	AA	-2.65	12.2716	1378	1_2	0.987	0.114	2_1	0.153	0.615	2_2	-0.739	0.118	1_1	-0.775	0.154
X	97496443	rs81184371	ZNF674;LOC112445098	X	97844688	rs208237872	LOC112445312;MIR222	dpr	AA	-2.68	12.2708	1379	2_1	0.453	0.325	1_2	0.228	0.418	2_2	-0.864	0.179	1_1	-1.14	0.0772
26	25109960	rs110596487	ENSBTAG00000052009	26	25162901	rs110704832	LOC112444550;SORCS3	dpr	AA	2.27	12.2676	1380	2_2	0.672	0.286	1_1	0.0862	0.415	2_1	-0.703	0.135	1_2	-0.812	0.164
18	17194035	rs109649116	LOC104974836;LOC112442233	18	17335558	rs41867710	LOC104974836;LOC112442233	dpr	AA	-2	12.2652	1381	2_1	0.439	0.27	1_2	0.39	0.305	1_1	-0.477	0.261	2_2	-0.694	0.163
3	40436692	rs42697695	COL11A1	3	43046792	rs41659126	DBT	dpr	AA	2.09	12.2652	1382	1_1	0.857	0.142	2_2	0.189	0.453	1_2	-0.471	0.231	2_1	-0.568	0.174
13	24629031	rs133081973	KIAA1217	13	24752711	rs109732804	KIAA1217	dpr	AA	-2.11	12.2644	1383	2_1	0.447	0.295	1_2	0.314	0.324	1_1	-0.519	0.263	2_2	-0.827	0.118
6	81210015	rs132915761	EPHA5	6	84274386	rs109847069	LOC615303;LOC100847153	dpr	AA	2.32	12.2596	1384	2_2	1.02	0.0949	1_1	0.189	0.47	1_2	-0.285	0.322	2_1	-0.832	0.112
18	15604029	rs135048899	ITFG1	18	15890554	rs135553766	PHKB	dpr	AA	-1.91	12.2588	1385	1_2	0.478	0.259	2_1	0.373	0.288	1_1	-0.43	0.268	2_2	-0.626	0.185
11	14989250	rs43686298	BIRC6	11	15408451	rs43665072	LOC781061;LTBP1	dpr	AA	-2.04	12.2588	1386	2_1	0.449	0.229	1_2	0.311	0.413	1_1	-0.555	0.163	2_2	-0.721	0.195
13	25315727	rs41631720	KIAA1217	13	26372373	rs109348898	GPR158;MYO3A	dpr	AA	2.18	12.2565	1387	2_2	0.514	0.215	1_1	0.316	0.402	1_2	-0.463	0.241	2_1	-0.891	0.141
14	40773060	BovineHD1400012200	LOC101904449;LOC782385	14	42339132	rs135180587	LOC101904714;LOC112449623	dpr	AA	2.16	12.2541	1388	1_1	0.411	0.322	2_2	0.296	0.262	1_2	-0.317	0.321	2_1	-1.13	0.0954
5	35237422	rs133265941	ANO6;DBX2	5	37369509	rs41911717	LOC786089	dpr	AA	2.97	12.2541	1389	2_2	1.09	0.14	1_1	0.055	0.649	2_1	-0.824	0.116	1_2	-0.999	0.0937
14	34249373	rs42942055	LOC112449654;TRAM1	14	35079464	rs3423378481	EYA1	dpr	AA	2.62	12.2495	1390	2_2	0.95	0.106	1_1	0.193	0.557	2_1	-0.467	0.244	1_2	-1.01	0.0925
2	105080283	rs109037411	ENSBTAG00000048421	2	106134401	rs43315824	TNS1;RUFY4	dpr	AA	1.99	12.2495	1391	2_2	0.368	0.321	1_1	0.348	0.32	2_1	-0.638	0.179	1_2	-0.641	0.18
7	52664571	rs110103910	DIAPH1	18	16507273	rs137810605	ABCC12	dpr	AA	-2.85	12.2495	1392	1_2	1.02	0.124	2_1	0.0296	0.493	1_1	-0.194	0.337	2_2	-1.61	0.0464
7	26356614	rs136600273	LOC107132618	7	26466841	rs41612549	PRRC1	dpr	AA	2	12.2487	1393	2_2	0.659	0.169	1_1	0.321	0.337	1_2	-0.326	0.339	2_1	-0.697	0.156
18	44800061	rs109828137	GPI	18	46231726	rs110061741	ATP4A;LOC786928	dpr	AA	-2.38	12.2487	1394	1_2	0.521	0.274	2_1	0.246	0.374	1_1	-0.496	0.254	2_2	-1.11	0.0977
6	80983782	rs29012675	EPHA5	6	82992397	rs109825631	LOC101908113(u)	dpr	AA	2.71	12.2487	1395	1_1	0.391	0.378	2_2	0.206	0.318	1_2	-0.481	0.246	2_1	-1.64	0.0583
25	13277138	rs41648556	LOC100849865;PARN	25	13417874	rs109934816	PARN	dpr	AA	2.05	12.248	1396	1_1	0.616	0.203	2_2	0.2	0.449	1_2	-0.581	0.182	2_1	-0.656	0.166
20	5311880	rs209093757	LOC107131404;BOD1	20	5602625	rs42262460	LOC783392;CPEB4	dpr	AA	-2.15	12.2472	1397	2_1	0.722	0.174	1_2	0.2	0.467	1_1	-0.536	0.19	2_2	-0.692	0.169
27	25404371	rs109810559	LOC112444659;LOC104976077	27	25851141	rs41646813	TRNAE-UUC_104;LOC101904305	dpr	AA	2.27	12.2464	1398	1_1	0.782	0.15	2_2	0.204	0.501	2_1	-0.603	0.228	1_2	-0.679	0.121
3	77818956	rs3423157353	GADD45A;TRNAW-CCA_7	3	78175775	rs133620094	IL23R;C3H1orf141	dpr	AA	2.33	12.2457	1399	1_1	0.656	0.216	2_2	0.179	0.463	1_2	-0.567	0.203	2_1	-0.931	0.117
9	51310266	rs41612115	LOC112448129;LOC781989	9	52319603	rs109501290	LOC788043;LOC112448184	dpr	AA	2.13	12.2441	1400	1_1	0.42	0.347	2_2	0.285	0.322	1_2	-0.654	0.149	2_1	-0.766	0.182
6	18364684	rs137621723	DKK2;TRNAC-GCA_78	6	19074455	rs42189699	TBCK;LOC101904481	dpr	AA	-2.16	12.2426	1401	2_1	0.967	0.11	1_2	0.169	0.485	2_2	-0.36	0.266	1_1	-0.665	0.139
6	66961639	rs109156971	ENSBTAG00000051457	6	93771893	rs43479118	PAQR3;NAA11	dpr	AA	-3.01	12.2426	1402	2_1	1.6	0.0687	1_2	0.0847	0.674	1_1	-0.58	0.145	2_2	-0.741	0.113
29	3859119	rs136277225	LOC101907665(d)	29	4749934	rs136853357	LOC112444836	dpr	AA	2.87	12.2418	1403	1_1	0.783	0.147	2_2	0.199	0.574	1_2	-0.711	0.212	2_1	-1.18	0.0666
17	24975427	rs136588218	TRNAC-GCA_190;LOC112442019	17	26151841	rs136997680	LOC112442102(d)	dpr	AA	-2.35	12.2396	1404	1_2	0.669	0.176	2_1	0.245	0.397	1_1	-0.36	0.341	2_2	-1.08	0.0858
18	43864001	rs111026731	PEPD	18	44819468	rs109786930	PDCD2L	dpr	AA	-2.18	12.2388	1405	1_2	0.378	0.293	2_1	0.363	0.37	2_2	-0.678	0.139	1_1	-0.762	0.198
27	41682345	rs110999729	THRB	27	43262277	rs110272663	LOC112444604;LOC100300804	dpr	AA	2.46	12.2388	1406	2_2	1.3	0.0825	1_1	0.0948	0.59	1_2	-0.386	0.2	2_1	-0.68	0.127
14	42339132	rs135180587	LOC101904714;LOC112449623	14	42464881	rs110055817	LOC101904714;LOC112449623	dpr	AA	2.07	12.2381	1407	1_1	0.719	0.159	2_2	0.257	0.421	1_2	-0.474	0.259	2_1	-0.616	0.162
19	60195304	rs132918162	LOC104975158;LOC112442581	19	60394702	rs110328650	LOC112442581;KCNJ2	dpr	AA	2.37	12.2373	1408	1_1	0.46	0.29	2_2	0.237	0.355	2_1	-0.441	0.277	1_2	-1.23	0.0779
1	62009095	rs132660894	LOC518139;TRNAR-GCG	1	62523255	rs42624841	TRNAR-GCG(d)	dpr	AA	-1.87	12.2366	1409	2_1	0.469	0.256	1_2	0.308	0.332	1_1	-0.506	0.244	2_2	-0.589	0.168
11	13766539	rs42631431	ADD2;LOC112448755	11	13903987	rs109677705	TGFA	dpr	AA	2.93	12.2351	1410	1_1	0.467	0.334	2_2	0.155	0.351	2_1	-0.474	0.27	1_2	-1.84	0.0447
13	40187066	rs41691387	RALGAPA2	13	41098995	rs42720120	PAX1;FOXA2	dpr	AA	-2.02	12.2336	1411	2_1	0.571	0.213	1_2	0.275	0.39	2_2	-0.531	0.226	1_1	-0.642	0.17
17	18679477	rs109779608	NOCT;LOC112442126	17	18714295	rs110072700	NOCT;LOC112442126	dpr	AA	-2.57	12.2328	1412	2_1	1.13	0.0989	1_2	0.133	0.582	2_2	-0.5	0.225	1_1	-0.815	0.0936
9	2454680	rs43760863	LOC100299705(d)	9	2678406	rs136800456	LOC100299705(d)	dpr	AA	2.7	12.2314	1413	2_2	0.552	0.19	1_1	0.232	0.536	1_2	-0.685	0.198	2_1	-1.23	0.0761
1	155219944	rs134598131	LOC112447004;SATB1	1	155671704	rs134885609	LOC112448186(d)	dpr	AA	2.45	12.2291	1414	2_2	1.12	0.102	1_1	0.117	0.553	2_1	-0.387	0.238	1_2	-0.821	0.107
5	35237422	rs133265941	ANO6;DBX2	5	37506845	rs133607186	LOC786089;TRNAS-GGA_11	dpr	AA	3.07	12.2291	1415	2_2	0.984	0.164	1_1	0.0518	0.645	1_2	-0.94	0.0982	2_1	-1.1	0.093
15	45805198	rs110735812	OR2D3;OR2D2	15	50948367	rs3423095469	ENSBTAG00000035686	dpr	AA	-2.14	12.2284	1416	1_2	0.542	0.222	2_1	0.255	0.322	1_1	-0.286	0.363	2_2	-1.05	0.0933
17	27797482	rs133310954	LOC112441995;LOC785705	17	32160830	rs109609362	LOC781055;FAT4	dpr	AA	-1.88	12.2277	1417	1_2	0.625	0.179	2_1	0.344	0.328	1_1	-0.436	0.258	2_2	-0.477	0.235
19	1886208	rs109763045	LOC100138219;LOC785473	19	2126395	rs41582822	LOC100138219;LOC785473	dpr	AA	3.5	12.2269	1418	1_1	0.68	0.152	2_2	0.178	0.676	1_2	-1.26	0.122	2_1	-1.38	0.0504
22	14209641	rs41998685	ULK4	22	14515340	rs132807178	TRAK1	dpr	AA	-2.33	12.2269	1419	1_2	0.85	0.202	2_1	0.0844	0.483	1_1	-0.609	0.203	2_2	-0.79	0.113
27	12681097	rs41649199	TRNAW-CCA_58;LOC112444634	27	13235408	rs42112814	LOC112444627;TENM3	dpr	AA	2.05	12.2269	1420	2_2	0.377	0.319	1_1	0.375	0.313	1_2	-0.572	0.196	2_1	-0.73	0.172
17	24975427	rs136588218	TRNAC-GCA_190;LOC112442019	17	27561861	rs29018933	LOC112441995(u)	dpr	AA	1.95	12.2269	1421	1_1	0.607	0.213	2_2	0.266	0.329	1_2	-0.34	0.304	2_1	-0.741	0.153
22	56156925	rs43566052	PLXND1	22	59413554	rs29014028	EEFSEC	dpr	AA	2.2	12.2269	1422	1_1	0.703	0.231	2_2	0.186	0.399	1_2	-0.568	0.216	2_1	-0.744	0.153
7	51400935	rs133854773	CYSTM1	7	51652762	rs110270003	ENSBTAG00000054857	dpr	AA	-2.03	12.224	1423	2_1	0.529	0.279	1_2	0.208	0.376	2_2	-0.574	0.155	1_1	-0.724	0.19
18	7201106	rs29015804	LOC112442232;DYNLRB2	18	7436396	rs109722926	CDYL2	dpr	AA	-2.44	12.2226	1424	2_1	0.6	0.256	1_2	0.16	0.472	2_2	-0.839	0.116	1_1	-0.843	0.156
6	38929469	rs43458688	blank	6	39611090	rs110190244	SLIT2(u)	dpr	AA	1.77	12.2218	1425	1_1	0.533	0.206	2_2	0.332	0.311	1_2	-0.372	0.282	2_1	-0.536	0.202
24	14135552	rs110321461	PIK3C3;LOC112444152	24	14431506	rs135360159	LOC112444176;LOC112444187	dpr	AA	3.05	12.2197	1426	1_1	1.38	0.069	2_2	0.121	0.683	1_2	-0.57	0.158	2_1	-0.977	0.0902
11	15010708	rs43672297	BIRC6	11	15325393	rs42051555	TTC27	dpr	AA	1.82	12.2147	1427	2_2	0.467	0.23	1_1	0.36	0.312	1_2	-0.392	0.263	2_1	-0.598	0.195
19	62520107	rs42700272	CEP112	19	62658201	rs41924569	APOH;LOC107131551	dpr	AA	-2.46	12.2125	1428	1_2	0.777	0.163	2_1	0.175	0.418	2_2	-0.341	0.35	1_1	-1.16	0.0693
7	42777191	rs3423242429	LOC789031;LOC789041	7	44131991	rs109460922	ATP8B3	dpr	AA	-2.29	12.2125	1429	1_2	0.821	0.188	2_1	0.103	0.504	2_2	-0.628	0.182	1_1	-0.734	0.126
5	27623388	rs136800120	LOC615451;LOC112446672	5	28636223	rs110619624	TFCP2	dpr	AA	2.67	12.2118	1430	1_1	0.572	0.202	2_2	0.22	0.549	2_1	-0.816	0.117	1_2	-1.06	0.133
3	62652115	rs134413562	ADGRL2	3	62702147	rs42481448	ADGRL2	dpr	AA	2.15	12.2097	1431	1_1	0.419	0.285	2_2	0.307	0.373	2_1	-0.63	0.227	1_2	-0.792	0.115
3	15893253	rs109096019	KCNN3	3	16015122	rs41648129	LOC101908005;UBE2Q1	dpr	AA	-2.65	12.2055	1432	1_2	0.294	0.413	2_1	0.282	0.362	2_2	-0.734	0.13	1_1	-1.34	0.0956
3	47484125	rs43669621	LOC781902;LOC112445875	3	49515221	rs109849660	ABCA4	dpr	AA	1.93	12.2048	1433	2_2	0.628	0.17	1_1	0.287	0.343	1_2	-0.297	0.344	2_1	-0.718	0.144
13	55101509	rs136012119	TAF4	13	55114694	rs135671182	TAF4	dpr	AA	2.56	12.2034	1434	2_2	0.925	0.131	1_1	0.0881	0.578	1_2	-0.286	0.2	2_1	-1.26	0.0911
19	60205030	rs132737033	LOC104975158;LOC112442581	19	60383571	rs137055422	LOC112442581;KCNJ2	dpr	AA	2.06	12.2007	1435	2_2	0.484	0.218	1_1	0.301	0.396	1_2	-0.482	0.264	2_1	-0.793	0.123
5	44490742	rs43432865	LOC787241;LOC112446907	5	45629298	rs29001870	IFNG	dpr	AA	-2.36	12.2007	1436	2_1	0.578	0.278	1_2	0.184	0.415	2_2	-0.731	0.209	1_1	-0.866	0.0974
29	23560761	rs3423094108	ENSBTAG00000050228	29	23661968	rs42095209	ENSBTAG00000050228	dpr	AA	-2.12	12.1993	1437	1_2	0.423	0.301	2_1	0.375	0.267	1_1	-0.412	0.331	2_2	-0.909	0.1
1	75716538	rs41579892	FGF12;LOC112448255	1	76172887	rs109635001	LOC614619;GMNC	dpr	AA	-2.15	12.1972	1438	2_1	0.616	0.155	1_2	0.372	0.28	2_2	-0.217	0.457	1_1	-0.941	0.107
14	31260041	rs133699657	CSPP1	14	31356332	rs41732036	ARFGEF1	dpr	AA	2.5	12.1965	1439	2_2	0.372	0.389	1_1	0.223	0.373	2_1	-0.824	0.117	1_2	-1.08	0.121
3	47522054	rs43669551	LOC781902;LOC112445875	3	48943725	rs110206381	LOC112446089;F3	dpr	AA	-2.17	12.1965	1440	2_1	0.421	0.274	1_2	0.295	0.379	2_2	-0.536	0.24	1_1	-0.92	0.107
29	9697643	rs110305691	CCDC83	29	10060800	rs42156900	DLG2	dpr	AA	2	12.1959	1441	2_2	0.666	0.173	1_1	0.219	0.428	2_1	-0.437	0.252	1_2	-0.677	0.146
17	28063347	rs110290043	LOC112441995;LOC785705	17	29256495	rs109682152	ENSBTAG00000054056	dpr	AA	-2.43	12.1959	1442	2_1	1.28	0.0792	1_2	0.12	0.575	1_1	-0.416	0.211	2_2	-0.614	0.135
17	32030137	rs41948376	LOC781055;FAT4	17	32300369	rs42131240	LOC781055;FAT4	dpr	AA	-2.22	12.1945	1443	1_2	0.897	0.118	2_1	0.177	0.51	2_2	-0.418	0.245	1_1	-0.732	0.127
2	103396204	rs3423092596	FN1	2	104983906	rs110248315	LOC101905680(d)	dpr	AA	2.41	12.1925	1444	1_1	0.987	0.196	2_2	0.012	0.52	1_2	-0.703	0.151	2_1	-0.711	0.132
11	46032032	rs41664535	NCK2	11	46137000	rs133705207	LOC112448781	dpr	AA	2.41	12.1871	1445	2_2	1.14	0.102	1_1	0.575	0.199	2_1	-0.303	0.472	1_2	-0.391	0.226
5	100498506	rs3423205733	ENSBTAG00000046324	5	101566571	rs110797226	C3AR1	dpr	AA	-2.08	12.1864	1446	1_2	0.577	0.254	2_1	0.21	0.389	1_1	-0.618	0.229	2_2	-0.674	0.129
13	2359343	rs41676066	PLCB4	13	2987861	rs136711466	PAK5	dpr	AA	-1.98	12.1851	1447	2_1	0.638	0.186	1_2	0.5	0.21	2_2	-0.293	0.419	1_1	-0.548	0.185
2	105589302	rs110594836	LOC107131613(u)	2	109159099	rs43323820	LOC100336136;LOC104971315	dpr	AA	-2.15	12.1851	1448	2_1	0.425	0.247	1_2	0.337	0.405	1_1	-0.66	0.182	2_2	-0.733	0.166
4	71032727	rs110868596	OSBPL3	4	74283141	rs135098660	LOC112446401(u)	dpr	AA	-2.09	12.1844	1449	1_2	0.423	0.26	2_1	0.337	0.307	2_2	-0.32	0.323	1_1	-1.01	0.11
26	13168384	rs42083928	HECTD2;PPP1R3C	26	13210638	rs110652558	PPP1R3C	dpr	AA	1.94	12.1818	1450	1_1	0.506	0.259	2_2	0.249	0.366	2_1	-0.54	0.192	1_2	-0.644	0.184
28	16805894	rs109842672	RHOBTB1;LOC100137956	28	16952012	rs137698993	LOC100137956;LOC112444785	dpr	AA	-2.01	12.1785	1451	1_2	0.42	0.289	2_1	0.358	0.298	2_2	-0.428	0.279	1_1	-0.81	0.134
2	109195834	BovineHD0200031684	LOC100336136;LOC104971315	2	109489418	rs137613459	LOC104971315(u)	dpr	AA	-2.45	12.1785	1452	2_1	0.406	0.414	1_2	0.308	0.257	2_2	-0.615	0.242	1_1	-1.12	0.088
27	41543814	rs42131643	THRB	27	43223994	rs110585387	LOC112444604;LOC100300804	dpr	AA	-2.23	12.1746	1453	1_2	1.06	0.101	2_1	0.14	0.533	2_2	-0.419	0.213	1_1	-0.609	0.152
22	34913906	rs137418990	LOC112443514;LRIG1	22	35535752	rs110776523	MAGI1	dpr	AA	-2.06	12.1733	1454	2_1	0.46	0.222	1_2	0.324	0.353	2_2	-0.367	0.313	1_1	-0.913	0.112
3	80717560	rs43344871	RAVER2	3	84553735	rs41592550	NFIA	dpr	AA	2.38	12.1733	1455	1_1	1.24	0.0779	2_2	0.146	0.562	1_2	-0.477	0.186	2_1	-0.518	0.174
1	82360713	rs109762390	VPS8	1	87500379	rs135243165	USP13;NDUFB5	dpr	AA	-2.73	12.172	1456	1_2	1.01	0.155	2_1	0.0312	0.529	2_2	-0.328	0.247	1_1	-1.36	0.0681
6	79446058	rs43474282	LOC112447087;LOC782855	6	80983782	rs29012675	EPHA5	dpr	AA	-2.48	12.1681	1457	2_1	0.459	0.27	1_2	0.22	0.317	1_1	-0.291	0.353	2_2	-1.51	0.0602
19	7822584	rs109054030	SCPEP1	19	7987238	rs110418981	AKAP1;LOC101904698	dpr	AA	2.09	12.1675	1458	1_1	0.544	0.175	2_2	0.309	0.321	2_1	-0.242	0.408	1_2	-0.997	0.096
4	77487165	rs3423179961	STK17A	4	77841195	rs110505326	HECW1	dpr	AA	-2.15	12.1675	1459	1_2	0.388	0.284	2_1	0.327	0.386	2_2	-0.585	0.164	1_1	-0.847	0.166
11	82672292	rs136221645	LOC112448821;DDX1	11	83265676	rs137072113	NBAS;LOC101904211	dpr	AA	-1.94	12.1656	1460	2_1	0.518	0.232	1_2	0.388	0.284	2_2	-0.377	0.315	1_1	-0.661	0.169
2	94118669	rs136481910	NRP2	2	95464286	rs136916287	KLF7	dpr	AA	1.91	12.1656	1461	1_1	0.528	0.201	2_2	0.348	0.353	1_2	-0.47	0.241	2_1	-0.566	0.205
27	3972911	rs133973589	CSMD1	27	4128431	rs109331365	CSMD1	dpr	AA	-2.04	12.1637	1462	1_2	0.722	0.225	2_1	0.13	0.411	2_2	-0.58	0.174	1_1	-0.605	0.19
10	77408028	rs110981941	LOC112448644;FUT8	10	77718103	rs29016839	FUT8	dpr	AA	2.29	12.1637	1463	1_1	1.1	0.109	2_2	0.12	0.543	1_2	-0.49	0.186	2_1	-0.579	0.162
17	45388259	rs42682715	SFSWAP;LOC104974619	17	46150345	rs110939855	ADGRD1	dpr	AA	-2.31	12.1624	1464	1_2	0.704	0.186	2_1	0.171	0.506	2_2	-0.658	0.186	1_1	-0.776	0.123
6	36635943	rs41622323	PKD2	6	36695293	rs110930453	SPP1	dpr	AA	3.38	12.1618	1465	2_2	1.67	0.0517	1_1	0.105	0.597	1_2	-0.277	0.302	2_1	-1.32	0.0495
19	939693	rs134357748	CA10	19	1437551	rs109161738	CA10;LOC100138219	dpr	AA	2.62	12.1612	1466	2_2	0.306	0.259	1_1	0.299	0.472	2_1	-0.539	0.189	1_2	-1.48	0.0801
1	139850233	rs135811452	IGSF5	1	140754935	rs110332225	DSCAM	dpr	AA	-1.98	12.1593	1467	1_2	0.436	0.225	2_1	0.378	0.25	2_2	-0.218	0.418	1_1	-0.949	0.107
19	14110279	rs3423464242	LOC104969035;HEATR6	19	14212321	rs109782208	ENSBTAG00000025258	dpr	AA	2.93	12.158	1468	2_2	0.934	0.113	1_1	0.169	0.586	2_1	-0.51	0.238	1_2	-1.32	0.0632
3	47522054	rs43669551	LOC781902;LOC112445875	3	47981350	rs41575042	LOC112445875	dpr	AA	2.19	12.158	1469	2_2	0.354	0.346	1_1	0.311	0.351	1_2	-0.739	0.135	2_1	-0.789	0.167
22	47817656	rs42467031	RFT1	22	48694525	rs42015436	ALAS1	dpr	AA	-2.4	12.1568	1470	1_2	0.666	0.17	2_1	0.222	0.521	1_1	-0.705	0.213	2_2	-0.809	0.0966
3	47806233	rs110643344	LOC112445875	3	48285929	rs110384429	RWDD3;LOC614522	dpr	AA	-1.99	12.1549	1471	1_2	0.516	0.217	2_1	0.305	0.327	2_2	-0.33	0.335	1_1	-0.838	0.121
X	96485657	rs133412833	ARHGEF9	X	97730883	rs137398477	LOC112445098;LOC112445312	dpr	AA	2.38	12.153	1472	1_1	0.447	0.292	2_2	0.274	0.411	1_2	-0.787	0.196	2_1	-0.876	0.101
15	53151217	rs132874445	RAB6A	15	53909773	rs41632781	POLD3	dpr	AA	-2.98	12.1518	1473	2_1	0.951	0.176	1_2	0.0687	0.573	1_1	-0.699	0.194	2_2	-1.26	0.0564
18	13725880	rs3423438257	ZFPM1	18	17623726	rs43771111	LOC112442233;CBLN1	dpr	AA	2.28	12.1494	1474	2_2	0.422	0.343	1_1	0.276	0.335	1_2	-0.593	0.203	2_1	-0.985	0.119
18	43761420	rs41883482	CEBPA;CEBPG	18	45781582	rs109054994	SCN1B;HPN	dpr	AA	2.12	12.1481	1475	1_1	0.399	0.339	2_2	0.301	0.308	2_1	-0.46	0.22	1_2	-0.956	0.133
1	12383178	rs109600075	blank	1	12393568	rs137663024	blank	dpr	AA	-2.56	12.1475	1476	2_1	0.56	0.186	1_2	0.226	0.49	1_1	-0.462	0.247	2_2	-1.31	0.0767
X	24950173	rs135542379	LOC112445078;LOC112445001	X	30154503	rs3423604019	LOC112445213;FMR1	dpr	AA	-2.59	12.1475	1477	1_2	1.39	0.0512	2_1	0.308	0.402	1_1	-0.256	0.403	2_2	-0.636	0.143
6	41983176	rs42728501	LOC782172;ADGRA3	6	44628911	rs41652043	LGI2;LOC112447056	dpr	AA	2.14	12.1469	1478	1_1	0.427	0.212	2_2	0.368	0.377	2_1	-0.4	0.294	1_2	-0.95	0.117
12	24357062	rs3423340832	POSTN;LOC112449048	12	25684628	rs110534360	ENSBTAG00000038495	dpr	AA	2.06	12.1463	1479	1_1	0.62	0.181	2_2	0.385	0.294	1_2	-0.299	0.376	2_1	-0.753	0.15
18	22917769	rs135310380	IRX3;LOC785669	18	22994707	rs136626427	IRX3;LOC785669	dpr	AA	2.93	12.1391	1480	2_2	0.412	0.229	1_1	0.234	0.567	2_1	-0.98	0.117	1_2	-1.3	0.0865
13	48236157	rs41696233	LRRN4;FERMT1	13	51298601	rs41694834	PANK2	dpr	AA	1.91	12.1391	1481	1_1	0.496	0.231	2_2	0.32	0.324	1_2	-0.384	0.301	2_1	-0.713	0.144
12	35387279	rs109436996	FGF9	12	43838412	rs110857529	KLHL1(u)	dpr	AA	-2.2	12.1385	1482	2_1	0.922	0.14	1_2	0.104	0.467	1_1	-0.294	0.288	2_2	-0.881	0.106
2	13248593	rs109639161	LOC100848878;TRNAC-GCA_9	2	14784977	rs42244718	SSFA2;NEUROD1	dpr	AA	1.84	12.1373	1483	2_2	0.49	0.234	1_1	0.393	0.283	1_2	-0.402	0.27	2_1	-0.554	0.212
5	41682610	rs110370403	LOC785955;LOC100847470	5	45721348	rs41590069	LOC112446611;LOC112446697	dpr	AA	1.97	12.1373	1484	1_1	0.512	0.235	2_2	0.284	0.366	2_1	-0.485	0.251	1_2	-0.689	0.148
8	87741360	rs133905313	LOC100336643;LOC112447962	8	87844319	rs42672727	LOC100336643;LOC112447962	dpr	AA	2.83	12.1349	1485	2_2	1.31	0.102	1_1	0.0613	0.629	1_2	-0.488	0.184	2_1	-0.965	0.0855
12	13767334	rs109229633	ENOX1	12	16171675	rs110500191	CPB2	dpr	AA	-2.28	12.1349	1486	2_1	1.04	0.107	1_2	0.168	0.469	1_1	-0.319	0.296	2_2	-0.753	0.128
X	58341933	rs3423605875	LOC112445128;TMEM164	X	60180080	rs137442772	TRPC5	dpr	AA	2.07	12.1343	1487	1_1	0.637	0.216	2_2	0.231	0.386	1_2	-0.509	0.267	2_1	-0.696	0.131
17	25320212	rs41632083	LOC112442020(d)	17	25368605	rs136533836	LOC112442020(d)	dpr	AA	-2.75	12.1314	1488	1_2	0.449	0.223	2_1	0.252	0.539	1_1	-0.899	0.155	2_2	-1.15	0.0837
18	43761420	rs41883482	CEBPA;CEBPG	18	46231726	rs110061741	ATP4A;LOC786928	dpr	AA	-2.8	12.1308	1489	1_2	0.527	0.297	2_1	0.173	0.452	1_1	-0.77	0.175	2_2	-1.33	0.0755
5	112443191	rs110046107	ZC3H7B	5	112553713	rs41593868	TOB2;PHF5A	dpr	AA	2.44	12.1284	1490	2_2	1.13	0.0887	1_1	0.172	0.514	2_1	-0.354	0.287	1_2	-0.787	0.111
20	36150277	rs109556491	EGFLAM	20	36362402	rs136397275	LOC104975277;LOC112443082	dpr	AA	-2.71	12.1261	1491	1_2	1.37	0.0715	2_1	0.694	0.194	1_1	-0.308	0.499	2_2	-0.337	0.236
22	39000267	rs109822019	C22H3orf14;PTPRG	22	39080164	rs110425815	PTPRG	dpr	AA	-2.15	12.1255	1492	1_2	0.869	0.186	2_1	0.0788	0.484	1_1	-0.546	0.155	2_2	-0.658	0.175
11	36218393	rs109592010	LOC781337;ASB3	11	42239087	rs41596909	blank	dpr	AA	2.52	12.1226	1493	2_2	1.24	0.0667	1_1	0.195	0.456	1_2	-0.235	0.381	2_1	-0.851	0.0963
10	35187157	rs134389993	LOC112448559;THBS1	10	35643525	rs41600274	EIF2AK4	dpr	AA	-1.95	12.1215	1494	2_1	0.78	0.134	1_2	0.255	0.407	2_2	-0.421	0.248	1_1	-0.492	0.211
8	7210682	rs3423253695	GLRA3;ADAM29	8	7244420	rs3423264765	ADAM29;LOC782699	dpr	AA	2.27	12.1209	1495	1_1	0.484	0.245	2_2	0.244	0.417	2_1	-0.479	0.239	1_2	-1.06	0.0997
1	60006646	rs41657683	LOC112446994	1	60247154	rs41628641	LOC112446995;GAP43	dpr	AA	-2.04	12.1209	1496	2_1	0.715	0.157	1_2	0.222	0.446	1_1	-0.486	0.256	2_2	-0.615	0.141
11	46032032	rs41664535	NCK2	11	46227260	rs41608220	TTL	dpr	AA	-2.39	12.1203	1497	2_1	1.15	0.101	1_2	0.543	0.204	2_2	-0.292	0.473	1_1	-0.401	0.223
10	64626909	rs3423309962	LOC100141228;SQOR	10	64676942	rs3423310147	LOC100141228;SQOR	dpr	AA	-1.91	12.1186	1498	2_1	0.457	0.24	1_2	0.329	0.314	2_2	-0.354	0.314	1_1	-0.768	0.132
22	18307672	rs42008189	LOC112443504	22	19611569	rs110977261	GRM7(d)	dpr	AA	1.87	12.1186	1499	2_2	0.513	0.218	1_1	0.376	0.313	2_1	-0.476	0.239	1_2	-0.501	0.23
29	10937060	rs42172587	DLG2	29	11247884	rs42165428	DLG2	dpr	AA	2.03	12.118	1500	1_1	0.488	0.234	2_2	0.269	0.353	2_1	-0.332	0.295	1_2	-0.94	0.118
1	132221166	rs43268844	NCK1	1	134081566	rs133313907	LOC112448276;EPHB1	dpr	AA	2.07	12.1175	1501	1_1	0.866	0.124	2_2	0.176	0.463	1_2	-0.324	0.272	2_1	-0.707	0.142
4	119166055	rs109562667	PTPRN2	4	119725595	rs41652825	VIPR2;LOC104972309	dpr	AA	3.21	12.1169	1502	2_2	1.41	0.0727	1_1	1.01	0.122	2_1	-0.209	0.653	1_2	-0.585	0.152
4	75785106	rs41654165	TRNAR-ACG_1;MIR2420	4	76202215	rs110060637	ADCY1	dpr	AA	2.67	12.1158	1503	1_1	1.55	0.0521	2_2	0.153	0.572	2_1	-0.354	0.237	1_2	-0.608	0.139
24	5904288	rs110283420	LOC112444205(u)	24	6230000	rs42752558	LOC112444205(d)	dpr	AA	2.25	12.1129	1504	1_1	1.16	0.0833	2_2	0.153	0.53	2_1	-0.398	0.224	1_2	-0.544	0.162
6	81193079	rs137447239	EPHA5	6	84274386	rs109847069	LOC615303;LOC100847153	dpr	AA	-2.31	12.1129	1505	1_2	1.01	0.0948	2_1	0.188	0.471	2_2	-0.284	0.322	1_1	-0.828	0.112
2	37769878	rs109010236	PKP4	2	38002809	rs41581924	CCDC148	dpr	AA	-1.93	12.1118	1506	1_2	0.403	0.286	2_1	0.354	0.316	2_2	-0.539	0.256	1_1	-0.629	0.141
1	132221166	rs43268844	NCK1	1	133665137	rs43276049	PPP2R3A;LOC112448276	dpr	AA	2.16	12.1118	1507	1_1	0.654	0.259	2_2	0.126	0.424	1_2	-0.618	0.137	2_1	-0.764	0.18
23	14955398	rs109195542	UNC5CL	23	15398690	rs109411601	FOXP4	dpr	AA	-2.19	12.1113	1508	2_1	0.649	0.159	1_2	0.308	0.391	1_1	-0.345	0.323	2_2	-0.883	0.127
1	8607680	rs137744275	LOC112448344(u)	1	8854887	rs137373741	LOC112448344(u)	dpr	AA	2.09	12.1107	1509	1_1	0.72	0.183	2_2	0.179	0.447	2_1	-0.483	0.225	1_2	-0.707	0.145
5	118249795	rs109529612	LOC101904776;FAM19A5	5	118257944	rs110194000	LOC101904776;FAM19A5	dpr	AA	-2.71	12.109	1510	2_1	0.663	0.268	1_2	0.102	0.418	2_2	-0.508	0.248	1_1	-1.44	0.0654
3	70009576	rs43347405	CRYZ	3	71194594	rs41610793	LRRIQ3;TRNAC-ACA_14	dpr	AA	2.03	12.109	1511	2_2	0.546	0.266	1_1	0.192	0.374	2_1	-0.434	0.215	1_2	-0.858	0.145
23	9558515	rs109143868	FKBP5	23	13002524	rs110785647	LOC112443727;KCNK5	dpr	AA	-1.86	12.109	1512	2_1	0.509	0.226	1_2	0.417	0.278	2_2	-0.431	0.268	1_1	-0.507	0.228
13	32538695	rs109983109	SLC39A12;CACNB2	13	32580932	rs3423350210	CACNB2	dpr	AA	2.4	12.1068	1513	1_1	0.51	0.195	2_2	0.225	0.512	1_2	-0.479	0.187	2_1	-1.18	0.106
17	27797482	rs133310954	LOC112441995;LOC785705	17	31041390	rs42773070	blank	dpr	AA	-2.28	12.1062	1514	1_2	1.11	0.0936	2_1	0.339	0.347	1_1	-0.314	0.343	2_2	-0.523	0.216
13	21393333	rs109301817	PLXDC2	13	21422811	rs137436425	PLXDC2	dpr	AA	2.14	12.1057	1515	2_2	0.496	0.209	1_1	0.262	0.429	2_1	-0.454	0.254	1_2	-0.924	0.109
17	26381894	rs110732734	LOC112442102;LOC112442106	17	26637854	rs136318252	LOC112442106(u)	dpr	AA	-2.01	12.1051	1516	2_1	0.706	0.175	1_2	0.245	0.392	1_1	-0.432	0.268	2_2	-0.628	0.165
10	27420541	rs42524626	LOC787150;OR4K13	10	28450074	rs43616259	KATNBL1	dpr	AA	-1.85	12.1051	1517	2_1	0.462	0.236	1_2	0.344	0.329	1_1	-0.459	0.264	2_2	-0.587	0.171
15	42947644	rs109073300	SWAP70	15	47173311	rs109366311	OR52E4	dpr	AA	-2.11	12.1035	1518	1_2	0.524	0.233	2_1	0.276	0.359	2_2	-0.412	0.299	1_1	-0.901	0.109
8	2188454	rs109004244	LOC101904351;LOC112447941	8	2645276	rs133290652	LOC112447929(d)	dpr	AA	1.99	12.1018	1519	1_1	0.443	0.233	2_2	0.327	0.361	1_2	-0.442	0.282	2_1	-0.781	0.123
1	147506182	rs137352327	RUNX1;LOC112448047	1	148886116	rs132716181	CLDN14;SIM2	dpr	AA	-1.99	12.1013	1520	1_2	0.459	0.23	2_1	0.349	0.298	2_2	-0.297	0.354	1_1	-0.887	0.118
3	51700414	rs135555435	TGFBR3	3	55225120	rs134736238	LOC101903836	dpr	AA	-2.13	12.1007	1521	2_1	0.973	0.122	1_2	0.144	0.5	2_2	-0.494	0.187	1_1	-0.517	0.191
3	51700414	rs135555435	TGFBR3	3	57242095	rs136844756	LOC784606;SH3GLB1	dpr	AA	2.24	12.1007	1522	2_2	0.787	0.208	1_1	0.0941	0.438	1_2	-0.445	0.252	2_1	-0.914	0.102
6	36635943	rs41622323	PKD2	6	36743854	rs109454650	SPP1	dpr	AA	4.03	12.0996	1523	2_2	1.82	0.05	1_1	0.0764	0.799	1_2	-0.86	0.0994	2_1	-1.28	0.052
20	44002796	rs3423471163	TRNAC-GCA_209;LOC521159	20	49123358	rs134715830	LOC786112;LOC101904270	dpr	AA	2.31	12.0991	1524	1_1	1.09	0.0844	2_2	0.288	0.373	2_1	-0.246	0.391	1_2	-0.683	0.151
9	52424068	rs42371824	LOC112448184;LOC104969563	9	54930576	rs109696156	LOC112448133(d)	dpr	AA	-1.97	12.0985	1525	2_1	0.549	0.259	1_2	0.214	0.375	1_1	-0.485	0.176	2_2	-0.723	0.19
X	115430566	rs134624601	blank	X	130709630	rs110640411	TMSB4X;LOC107132093	dpr	AA	-1.91	12.0958	1526	2_1	0.465	0.249	1_2	0.402	0.273	2_2	-0.359	0.315	1_1	-0.683	0.164
14	33460387	rs110490288	SULF1	14	34377260	rs137302263	XKR9	dpr	AA	-2.04	12.0953	1527	2_1	0.43	0.247	1_2	0.314	0.333	1_1	-0.353	0.315	2_2	-0.945	0.106
20	12754394	rs42243798	MAST4	20	15684000	rs133701558	HTR1A(d)	dpr	AA	2.03	12.0953	1528	2_2	0.435	0.261	1_1	0.311	0.355	1_2	-0.454	0.253	2_1	-0.831	0.131
20	37694264	rs41640222	SLC1A3;RANBP3L	20	42310121	rs41948565	CDH6	dpr	AA	2.32	12.0947	1529	2_2	1.18	0.0756	1_1	0.144	0.523	2_1	-0.291	0.283	1_2	-0.697	0.118
9	31588794	rs42855643	LOC112448029;MAN1A1	9	33437787	rs132953326	ROS1	dpr	AA	-2.19	12.0942	1530	1_2	0.692	0.225	2_1	0.136	0.427	2_2	-0.464	0.23	1_1	-0.901	0.119
13	9978739	rs3423092687	MACROD2;LOC112449371	13	12765615	rs137457553	USP6NL	dpr	AA	-2.5	12.0937	1531	2_1	1.28	0.103	1_2	0.0979	0.566	2_2	-0.553	0.154	1_1	-0.573	0.177
3	77818956	rs3423157353	GADD45A;TRNAW-CCA_7	3	78178770	rs134671789	IL23R;C3H1orf141	dpr	AA	2.31	12.0926	1532	1_1	0.649	0.216	2_2	0.179	0.463	1_2	-0.558	0.204	2_1	-0.927	0.118
25	12003049	rs43683961	SHISA9	25	12241643	rs41586505	SHISA9(d)	dpr	AA	1.99	12.0921	1533	2_2	0.438	0.251	1_1	0.352	0.31	1_2	-0.372	0.317	2_1	-0.824	0.122
10	17848492	rs110593786	LRRC49	10	18930326	BovineHD1000006202	MYO9A	dpr	AA	-2.02	12.091	1534	1_2	0.804	0.132	2_1	0.273	0.393	2_2	-0.365	0.292	1_1	-0.58	0.184
24	46760555	rs135644624	KATNAL2	24	48278442	rs109895006	CTIF	dpr	AA	2.43	12.0899	1535	1_1	0.4	0.252	2_2	0.304	0.455	2_1	-0.694	0.186	1_2	-1.03	0.107
17	60746122	rs110752784	RBM19;LOC100847943	17	60958626	rs134693220	ENSBTAG00000051737	dpr	AA	2.68	12.0888	1536	2_2	0.357	0.529	1_1	0.27	0.222	2_1	-0.877	0.147	1_2	-1.18	0.102
3	90765395	rs42350568	LOC100138140;LOC112446092	3	90864548	rs42349819	LOC112446092(u)	dpr	AA	-2.08	12.0883	1537	1_2	0.843	0.127	2_1	0.251	0.432	2_2	-0.451	0.237	1_1	-0.534	0.204
16	76653998	rs110384764	DENND1B	16	76674404	rs132681903	DENND1B	dpr	AA	-2.31	12.0878	1538	2_1	0.499	0.189	1_2	0.249	0.475	2_2	-0.433	0.241	1_1	-1.13	0.0953
6	41983176	rs42728501	LOC782172;ADGRA3	6	43203904	rs135500316	LOC112447204;PPARGC1A	dpr	AA	2.52	12.0867	1539	2_2	0.36	0.517	1_1	0.277	0.213	2_1	-0.749	0.154	1_2	-1.13	0.115
18	15457895	rs41861424	LOC789587;NETO2	18	16882299	rs43043296	SIAH1;N4BP1	dpr	AA	-2.19	12.0862	1540	1_2	0.647	0.254	2_1	0.154	0.417	2_2	-0.676	0.152	1_1	-0.711	0.177
3	83652605	rs42908720	PATJ	3	84658793	rs42692592	NFIA;LOC104971724	dpr	AA	-1.91	12.0851	1541	1_2	0.625	0.169	2_1	0.257	0.407	2_2	-0.425	0.249	1_1	-0.599	0.175
9	69270585	rs41662459	AKAP7	9	69659376	rs41566731	ENPP3	dpr	AA	2.07	12.0846	1542	2_2	0.491	0.203	1_1	0.267	0.373	1_2	-0.292	0.321	2_1	-1.02	0.103
11	12494019	rs43664784	CYP26B1;LOC112448959	11	13560514	rs43663646	CD207	dpr	AA	-2.18	12.0835	1543	2_1	0.638	0.159	1_2	0.226	0.398	2_2	-0.279	0.354	1_1	-1.04	0.0889
23	14955398	rs109195542	UNC5CL	23	15279788	rs133625000	LOC101902276;LOC112443820	dpr	AA	-2.2	12.0825	1544	2_1	0.664	0.157	1_2	0.299	0.409	1_1	-0.373	0.305	2_2	-0.869	0.13
20	71053477	rs109334955	LPCAT1;SLC6A3	20	71177834	rs110559250	SLC6A18	dpr	AA	2.2	12.0809	1545	1_1	0.679	0.156	2_2	0.188	0.479	2_1	-0.369	0.262	1_2	-0.962	0.103
2	25718484	rs43297029	ERICH2;SP5	2	25855474	rs43293650	MYO3B	dpr	AA	-2.09	12.0799	1546	2_1	0.387	0.279	1_2	0.375	0.336	1_1	-0.525	0.271	2_2	-0.801	0.115
12	18091261	rs135716329	LOC101903713;LOC506251	12	18394407	rs110315271	RCBTB2;CYSLTR2	dpr	AA	2.22	12.0799	1547	2_2	1.06	0.0901	1_1	0.193	0.493	1_2	-0.384	0.254	2_1	-0.576	0.162
3	32877187	rs109847261	KCNA2;KCNA10	3	33317021	rs110600081	UBL4B	dpr	AA	2.41	12.0788	1548	2_2	0.595	0.175	1_1	0.227	0.542	1_2	-0.689	0.139	2_1	-0.903	0.145
22	31409453	rs41615725	MDFIC2;TRNAW-CCA_47	22	31868047	rs137043201	MITF;FRMD4B	dpr	AA	2.34	12.0788	1549	1_1	0.694	0.163	2_2	0.223	0.385	1_2	-0.282	0.367	2_1	-1.14	0.0837
22	15669736	rs110446904	ABHD5;MIR138-1	22	15976044	rs137198203	ABHD5;MIR138-1	dpr	AA	-1.95	12.0773	1550	2_1	0.763	0.136	1_2	0.283	0.381	2_2	-0.372	0.287	1_1	-0.533	0.196
29	9521953	rs134966091	PICALM	29	15428950	rs41613162	LOC112444946(d)	dpr	AA	-1.94	12.0742	1551	2_1	0.464	0.272	1_2	0.375	0.288	1_1	-0.464	0.263	2_2	-0.638	0.176
3	49440030	rs3423152277	ABCA4	3	50750559	rs133023874	EVI5	dpr	AA	-2.12	12.0726	1552	1_2	0.77	0.169	2_1	0.168	0.432	2_2	-0.402	0.287	1_1	-0.781	0.112
7	108824875	rs29018707	MAN2A1	7	109247075	rs133751326	LOC112447501	dpr	AA	1.93	12.0706	1553	1_1	0.674	0.167	2_2	0.308	0.362	2_1	-0.472	0.232	1_2	-0.477	0.24
23	51947896	rs109579577	LOC107131768;LOC101904512	23	52299706	rs134614146	DUSP22;LOC112443863	dpr	AA	1.99	12.0696	1554	1_1	0.397	0.333	2_2	0.37	0.282	1_2	-0.599	0.164	2_1	-0.628	0.221
12	6902020	rs110228381	LOC100141157(u)	12	7462786	rs134554405	LOC112449025	dpr	AA	2.38	12.0696	1555	2_2	0.483	0.226	1_1	0.278	0.412	2_1	-0.445	0.276	1_2	-1.17	0.0859
23	50523247	rs109794338	TUBB2A	23	50577723	rs108961001	RIPK1	dpr	AA	2.65	12.0675	1556	1_1	0.368	0.447	2_2	0.204	0.33	2_1	-1.01	0.12	1_2	-1.07	0.103
11	78498185	rs133452916	PUM2	11	79049547	rs110823691	TTC32;LOC104973438	dpr	AA	2.1	12.0665	1557	2_2	0.607	0.265	1_1	0.163	0.395	1_2	-0.584	0.18	2_1	-0.75	0.16
17	22371400	rs136755752	LOC112442137(u)	17	23106971	rs41658593	LOC783956(u)	dpr	AA	2.27	12.066	1558	1_1	0.467	0.256	2_2	0.252	0.402	1_2	-0.493	0.248	2_1	-1.06	0.0934
3	50573911	rs137065991	DIPK1A	3	50792260	rs135003067	EVI5	dpr	AA	2.67	12.0655	1559	2_2	1.07	0.107	1_1	0.112	0.632	2_1	-0.586	0.161	1_2	-0.904	0.101
2	106194131	rs43322999	CXCR2;CXCR1	2	106815376	rs43315219	LOC101906064;WNT6	dpr	AA	-2.09	12.0645	1560	2_1	0.567	0.182	1_2	0.273	0.436	1_1	-0.486	0.249	2_2	-0.76	0.133
X	96229842	rs3423619836	AMER1;ARHGEF9	X	97844688	rs208237872	LOC112445312;MIR222	dpr	AA	2.26	12.0645	1561	1_1	0.522	0.257	2_2	0.207	0.447	2_1	-0.636	0.145	1_2	-0.896	0.15
21	68714240	rs3423494972	KIF26A;LOC112443179	21	68732082	rs3423489486	KIF26A;LOC112443179	dpr	AA	2.77	12.0635	1562	1_1	0.4	0.46	2_2	0.176	0.322	1_2	-1.06	0.0907	2_1	-1.14	0.127
13	17995132	rs110549090	APBB1IP	13	19009052	rs110146629	PARD3	dpr	AA	-1.98	12.0635	1563	2_1	0.541	0.221	1_2	0.257	0.403	2_2	-0.568	0.182	1_1	-0.617	0.194
24	705288	rs110080745	CTDP1	24	799107	rs41583108	NFATC1	dpr	AA	2.9	12.062	1564	1_1	0.464	0.299	2_2	0.238	0.399	2_1	-0.623	0.255	1_2	-1.57	0.0474
12	17935837	rs134366589	MED4	12	18394407	rs110315271	RCBTB2;CYSLTR2	dpr	AA	2.38	12.062	1565	2_2	1	0.103	1_1	0.182	0.537	1_2	-0.481	0.242	2_1	-0.715	0.119
5	12379794	rs137358148	TMTC2	5	14157270	rs3423185244	LOC781108;LOC112446849	dpr	AA	-1.85	12.0605	1566	1_2	0.416	0.285	2_1	0.386	0.281	2_2	-0.497	0.235	1_1	-0.554	0.199
9	1274733	rs41613996	LOC616304(d)	9	1316361	rs135533316	LOC616304(d)	dpr	AA	3.23	12.0575	1567	1_1	1.13	0.128	2_2	0.0617	0.663	2_1	-0.741	0.153	1_2	-1.3	0.0553
3	45998961	rs43712270	DPYD	3	48285929	rs110384429	RWDD3;LOC614522	dpr	AA	1.94	12.0575	1568	2_2	0.462	0.259	1_1	0.356	0.296	1_2	-0.396	0.293	2_1	-0.722	0.151
11	104599450	rs110252425	VAV2	11	104670417	rs137743165	VAV2	dpr	AA	-2.34	12.057	1569	2_1	0.767	0.144	1_2	0.185	0.53	1_1	-0.513	0.212	2_2	-0.876	0.114
20	68524074	rs135954548	LOC112443017;LOC112443018	20	68697504	rs41964197	LOC112443018(d)	dpr	AA	-2.84	12.057	1570	1_2	0.545	0.203	2_1	0.179	0.576	1_1	-0.747	0.144	2_2	-1.37	0.0776
10	77182957	rs110204066	FNTB	10	77297598	rs3423308254	MAX;LOC112448644	dpr	AA	1.8	12.055	1571	2_2	0.491	0.219	1_1	0.358	0.314	1_2	-0.429	0.261	2_1	-0.523	0.206
1	155132933	rs133438837	LOC112447004;SATB1	1	155525460	rs209082771	SATB1	dpr	AA	2.49	12.0545	1572	1_1	1.06	0.0962	2_2	0.14	0.537	2_1	-0.327	0.277	1_2	-0.968	0.0894
18	10323147	rs110156382	OSGIN1	18	10628392	rs133428369	ATP2C2	dpr	AA	2.5	12.0531	1573	2_2	0.381	0.331	1_1	0.328	0.33	2_1	-0.518	0.26	1_2	-1.27	0.0787
17	27587562	rs110372328	LOC112441995(u)	17	32273224	rs109456546	LOC781055;FAT4	dpr	AA	-1.98	12.0521	1574	1_2	0.495	0.288	2_1	0.306	0.304	1_1	-0.496	0.231	2_2	-0.683	0.177
3	67648508	rs109518639	ST6GALNAC5	3	67676445	rs42259019	ST6GALNAC5	dpr	AA	2.17	12.0516	1575	2_2	0.411	0.308	1_1	0.331	0.302	1_2	-0.456	0.296	2_1	-0.968	0.0947
1	133833175	rs137546002	PPP2R3A;LOC112448276	1	140838043	rs41667429	DSCAM;LOC112448000	dpr	AA	-2.47	12.0516	1576	1_2	1.24	0.1	2_1	0.0679	0.601	1_1	-0.397	0.172	2_2	-0.765	0.127
6	102951213	rs41577000	WFS1;LOC100298890	6	103542349	rs109282630	EVC2	dpr	AA	-2.52	12.0511	1577	1_2	0.621	0.218	2_1	0.155	0.476	2_2	-0.521	0.233	1_1	-1.22	0.0721
29	11604690	rs110046831	DLG2	29	11803906	rs3423581968	DLG2	dpr	AA	1.99	12.0496	1578	2_2	0.722	0.172	1_1	0.22	0.409	1_2	-0.462	0.246	2_1	-0.583	0.173
3	33984136	rs110855192	SYPL2;LOC107132303	3	34466917	rs43711684	GPSM2	dpr	AA	1.99	12.0482	1579	2_2	0.402	0.297	1_1	0.319	0.281	1_2	-0.331	0.309	2_1	-0.943	0.113
20	51571771	rs42986448	CDH12;TRNAC-GCA_211	26	3230510	rs109933909	LOC112444529;LOC100848463	dpr	AA	-3	12.0477	1580	1_2	1.68	0.0744	2_1	0.0189	0.679	1_1	-0.381	0.164	2_2	-0.911	0.0831
26	51693555	rs42415552	LOC112444499;JAKMIP3	26	51990348	ARS-BFGL-NGS-17431	PWWP2B_1(d)	dpr	AA	2.32	12.0424	1581	1_1	0.353	0.367	2_2	0.325	0.311	1_2	-0.527	0.218	2_1	-1.11	0.104
14	47975068	rs110882087	LOC112449644(d)	14	50269979	rs41630516	LOC112449645;LOC112449663	dpr	AA	-2.65	12.0424	1582	2_1	1.06	0.0896	1_2	0.172	0.585	1_1	-0.474	0.237	2_2	-0.943	0.0884
6	100977458	rs109493451	MAPK10	6	101078062	rs109268478	MAPK10	dpr	AA	-2.07	12.0381	1583	1_2	0.373	0.364	2_1	0.292	0.312	2_2	-0.665	0.163	1_1	-0.739	0.16
20	58357512	rs41951335	ANKH	20	58566498	rs110840725	OTULINL	dpr	AA	-1.81	12.0376	1584	1_2	0.435	0.276	2_1	0.344	0.29	2_2	-0.437	0.241	1_1	-0.594	0.192
24	22464862	rs109093498	DTNA	24	23194230	rs134588863	NOL4	dpr	AA	-2.4	12.0372	1585	1_2	0.472	0.232	2_1	0.319	0.369	1_1	-0.446	0.33	2_2	-1.16	0.0688
9	2454680	rs43760863	LOC100299705(d)	9	2699958	rs42695689	LOC100299705(d)	dpr	AA	2.74	12.0357	1586	2_2	0.56	0.192	1_1	0.226	0.538	1_2	-0.694	0.197	2_1	-1.26	0.0733
1	79957893	rs109629400	RTP4;LOC101906451	1	81111863	rs109454743	DGKG;ETV5	dpr	AA	-2.16	12.0353	1587	2_1	0.447	0.41	1_2	0.227	0.265	1_1	-0.724	0.122	2_2	-0.763	0.203
3	46608089	rs43117628	DPYD;PTBP2	3	49515221	rs109849660	ABCA4	dpr	AA	-2.01	12.0315	1588	1_2	0.466	0.327	2_1	0.293	0.293	2_2	-0.593	0.186	1_1	-0.662	0.193
4	77659486	rs42664831	HECW1	4	78201917	rs134756540	C4H7orf25;MIR2421	dpr	AA	1.97	12.0306	1589	2_2	0.51	0.195	1_1	0.283	0.421	1_2	-0.388	0.215	2_1	-0.794	0.17
5	29853345	rs110895644	RACGAP1	5	32313445	rs133441319	COL2A1;TMEM106C	dpr	AA	-2.25	12.0301	1590	2_1	0.34	0.352	1_2	0.326	0.348	1_1	-0.697	0.17	2_2	-0.884	0.13
3	50608425	rs137796670	DIPK1A	3	50792260	rs135003067	EVI5	dpr	AA	-2.79	12.0278	1591	1_2	1.09	0.108	2_1	0.103	0.656	1_1	-0.698	0.136	2_2	-0.906	0.0996
14	35079464	rs3423378481	EYA1	14	35558190	rs3423363450	LOC101903752;TRPA1	dpr	AA	2.59	12.0278	1592	2_2	0.862	0.117	1_1	0.2	0.525	1_2	-0.417	0.276	2_1	-1.11	0.0814
20	30068266	rs41622936	MRPS30	20	32972339	rs137514294	OXCT1;TRNAY-GUA_24	dpr	AA	-1.95	12.0278	1593	2_1	0.44	0.27	1_2	0.332	0.333	2_2	-0.539	0.238	1_1	-0.634	0.16
2	107806242	rs110275467	LOC112443121;LOC784291	2	109159099	rs43323820	LOC100336136;LOC104971315	dpr	AA	2.13	12.0264	1594	1_1	0.497	0.202	2_2	0.318	0.426	2_1	-0.54	0.228	1_2	-0.78	0.145
5	32735476	rs42849312	LOC112446682;LOC101902438	5	33885480	rs134240867	SLC38A2;SLC38A1	dpr	AA	-2.18	12.0255	1595	2_1	0.699	0.191	1_2	0.172	0.446	1_1	-0.468	0.254	2_2	-0.841	0.109
2	132406460	rs109951950	VWA5B1;UBXN10	2	133229727	rs110264726	CAPZB	dpr	AA	-1.86	12.025	1596	2_1	0.543	0.2	1_2	0.307	0.363	1_1	-0.494	0.221	2_2	-0.512	0.216
27	41489133	rs109469014	THRB	27	43223994	rs110585387	LOC112444604;LOC100300804	dpr	AA	2.19	12.025	1597	2_2	0.967	0.127	1_1	0.148	0.505	1_2	-0.509	0.186	2_1	-0.568	0.181
18	17095391	rs110874758	LOC104974836;LOC112442233	18	17474962	rs41579967	LOC112442233;CBLN1	dpr	AA	-2.23	12.0246	1598	2_1	0.387	0.298	1_2	0.299	0.398	1_1	-0.753	0.155	2_2	-0.79	0.149
8	39584890	rs29016846	RCL1	8	39713634	rs136951459	RCL1	dpr	AA	-2.76	12.0237	1599	2_1	0.366	0.48	1_2	0.218	0.294	1_1	-1	0.146	2_2	-1.18	0.0794
X	115430566	rs134624601	blank	X	130734561	rs41579480	ENSBTAG00000051562	dpr	AA	-1.9	12.0232	1600	2_1	0.463	0.249	1_2	0.401	0.273	2_2	-0.358	0.315	1_1	-0.68	0.164
25	31178345	rs3423519874	LOC112444379;LOC112444315	25	31522400	rs3423093149	LOC112444315(d)	dpr	AA	-1.98	12.0227	1601	2_1	0.428	0.325	1_2	0.351	0.271	2_2	-0.488	0.24	1_1	-0.708	0.165
17	17870594	rs136829298	MAML3	17	17898613	rs134161432	MAML3	dpr	AA	-2.25	12.0218	1602	2_1	0.675	0.218	1_2	0.176	0.458	2_2	-0.699	0.118	1_1	-0.704	0.206
23	10816826	rs136677620	C23H6orf89	23	10961222	rs110079780	LOC107131716;LOC101907794	dpr	AA	-3.43	12.0214	1603	2_1	1.6	0.0547	1_2	0.549	0.167	1_1	-0.124	0.698	2_2	-1.16	0.0802
23	11835160	rs109454224	ZFAND3	23	12043699	rs110450753	ZFAND3	dpr	AA	1.8	12.0214	1604	1_1	0.445	0.252	2_2	0.434	0.259	2_1	-0.423	0.263	1_2	-0.497	0.227
11	105659230	rs43691104	OLFM1;LOC101907491	11	106001418	rs136082541	LCN12;PTGDS	dpr	AA	2.1	12.0195	1605	1_1	0.498	0.214	2_2	0.286	0.368	1_2	-0.338	0.307	2_1	-0.98	0.11
24	300821	rs29018901	LOC107131769;PARD6G	24	1025273	rs42038331	ATP9B	dpr	AA	-1.91	12.0182	1606	1_2	0.651	0.17	2_1	0.231	0.418	2_2	-0.45	0.24	1_1	-0.577	0.172
13	37369707	rs41602099	PTCHD3;PCSK2	13	37888866	rs41686761	BFSP1	dpr	AA	-2.44	12.0177	1607	2_1	0.653	0.23	1_2	0.127	0.509	1_1	-0.782	0.139	2_2	-0.875	0.122
20	30068266	rs41622936	MRPS30	20	31532284	rs41662518	NIM1K	dpr	AA	-2.03	12.0177	1608	2_1	0.533	0.202	1_2	0.298	0.374	2_2	-0.412	0.305	1_1	-0.787	0.119
9	2454680	rs43760863	LOC100299705(d)	9	2718375	rs42695662	LOC100299705(d)	dpr	AA	-2.73	12.0173	1609	2_1	0.561	0.192	1_2	0.226	0.538	1_1	-0.694	0.197	2_2	-1.25	0.0733
13	41100839	rs135265797	PAX1;FOXA2	13	41335468	rs41690886	PAX1;FOXA2	dpr	AA	-1.82	12.0159	1610	2_1	0.495	0.216	1_2	0.343	0.307	1_1	-0.346	0.311	2_2	-0.632	0.165
21	33852728	rs41980271	CPLX3	21	35692650	rs110713601	STXBP6;MIR2888-1	dpr	AA	-2.31	12.0146	1611	1_2	1.07	0.147	2_1	0.0473	0.534	1_1	-0.487	0.188	2_2	-0.7	0.131
X	96676617	rs136360102	ARHGEF9	X	97609225	rs110714111	LOC112445098;LOC112445312	dpr	AA	1.93	12.0132	1612	1_1	0.451	0.276	2_2	0.295	0.345	2_1	-0.508	0.177	1_2	-0.678	0.202
6	36018028	rs110078547	FAM13A	6	36118333	rs109624267	HERC3	dpr	AA	-2.29	12.0123	1613	1_2	0.472	0.361	2_1	0.165	0.338	1_1	-0.592	0.198	2_2	-1.06	0.102
10	100083998	rs132999860	KCNK10;SPATA7	10	100386078	rs42653242	EML5	dpr	AA	-2.14	12.0123	1614	2_1	0.451	0.245	1_2	0.31	0.346	2_2	-0.399	0.317	1_1	-0.981	0.0927
29	9697643	rs110305691	CCDC83	29	10258760	rs42159980	ENSBTAG00000053418	dpr	AA	1.99	12.0123	1615	2_2	0.661	0.174	1_1	0.219	0.427	2_1	-0.434	0.252	1_2	-0.677	0.147
5	40893730	rs41666664	SLC2A13	5	44490742	rs43432865	LOC787241;LOC112446907	dpr	AA	2.45	12.011	1616	2_2	0.62	0.248	1_1	0.163	0.433	1_2	-0.58	0.24	2_1	-1.09	0.0787
15	48680375	rs3423404761	LOC107131172;LOC783707	15	50354219	rs29026735	LOC785036;LOC785068	dpr	AA	1.98	12.0106	1617	2_2	0.773	0.155	1_1	0.197	0.434	2_1	-0.457	0.228	1_2	-0.553	0.183
18	44160271	rs109349356	CHST8	18	44688799	rs41880544	LOC100297504;KIAA0355	dpr	AA	-2.06	12.0083	1618	1_2	0.513	0.243	2_1	0.274	0.372	1_1	-0.508	0.265	2_2	-0.763	0.12
3	42665975	rs29011360	LOC112446147;GPR88	3	43422768	rs109398998	AGL	dpr	AA	-2.47	12.0074	1619	1_2	0.694	0.256	2_1	0.0959	0.452	1_1	-0.632	0.208	2_2	-1.05	0.0848
10	12634534	rs137422984	DENND4A	10	13521494	rs43612145	SMAD6	dpr	AA	-2.19	12.0066	1620	2_1	0.808	0.151	1_2	0.185	0.478	1_1	-0.467	0.229	2_2	-0.726	0.142
1	137305479	rs110873867	ACPP;TRNAC-ACA_4	1	139033919	rs41621745	ATP2C1;PSMG1	dpr	AA	-2.08	12.0066	1621	1_2	0.679	0.143	2_1	0.302	0.324	1_1	-0.233	0.42	2_2	-0.868	0.112
17	28637922	rs41839246	LOC112441996;C17H4orf33	17	29702825	rs110355689	ABHD18	dpr	AA	1.85	12.0061	1622	2_2	0.415	0.256	1_1	0.388	0.283	1_2	-0.361	0.306	2_1	-0.683	0.154
2	103474907	rs3423093152	FN1;LOC100848551	2	105139752	rs41585638	LOC101905680(d)	dpr	AA	1.86	12.0061	1623	1_1	0.44	0.262	2_2	0.376	0.299	1_2	-0.484	0.237	2_1	-0.558	0.203
1	29424487	rs43225332	GBE1;TRNAC-GCA_3	1	30018380	rs136109290	TRNAC-GCA_3(d)	dpr	AA	-2.28	12.0057	1624	1_2	0.548	0.314	2_1	0.136	0.4	1_1	-0.773	0.154	2_2	-0.821	0.132
23	47707329	rs110830298	BMP6;LOC783337	23	47887757	rs42033002	DSP;RIOK1	dpr	AA	-2.03	12.0044	1625	1_2	0.674	0.222	2_1	0.175	0.398	2_2	-0.499	0.219	1_1	-0.685	0.161
13	40187066	rs41691387	RALGAPA2	13	41100839	rs135265797	PAX1;FOXA2	dpr	AA	1.95	12.0044	1626	2_2	0.561	0.21	1_1	0.271	0.388	2_1	-0.517	0.23	1_2	-0.603	0.172
8	6707477	rs43541738	CEP44;LOC101907004	8	7057494	rs135198915	GLRA3	dpr	AA	2.26	12.0039	1627	2_2	1.14	0.0797	1_1	0.164	0.525	1_2	-0.358	0.248	2_1	-0.599	0.148
4	73709760	rs42450575	LOC112446517;LOC112446400	4	74342845	rs41616873	LOC112446401;STEAP1	dpr	AA	-1.93	12.0039	1628	2_1	0.415	0.287	1_2	0.348	0.302	2_2	-0.449	0.267	1_1	-0.721	0.145
5	56007661	rs137449666	INHBE;INHBC	5	61414917	rs135277168	TRNAG-UCC_9;MIR1251	dpr	AA	1.96	12.0039	1629	1_1	0.463	0.25	2_2	0.421	0.256	2_1	-0.321	0.343	1_2	-0.754	0.15
8	64544992	rs136340917	LOC101908166	8	71459137	rs136081778	LOC539009;ADAMDEC1	dpr	AA	3.43	12.0035	1630	1_1	1.31	0.0787	2_2	0.0995	0.585	1_2	-0.348	0.303	2_1	-1.67	0.0333
15	51070080	rs41618218	STIM1	15	52833944	rs29017039	ARHGEF17	dpr	AA	-1.89	12.0026	1631	2_1	0.417	0.244	1_2	0.358	0.337	1_1	-0.391	0.244	2_2	-0.727	0.174
2	105589302	rs110594836	LOC107131613(u)	2	109247176	rs43323753	LOC100336136;LOC104971315	dpr	AA	2.09	12.0026	1632	2_2	0.487	0.218	1_1	0.304	0.42	2_1	-0.601	0.195	1_2	-0.696	0.167
9	72260311	rs110483635	SLC2A12;SGK1	9	72300969	rs110538874	SLC2A12;SGK1	dpr	AA	2.2	12.0022	1633	2_2	0.709	0.137	1_1	0.277	0.356	2_1	-0.242	0.408	1_2	-0.971	0.0996
22	28356974	rs132664103	PDZRN3	22	29867749	rs136772791	PROK2	dpr	AA	-1.98	12.0013	1634	2_1	0.656	0.173	1_2	0.266	0.374	1_1	-0.352	0.303	2_2	-0.705	0.15
17	15921266	rs41618970	INPP4B;IL15	17	16489833	rs108973145	IL15;ZNF330	dpr	AA	-1.82	12.0009	1635	1_2	0.4	0.285	2_1	0.376	0.286	2_2	-0.455	0.23	1_1	-0.589	0.198
2	106805888	rs108974752	LOC101906064;WNT6	2	106815376	rs43315219	LOC101906064;WNT6	dpr	AA	-1.95	12.0004	1636	2_1	0.4	0.291	1_2	0.316	0.329	2_2	-0.476	0.239	1_1	-0.757	0.141
11	77917793	rs109725631	APOB	11	78598443	rs137351405	PUM2	dpr	AA	2.04	12.0004	1637	2_2	0.811	0.139	1_1	0.184	0.458	1_2	-0.391	0.259	2_1	-0.658	0.145
2	23277266	rs42659179	LOC107132247;CDCA7	2	24001206	rs29021257	LOC112443700;TRNAG-UCC_4	dpr	AA	-2.04	11.9957	1638	1_2	0.64	0.206	2_1	0.21	0.394	1_1	-0.46	0.289	2_2	-0.733	0.112
