# Supplementary material for: Genome-Wide Association Study of Daughter Pregnancy Rate in Crossbred Dairy Cows
Source: Int J Mol Sci. 2025 Nov 18;26(22):11149. doi: 10.3390/ijms262211149 (PMC12652844; doi:10.3390/ijms262211149)
Supplement: Supplementary file 1 [file ijms-26-11149-s001.zip › Table S4.xlsx]

## Sheet: AD_DA
Table S4. Significant AxD and DxA effects for DPR.
Chr1	Position	SNP1	Gene1	Chr2	Position	SNP2	Gene2	Trait	Test	Effect	log10(1/p)	AD1	AD1_e	AD1_f	AD2	AD2_e	AD2_f	AD3	AD3_e	AD3_f	AD4	AD4_e	AD4_f	AD5	AD5_e	AD5_f	AD6	AD6_e	AD6_f
20	29647234	rs42278649	HCN1;MRPS30	20	30204542	rs111011184	MRPS30;LOC112443035	dpr	AD	-4.14	13.2321	2_12	1.92	0.0631	1_11	0.475	0.151	1_22	0.164	0.246	1_12	-0.134	0.473	2_22	-1.61	0.0239	2_11	-1.93	0.0436
20	46964318	rs109535019	CDH9(d)	20	48420920	BovineHD2000013514	LOC112443020;TRNAF-AAA_4	dpr	DA	-3.72	12.9706	12_2	1.62	0.0799	22_1	0.522	0.132	11_1	0.249	0.26	12_1	-0.207	0.439	11_2	-1.15	0.0444	22_2	-1.87	0.0455
4	77811545	rs110544309	HECW1	19	24714262	rs137740073	CYB5D2	dpr	DA	-3.39	12.1367	22_1	2.31	0.0192	12_2	0.63	0.274	11_1	0.128	0.245	22_2	-0.163	0.08	11_2	-0.508	0.213	12_1	-1.21	0.168
