# Supplementary material for: Genome-Wide Association Study of Daughter Pregnancy Rate in Crossbred Dairy Cows
Source: Int J Mol Sci. 2025 Nov 18;26(22):11149. doi: 10.3390/ijms262211149 (PMC12652844; doi:10.3390/ijms262211149)
Supplement: Supplementary file 1 [file ijms-26-11149-s001.zip › Table S5.xlsx]

## Sheet: DD
Table S5. Significant DxD effects for DPR.
Chr1	Position	SNP1	Gene1	Chr2	Position	SNP2	Gene2	Trait	Test	Effect	log10(1/p)	DD1	DD1_e	DD1_f	DD2	DD2_e	DD2_f	DD3	DD3_e	DD3_f	DD4	DD4_e	DD4_f	DD5	DD5_e	DD5_f	DD6	DD6_e	DD6_f	DD7	DD7_e	DD7_f	DD8	DD8_e	DD8_f	DD9	DD9_e	DD9_f
1	142383844	rs43278453	UMODL1	1	143444786	rs136138690	CRYAA;LOC112448267	dpr	DD	4.13	12.7167	22_11	1.22	0.0699	11_11	1.21	0.0318	11_22	0.895	0.0997	12_12	0.879	0.231	22_22	0.765	0.042	12_22	-0.872	0.149	11_12	-1.01	0.155	22_12	-1.22	0.109	12_11	-1.36	0.113
1	144551556	rs135176671	TSPEAR	1	146320854	rs109840008	PRMT2	dpr	DD	4.03	12.3747	22_11	1.33	0.0646	11_22	0.789	0.124	22_22	0.72	0.0253	12_12	0.621	0.25	11_11	0.599	0.0428	11_12	-0.88	0.171	12_11	-1.08	0.119	12_22	-1.42	0.118	22_12	-1.72	0.0846
4	6268973	rs132912044	LOC101904266(d)	4	6379484	rs3423164105	LOC101904266(d)	dpr	DD	4.6	13.8665	22_11	1.86	0.0572	22_22	1.75	0.0161	12_12	0.592	0.248	11_11	0.578	0.0373	11_22	0.559	0.156	11_12	-0.847	0.201	12_11	-1.27	0.0975	12_22	-1.43	0.123	22_12	-2.09	0.0638
7	75473623	rs41594638	LOC100296952;LOC112447598	7	76297401	rs41667214	LOC112447528(u)	dpr	DD	4.25	13.2916	22_11	1.27	0.0743	22_22	1.19	0.0258	11_22	0.857	0.131	11_11	0.782	0.0197	12_12	0.529	0.254	12_22	-1.15	0.148	22_12	-1.16	0.14	11_12	-1.52	0.107	12_11	-1.56	0.1
13	2145874	rs137324140	PLCB4	13	2232129	rs134403374	ENSBTAG00000054174	dpr	DD	4.47	12.1385	11_11	1.91	0.0108	11_22	1.56	0.0639	22_11	0.972	0.0949	12_12	0.81	0.214	22_22	-0.187	0.0703	12_22	-0.676	0.174	22_12	-0.702	0.217	12_11	-1.75	0.0864	11_12	-2.05	0.0693
13	25821584	rs132697751	ENKUR	13	25911339	rs109352819	GPR158	dpr	DD	4.75	14.2457	22_22	2.22	0.0105	22_11	1.58	0.0655	11_22	0.881	0.132	12_12	0.635	0.245	11_11	0.243	0.0444	11_12	-1.09	0.162	12_11	-1.21	0.146	12_22	-1.62	0.0909	22_12	-1.84	0.104
17	66235451	rs109289243	TPST2	17	66309374	rs109255241	LOC100847159;LOC614881	dpr	DD	4.71	14.2823	22_22	3.44	0.0182	11_22	1.48	0.0265	12_12	1.1	0.188	22_11	0.735	0.0615	11_11	0.426	0.16	12_11	-0.55	0.214	11_12	-0.571	0.178	22_12	-1.46	0.0804	12_22	-1.61	0.0726
18	14014113	rs110405028	APRT	18	14050260	rs110180580	CBFA2T3	dpr	DD	4.5	13.4763	22_11	1.81	0.0215	11_11	1.45	0.0604	12_12	0.928	0.224	22_22	0.913	0.106	11_22	0.229	0.0649	11_12	-0.741	0.161	12_22	-0.798	0.18	12_11	-1.69	0.0859	22_12	-1.71	0.0952
18	32330449	rs41874708	LOC112442399;CDH11	18	32771279	rs41637282	CDH11	dpr	DD	4.95	13.8996	11_11	3.31	0.0101	11_22	1.87	0.0376	12_12	0.624	0.215	22_11	0.471	0.182	22_22	0.225	0.0577	22_12	-0.615	0.231	12_22	-1.02	0.118	12_11	-1.51	0.0972	11_12	-2.56	0.0504
18	54627066	rs41894282	BICRA;EHD2	18	54680124	rs3423454787	SELENOW;LOC101902766	dpr	DD	5.65	12.5157	11_22	4.37	0.00425	11_11	1.72	0.0674	22_22	0.763	0.16	12_12	0.0853	0.237	22_11	-0.142	0.0493	22_12	-0.793	0.24	12_11	-1.4	0.122	12_22	-2.07	0.0797	11_12	-3.51	0.0404
20	33024411	rs109014148	PLCXD3	20	33323766	rs43001858	C6	dpr	DD	5.01	12.767	22_22	3.64	0.00839	22_11	1.32	0.0597	11_22	0.911	0.0816	12_12	0.756	0.192	11_11	-0.0872	0.122	11_12	-0.465	0.258	12_11	-0.551	0.178	12_22	-2.15	0.0565	22_12	-2.44	0.0435
20	34603769	rs41942122	LOC782462;LOC112443045	20	34759872	rs109633897	LOC782462;LOC112443045	dpr	DD	5.23	13.9393	22_22	3.76	0.00768	22_11	1.91	0.0394	12_12	0.877	0.188	11_22	0.725	0.116	11_11	0.0721	0.0954	11_12	-0.424	0.29	12_11	-0.872	0.123	12_22	-1.44	0.097	22_12	-2.73	0.0425
20	39445232	rs42670220	RAI14	20	41041011	rs41942366	LOC104975283;SUB1	dpr	DD	5.01	15.3325	11_22	2.8	0.0104	22_22	1.72	0.0599	11_11	0.991	0.095	12_12	0.883	0.211	22_11	-0.0404	0.0818	22_12	-0.574	0.213	12_11	-0.886	0.179	12_22	-1.77	0.0831	11_12	-2.3	0.0662
20	58357512	rs41951335	ANKH	20	58566498	rs110840725	OTULINL	dpr	DD	3.9	12.6757	11_22	1.12	0.0686	11_11	1.09	0.0355	22_11	0.928	0.081	12_12	0.869	0.231	22_22	0.792	0.0433	12_22	-0.723	0.155	22_12	-0.924	0.156	11_12	-1.14	0.114	12_11	-1.32	0.115
20	58364680	rs42640157	ANKH	20	58566498	rs110840725	OTULINL	dpr	DD	3.93	12.9281	11_22	1.14	0.0684	11_11	1.09	0.0355	22_11	0.921	0.0817	12_12	0.873	0.232	22_22	0.767	0.0435	12_22	-0.736	0.155	22_12	-0.918	0.157	11_12	-1.17	0.113	12_11	-1.33	0.114
20	67492982	rs3423449147	LOC104969150;ICE1	20	68697504	rs41964197	LOC112443018(d)	dpr	DD	4.88	12.0348	11_22	3.07	0.00928	22_22	2.01	0.0287	12_12	0.645	0.206	11_11	0.445	0.174	22_11	0.223	0.0866	12_11	-0.466	0.252	22_12	-0.795	0.119	11_12	-1.53	0.0879	12_22	-2.81	0.0367
22	35456434	rs134010835	MAGI1	22	35535752	rs110776523	MAGI1	dpr	DD	4.95	12.5331	22_11	2.86	0.00691	11_11	1.64	0.0491	22_22	0.696	0.179	12_12	0.423	0.226	11_22	-0.0217	0.0502	12_22	-0.831	0.216	11_12	-1.2	0.118	22_12	-1.9	0.0964	12_11	-2.53	0.0575
25	3828387	rs110573919	DNAAF8	25	3920360	rs134957967	UBN1	dpr	DD	4.35	14.3215	11_11	2.09	0.0383	11_22	1.37	0.0248	12_12	1.13	0.209	22_22	0.801	0.104	22_11	0.568	0.0604	22_12	-0.662	0.196	12_11	-0.83	0.148	12_22	-1.1	0.125	11_12	-1.44	0.0949
